# Supplementary material for: iPSC-modelling reveals genetic associations and morphological alterations of oligodendrocytes in schizophrenia
Source: Transl Psychiatry. 2025 Aug 16;15:287. doi: 10.1038/s41398-025-03509-x (PMC12357907; doi:10.1038/s41398-025-03509-x)
Supplement: Supplementary file 2 — Table S1. Lists of gene sets for MAGMA gene enrichment analysis [file 41398_2025_3509_MOESM2_ESM.xlsx]

## Sheet: NPC_gene_set
GENE_ID	GENE_SET	GENE_NAME	NSNPS	NPARAM	ZSTAT	P
57819	NPC	LSM2	70	21	82924	5.5511e-13
3106	NPC	HLA-B	705	48	82555	7.5627e-13
8099	NPC	CDK2AP1	95	12	78482	2.1094e-11
4192	NPC	MDK	18	5	76659	8.8818e-11
83596	NPC	BCL2L12	38	10	75206	2.7256e-10
1460	NPC	CSNK2B	72	17	73241	1.2024e-09
3336	NPC	HSPE1	26	5	67686	6.5033e-08
5792	NPC	PTPRF	264	14	66488	1.4774e-07
9839	NPC	ZEB2	206	41	6634	1.6335e-07
7531	NPC	YWHAE	290	22	65597	2.6959e-07
2066	NPC	ERBB4	4078	187	63854	8.5491e-07
5460	NPC	POU5F1	229	28	62834	1.6564e-06
51596	NPC	CUTA	31	9	2028-06-01	1.6933e-06
51079	NPC	NDUFA13	60	6	61837	3.1304e-06
10000	NPC	AKT3	509	21	61715	3.3827e-06
2823	NPC	GPM6A	1145	82	59554	1.2975e-05
6046	NPC	BRD2	191	27	58809	2.0403e-05
665	NPC	BNIP3L	102	20	54554	2.443e-05
5531	NPC	PPP4C	29	6	57188	5.3635e-05
3276	NPC	PRMT1	43	12	55573	0.00013695
6252	NPC	RTN1	557	27	55361	0.00015468
10899	NPC	JTB	22	5	54957	0.00019458
10473	NPC	HMGN4	69	7	1947-05-01	0.00022497
6232	NPC	RPS27	20	10	53695	0.00039484
4695	NPC	NDUFA2	43	6	53446	0.00045297
5101	NPC	PCDH9	2111	122	52703	0.00068082
84059	NPC	ADGRV1	1377	70	52452	0.00078078
340371	NPC	NRBP2	43	10	52044	0.00097316
283248	NPC	RCOR2	24	5	51279	0.0014647
6892	NPC	TAPBP	59	10	50536	0.0021674
1152	NPC	CKB	49	8	50277	0.0024825
27087	NPC	B3GAT1	204	24	50171	0.0026225
79144	NPC	PPDPF	92	19	4553	0.002644
780	NPC	DDR1	142	13	49774	0.0032229
203068	NPC	TUBB	120	12	44976	0.003436
1463	NPC	NCAN	126	17	49311	0.0040881
63967	NPC	CLSPN	70	9	48766	0.0053955
8704	NPC	B4GALT2	54	11	43728	0.006134
8204	NPC	NRIP1	235	32	4795	0.0081352
1191	NPC	CLU	98	15	47895	0.0083591
9118	NPC	INA	54	9	47797	0.0087763
51201	NPC	ZDHHC2	243	35	47715	0.0091425
60468	NPC	BACH2	777	79	1965-04-01	0.016596
1630	NPC	DCC	4375	107	46381	0.017578
79718	NPC	TBL1XR1	496	38	46132	0.019827
1996	NPC	ELAVL4	212	31	46042	0.020707
6137	NPC	RPL13	53	6	45666	0.024785
4684	NPC	NCAM1	953	63	44686	0.039366
54978	NPC	SLC35F6	50	6	44667	0.039723
7170	NPC	TPM3	75	12	44245	0.048323
124540	NPC	MSI2	1184	151	44198	0.049396
961	NPC	CD47	138	22	44178	0.049851
1316	NPC	KLF6	101	15	44176	0.049902
7326	NPC	UBE2G1	166	10	43799	0.059376
7086	NPC	TKT	201	15	43134	0.080371
84153	NPC	RNASEH2C	68	10	42958	0.087045
5685	NPC	PSMA4	78	6	42671	0.099033
9444	NPC	QKI	360	21	4253	0.10547
7071	NPC	KLF10	81	15	42446	0.10949
2590	NPC	GALNT2	864	63	42442	0.10967
1351	NPC	COX8A	39	4	42434	0.11006
4122	NPC	MAN2A2	106	17	42352	0.11418
9472	NPC	AKAP6	1640	145	41452	0.16977
9859	NPC	CEP170	168	15	41354	0.17716
55611	NPC	OTUB1	59	6	4135	0.17744
283209	NPC	PGM2L1	229	19	41053	0.20192
51474	NPC	LIMA1	157	10	40818	0.22346
388931	NPC	MFSD2B	94	16	40725	0.23258
7529	NPC	YWHAB	94	8	4072	0.23305
65009	NPC	NDRG4	182	40	4045	0.26157
10529	NPC	NEBL	1000	61	40422	0.26473
402	NPC	ARL2	67	13	2023-01-04	0.30353
54606	NPC	DDX56	96	13	38917	0.49764
53335	NPC	BCL11A	197	38	38788	0.52476
7415	NPC	VCP	65	11	38615	0.56338
221035	NPC	REEP3	285	18	38585	0.57053
6472	NPC	SHMT2	30	8	37908	0.75085
5362	NPC	PLXNA2	646	61	1977-03-01	0.81637
5902	NPC	RANBP1	92	11	37343	0.94104
4598	NPC	MVK	132	15	37245	0.97836
326625	NPC	MMAB	150	17	37079	0.00010447
2783	NPC	GNB2	52	11	37013	0.00010724
9783	NPC	RIMS3	150	21	36943	0.00011025
1362	NPC	CPD	133	9	36802	0.00011652
170954	NPC	PPP1R18	108	16	36545	0.00012882
54014	NPC	BRWD1	399	16	36417	0.00013542
9550	NPC	ATP6V1G1	110	16	36364	0.00013825
79007	NPC	DBNDD1	125	21	36294	0.00014203
30968	NPC	STOML2	37	8	36275	0.00014307
162494	NPC	RHBDL3	210	28	36238	0.00014515
5906	NPC	RAP1A	120	16	36033	0.00015708
84159	NPC	ARID5B	491	60	35956	0.00016182
9040	NPC	UBE2M	49	12	3591	0.00016471
23531	NPC	MMD	93	15	35897	0.00016554
283635	NPC	FAM177A1	198	21	35887	0.00016614
6423	NPC	SFRP2	61	9	35534	0.00019017
26278	NPC	SACS	404	45	35529	0.00019054
1314	NPC	COPA	128	19	35514	0.00019156
5611	NPC	DNAJC3	145	24	35433	0.00019758
6136	NPC	RPL12	58	4	35397	0.00020027
23433	NPC	RHOQ	137	21	35388	0.00020095
2817	NPC	GPC1	221	40	35334	0.00020516
6207	NPC	RPS13	56	11	35238	0.0002127
9728	NPC	SECISBP2L	139	16	35138	0.00022085
5090	NPC	PBX3	279	17	35055	0.00022792
4026	NPC	LPP	2080	198	34816	0.0002492
54469	NPC	ZFAND6	211	20	34761	0.00025436
1398	NPC	CRK	153	17	34682	0.000262
10445	NPC	MCRS1	49	6	34652	0.0002649
4916	NPC	NTRK3	861	66	34501	0.00028021
5763	NPC	PTMS	48	10	34487	0.00028162
92609	NPC	TIMM50	62	8	34437	0.00028687
4729	NPC	NDUFV2	98	15	34432	0.00028742
6711	NPC	SPTBN1	654	29	3432	0.00029956
51322	NPC	WAC	208	18	34274	0.00030466
56941	NPC	HMCES	78	5	34271	0.00030503
3267	NPC	AGFG1	347	21	34228	0.00030993
11167	NPC	FSTL1	227	26	34176	0.00031591
11337	NPC	GABARAP	16	4	34165	0.00031718
51014	NPC	TMED7	56	9	34162	0.00031748
84300	NPC	UQCC2	130	11	33994	0.00033762
10155	NPC	TRIM28	41	11	33818	0.0003601
4691	NPC	NCL	89	12	33655	0.00038208
8761	NPC	PABPC4	86	13	33563	0.00039496
3615	NPC	IMPDH2	19	6	33481	0.00040688
5692	NPC	PSMB4	26	4	33369	0.00042358
81631	NPC	MAP1LC3B	93	17	33274	0.00043827
80232	NPC	WDR26	106	6	33199	0.00045027
5868	NPC	RAB5A	202	22	33093	0.00046768
8682	NPC	PEA15	31	10	33088	0.00046846
256691	NPC	MAMDC2	543	16	32977	0.00048743
6857	NPC	SYT1	1370	64	32879	0.00050474
4076	NPC	CAPRIN1	200	8	32862	0.00050771
5915	NPC	RARB	640	70	32661	0.00054517
10541	NPC	ANP32B	74	14	32579	0.00056129
253832	NPC	ZDHHC20	240	19	32387	0.00060033
11267	NPC	SNF8	112	9	32248	0.00063025
745	NPC	MYRF	94	18	32037	0.00067847
115098	NPC	CCDC124	89	20	31846	0.00072479
23499	NPC	MACF1	781	32	31825	0.00073001
2550	NPC	GABBR1	192	16	3182	0.00073132
4644	NPC	MYO5A	603	18	31735	0.00075319
123803	NPC	NTAN1	91	13	31709	0.00075989
9678	NPC	PHF14	526	21	31612	0.00078571
54460	NPC	MRPS21	98	9	31372	0.00085293
23001	NPC	WDFY3	334	21	31249	0.00088925
25912	NPC	C1orf43	30	7	31157	0.0009176
6432	NPC	SRSF7	42	8	31111	0.00093202
1266	NPC	CNN3	176	33	31093	0.00093755
824	NPC	CAPN2	260	14	30984	0.00097275
153830	NPC	RNF145	136	20	30976	0.00097563
55917	NPC	CTTNBP2NL	183	8	30958	0.00098157
81558	NPC	FAM117A	63	17	30904	0.00099932
84959	NPC	UBASH3B	592	74	30869	0.0010111
7482	NPC	WNT2B	167	32	30732	0.0010587
7368	NPC	UGT8	190	25	30714	0.0010654
4150	NPC	MAZ	18	6	30639	0.0010923
3799	NPC	KIF5B	146	13	30571	0.0011174
6625	NPC	SNRNP70	99	19	30457	0.0011606
3752	NPC	KCND3	682	79	30333	0.0012096
9320	NPC	TRIP12	204	22	30241	0.0012468
8660	NPC	IRS2	146	20	30125	0.0012955
7009	NPC	TMBIM6	128	12	30083	0.0013137
23201	NPC	FAM168A	301	19	30039	0.0013326
65998	NPC	C11orf95	34	6	29947	0.0013734
439921	NPC	MXRA7	160	15	29943	0.0013756
3187	NPC	HNRNPH1	95	14	29729	0.0014751
353	NPC	APRT	137	17	29622	0.0015275
4082	NPC	MARCKS	50	14	1996-02-01	0.001538
51659	NPC	GINS2	79	9	29539	0.001569
285382	NPC	C3orf70	294	22	29447	0.0016166
3692	NPC	EIF6	54	6	29437	0.0016215
287	NPC	ANK2	1642	127	29426	0.0016272
51454	NPC	GULP1	651	26	1994-02-01	0.0016409
1445	NPC	CSK	84	12	29391	0.0016458
151556	NPC	GPR155	155	16	29362	0.0016611
23576	NPC	DDAH1	760	54	29338	0.0016742
10574	NPC	CCT7	99	15	29278	0.001707
80204	NPC	FBXO11	281	16	29228	0.0017345
10776	NPC	ARPP19	108	11	29165	0.0017697
60	NPC	ACTB	71	13	29019	0.0018543
10802	NPC	SEC24A	83	20	28967	0.0018856
23705	NPC	CADM1	593	49	28894	0.0019301
6715	NPC	SRD5A1	200	23	28768	0.0020088
10659	NPC	CELF2	1163	91	28744	0.0020241
813	NPC	CALU	149	16	28675	0.0020685
1936	NPC	EEF1D	150	17	2866	0.0020786
283659	NPC	PRTG	361	24	28643	0.0020897
6143	NPC	RPL19	51	12	28591	0.002124
4628	NPC	MYH10	248	16	28566	0.0021409
55041	NPC	PLEKHB2	69	6	28548	0.0021533
4170	NPC	MCL1	45	8	28497	0.002188
63876	NPC	PKNOX2	816	82	28362	0.0022824
6141	NPC	RPL18	39	8	28332	0.0023044
6780	NPC	STAU1	185	18	28312	0.002319
55272	NPC	IMP3	35	6	28287	0.002337
8609	NPC	KLF7	305	40	28237	0.002374
55902	NPC	ACSS2	110	8	28167	0.002426
805	NPC	CALM2	106	15	28125	0.0024579
387597	NPC	ILDR2	149	19	28122	0.0024606
55681	NPC	SCYL2	145	15	28051	0.002515
11282	NPC	MGAT4B	75	15	28047	0.0025179
4673	NPC	NAP1L1	84	10	27961	0.002586
5594	NPC	MAPK1	282	19	2793	0.0026109
10409	NPC	BASP1	166	36	27856	0.0026715
26035	NPC	GLCE	226	17	27815	0.0027055
130507	NPC	UBR3	952	26	27675	0.0028243
4597	NPC	MVD	109	19	27587	0.0029018
4946	NPC	OAZ1	95	15	27526	0.0029566
57142	NPC	RTN4	262	20	27515	0.0029664
55958	NPC	KLHL9	49	6	27442	0.0030329
92737	NPC	DNER	1315	97	27401	0.0030713
4116	NPC	MAGOH	59	11	2737	0.0031004
22933	NPC	SIRT2	87	22	27319	0.0031487
6217	NPC	RPS16	59	6	27245	0.0032203
387	NPC	RHOA	116	11	27216	0.0032485
152573	NPC	SHISA3	80	16	27135	0.0033286
9734	NPC	HDAC9	2289	150	27036	0.0034292
9867	NPC	PJA2	308	14	26891	0.0035822
374291	NPC	NDUFS7	84	16	26847	0.00363
2786	NPC	GNG4	386	42	26839	0.0036385
23301	NPC	EHBP1	404	33	26833	0.0036455
27063	NPC	ANKRD1	76	22	26785	0.0036974
114793	NPC	FMNL2	979	56	2672	0.0037701
5087	NPC	PBX1	820	108	26633	0.0038695
3178	NPC	HNRNPA1	22	5	26619	0.0038854
811	NPC	CALR	28	9	26596	0.003912
57555	NPC	NLGN2	69	21	26557	0.0039574
659	NPC	BMPR2	327	18	2655	0.0039649
4718	NPC	NDUFC2	112	10	26502	0.0040218
3895	NPC	KTN1	349	11	26502	0.0040221
11164	NPC	NUDT5	124	21	26476	0.0040537
254863	NPC	TMEM256	52	14	26471	0.0040587
6867	NPC	TACC1	276	23	2637	0.0041821
39	NPC	ACAT2	110	11	2635	0.0042063
5500	NPC	PPP1CB	137	13	26296	0.0042743
4722	NPC	NDUFS3	27	10	26286	0.0042864
7328	NPC	UBE2H	452	15	26085	0.0045473
11215	NPC	AKAP11	150	15	26084	0.0045483
23481	NPC	PES1	168	30	26084	0.0045489
6950	NPC	TCP1	114	10	26058	0.0045827
9213	NPC	XPR1	465	27	26049	0.0045945
55214	NPC	P3H2	613	32	25894	0.0048074
79033	NPC	ERI3	226	21	2589	0.0048124
6876	NPC	TAGLN	83	13	25848	0.0048724
10963	NPC	STIP1	72	11	25825	0.0049038
6205	NPC	RPS11	56	7	25819	0.0049123
2995	NPC	GYPC	240	38	25773	0.0049782
10360	NPC	NPM3	15	5	25697	0.00509
2782	NPC	GNB1	170	21	25622	0.0052009
10528	NPC	NOP56	140	17	25596	0.0052391
28987	NPC	NOB1	68	14	25559	0.0052958
4774	NPC	NFIA	962	108	25537	0.00533
90480	NPC	GADD45GIP1	27	10	25487	0.0054069
6657	NPC	SOX2	19	7	25241	0.0058002
5048	NPC	PAFAH1B1	216	17	2514	0.0059687
51504	NPC	TRMT112	25	8	2514	0.0059693
29966	NPC	STRN3	351	22	25093	0.0060489
4734	NPC	NEDD4	699	27	25004	0.0062032
6009	NPC	RHEB	126	15	24974	0.0062547
3418	NPC	IDH2	110	13	24892	0.006402
3182	NPC	HNRNPAB	88	20	2488	0.006424
6222	NPC	RPS18	68	12	24824	0.0065258
2120	NPC	ETV6	692	90	24739	0.0066827
84844	NPC	PHF5A	41	5	24704	0.006748
65003	NPC	MRPL11	26	8	24693	0.0067693
558	NPC	AXL	148	25	24639	0.0068708
50640	NPC	PNPLA8	190	18	24531	0.0070825
4869	NPC	NPM1	119	9	24477	0.0071885
11328	NPC	FKBP9	161	27	24462	0.0072181
6664	NPC	SOX11	59	15	24444	0.0072541
23057	NPC	NMNAT2	456	29	24442	0.0072588
3454	NPC	IFNAR1	129	16	24282	0.0075869
4047	NPC	LSS	189	22	24217	0.0077251
348235	NPC	SKA2	71	11	24079	0.0080223
2029	NPC	ENSA	39	11	24047	0.0080928
85440	NPC	DOCK7	309	9	24027	0.0081371
53339	NPC	BTBD1	159	20	2397	0.0082643
135228	NPC	CD109	428	31	23903	0.0084184
6158	NPC	RPL28	109	19	23899	0.0084264
57584	NPC	ARHGAP21	198	21	23833	0.0085797
11098	NPC	PRSS23	88	9	23684	0.0089335
3150	NPC	HMGN1	81	9	23618	0.009093
23122	NPC	CLASP2	353	23	23586	0.0091719
204851	NPC	HIPK1	127	21	23529	0.0093149
3400	NPC	ID4	78	21	23517	0.0093427
50861	NPC	STMN3	101	19	23471	0.0094605
54939	NPC	COMMD4	39	12	23417	0.0095978
5702	NPC	PSMC3	70	8	23414	0.0096063
55553	NPC	SOX6	948	50	23285	0.0099418
3985	NPC	LIMK2	157	20	23257	0.010017
83641	NPC	FAM107B	1046	90	23213	0.010136
5110	NPC	PCMT1	180	5	23197	0.010179
2194	NPC	FASN	112	17	23194	0.010187
11316	NPC	COPE	88	15	23165	0.010265
58485	NPC	TRAPPC1	47	7	2306	0.010555
8417	NPC	STX7	215	28	23001	0.010723
663	NPC	BNIP2	197	9	22969	0.010813
7533	NPC	YWHAH	105	18	22957	0.010846
122060	NPC	SLAIN1	186	24	22957	0.010847
1656	NPC	DDX6	130	13	2294	0.010894
65065	NPC	NBEAL1	310	20	22911	0.010979
3716	NPC	JAK1	397	31	22814	0.011262
27345	NPC	KCNMB4	290	28	22733	0.011504
5250	NPC	SLC25A3	73	14	22691	0.011633
29979	NPC	UBQLN1	185	13	22686	0.011646
1525	NPC	CXADR	246	29	2267	0.011694
11273	NPC	ATXN2L	62	4	22663	0.011716
1455	NPC	CSNK1G2	211	21	22647	0.011767
7322	NPC	UBE2D2	148	13	22637	0.011797
59307	NPC	SIGIRR	70	14	22635	0.011803
144983	NPC	HNRNPA1L2	136	7	22561	0.012033
151195	NPC	CCNYL1	167	9	22506	0.012207
151987	NPC	PPP4R2	283	11	22441	0.012414
7341	NPC	SUMO1	100	12	22424	0.012469
23136	NPC	EPB41L3	489	47	22417	0.012492
800	NPC	CALD1	512	39	22336	0.012756
25907	NPC	TMEM158	87	13	2227	0.012975
65124	NPC	SOWAHC	66	11	22235	0.01309
24138	NPC	IFIT5	84	14	22217	0.013153
25824	NPC	PRDX5	31	10	22214	0.013161
829	NPC	CAPZA1	106	13	22173	0.013303
3696	NPC	ITGB8	364	23	22158	0.013353
51477	NPC	ISYNA1	38	5	22155	0.013364
3156	NPC	HMGCR	81	13	22035	0.01378
8607	NPC	RUVBL1	130	8	22014	0.013855
8841	NPC	HDAC3	80	19	21995	0.013923
6229	NPC	RPS24	57	10	21932	0.014145
3184	NPC	HNRNPD	109	15	2188	0.014335
11345	NPC	GABARAPL2	72	11	21853	0.014432
23148	NPC	NACAD	96	12	21849	0.01445
7284	NPC	TUFM	36	3	21723	0.014918
55291	NPC	PPP6R3	371	17	2171	0.014967
1595	NPC	CYP51A1	77	4	21675	0.015097
57181	NPC	SLC39A10	158	16	21638	0.015242
2876	NPC	GPX1	27	6	21621	0.015304
6489	NPC	ST8SIA1	502	34	21608	0.015353
317762	NPC	CCDC85C	403	31	21579	0.015469
9415	NPC	FADS2	163	19	21551	0.015577
2346	NPC	FOLH1	264	16	21479	0.015862
2596	NPC	GAP43	305	53	21451	0.015971
51529	NPC	ANAPC11	19	12	21413	0.016123
92140	NPC	MTDH	180	16	2141	0.016139
55749	NPC	CCAR1	171	16	21366	0.016315
10726	NPC	NUDC	60	10	21341	0.016416
6209	NPC	RPS15	36	8	21286	0.016643
3485	NPC	IGFBP2	114	17	21254	0.016776
7837	NPC	PXDN	423	51	21116	0.01736
255738	NPC	PCSK9	172	33	21073	0.017544
6125	NPC	RPL5	41	5	21066	0.017578
821	NPC	CANX	117	15	20952	0.018078
6881	NPC	TAF10	60	10	20934	0.018158
5049	NPC	PAFAH1B2	146	17	20931	0.018171
7095	NPC	SEC62	101	9	20886	0.018374
5709	NPC	PSMD3	117	10	20864	0.018471
56889	NPC	TM9SF3	183	13	20839	0.018586
5833	NPC	PCYT2	18	10	20838	0.018588
1295	NPC	COL8A1	391	32	20822	0.018661
4134	NPC	MAP4	237	15	20787	0.018824
10048	NPC	RANBP9	175	23	20752	0.018986
23024	NPC	PDZRN3	629	65	20744	0.01902
9761	NPC	MLEC	99	18	20697	0.01924
8106	NPC	PABPN1	46	12	20684	0.019303
22906	NPC	TRAK1	440	34	20599	0.019702
57568	NPC	SIPA1L2	387	29	20598	0.01971
9948	NPC	WDR1	284	17	20492	0.02022
2597	NPC	GAPDH	61	8	20464	0.020361
79971	NPC	WLS	564	65	2045	0.020429
83442	NPC	SH3BGRL3	75	9	20448	0.020436
10194	NPC	TSHZ1	317	38	20401	0.020669
59286	NPC	UBL5	40	9	20386	0.020743
5984	NPC	RFC4	63	11	2038	0.020776
55968	NPC	NSFL1C	114	17	20324	0.021059
1112	NPC	FOXN3	1324	139	20293	0.021214
5093	NPC	PCBP1	40	5	20226	0.021559
6418	NPC	SET	26	9	20198	0.0217
10946	NPC	SF3A3	120	12	20185	0.02177
64968	NPC	MRPS6	130	16	20121	0.022107
7384	NPC	UQCRC1	21	8	20118	0.02212
604	NPC	BCL6	130	24	20088	0.022279
51264	NPC	MRPL27	51	7	20067	0.02239
54542	NPC	RC3H2	127	16	20049	0.022489
5649	NPC	RELN	1984	105	20043	0.022518
5454	NPC	POU3F2	50	8	20033	0.022575
1072	NPC	CFL1	42	6	19912	0.023229
5689	NPC	PSMB1	103	10	19715	0.024335
5434	NPC	POLR2E	143	32	19708	0.024374
10417	NPC	SPON2	141	25	19681	0.024528
8289	NPC	ARID1A	140	9	19523	0.025448
9061	NPC	PAPSS1	351	23	19491	0.025641
30851	NPC	TAX1BP3	104	16	19408	0.026143
27122	NPC	DKK3	237	50	19398	0.026201
55331	NPC	ACER3	471	11	19375	0.026341
23208	NPC	SYT11	65	11	19342	0.026546
2023	NPC	ENO1	61	9	19323	0.026659
573	NPC	BAG1	44	4	19316	0.026705
71	NPC	ACTG1	131	15	19305	0.026773
9188	NPC	DDX21	112	15	19302	0.02679
51727	NPC	CMPK1	149	12	19255	0.027085
14	NPC	AAMP	45	4	19248	0.02713
1075	NPC	CTSC	206	24	19236	0.0272
10189	NPC	ALYREF	23	10	19224	0.027278
9180	NPC	OSMR	317	37	19192	0.02748
1660	NPC	DHX9	86	9	19186	0.027514
10630	NPC	PDPN	173	33	19178	0.027568
7534	NPC	YWHAZ	121	14	19151	0.027741
10962	NPC	MLLT11	55	11	19136	0.027835
5870	NPC	RAB6A	252	19	19074	0.028234
5064	NPC	PALM	287	46	1904	0.028458
7162	NPC	TPBG	44	7	19039	0.028459
7532	NPC	YWHAG	107	13	19034	0.028492
6294	NPC	SAFB	121	16	1899	0.028785
23095	NPC	KIF1B	594	16	18947	0.029068
5327	NPC	PLAT	73	11	18917	0.029263
396	NPC	ARHGDIA	63	6	1891	0.02931
1299	NPC	COL9A3	212	41	18876	0.029538
7456	NPC	WIPF1	206	29	18855	0.029681
2224	NPC	FDPS	23	3	18852	0.0297
169792	NPC	GLIS3	1972	157	18848	0.02973
9667	NPC	SAFB2	128	18	18847	0.029738
8301	NPC	PICALM	358	20	18839	0.02979
54504	NPC	CPVL	641	61	18834	0.02982
667	NPC	DST	423	15	18821	0.029912
6132	NPC	RPL8	73	9	1876	0.030329
79191	NPC	IRX3	51	11	1875	0.030396
6285	NPC	S100B	143	16	18736	0.030491
11234	NPC	HPS5	153	16	18702	0.030728
8665	NPC	EIF3F	110	20	18646	0.031119
6619	NPC	SNAPC3	157	18	18638	0.031172
7057	NPC	THBS1	70	9	1853	0.031939
10160	NPC	FARP1	1166	127	18496	0.032188
79646	NPC	PANK3	58	10	1848	0.032299
5901	NPC	RAN	72	9	18468	0.03239
5054	NPC	SERPINE1	89	18	18453	0.0325
4781	NPC	NFIB	795	124	18403	0.032862
64207	NPC	IRF2BPL	67	13	18376	0.033061
6745	NPC	SSR1	270	16	1834	0.033324
84313	NPC	VPS25	15	8	18323	0.03345
50999	NPC	TMED5	98	13	18286	0.033729
7324	NPC	UBE2E1	206	24	18227	0.034172
51642	NPC	MRPL48	302	19	1822	0.034231
10642	NPC	IGF2BP1	131	19	1821	0.034303
4717	NPC	NDUFC1	67	7	18199	0.034389
5831	NPC	PYCR1	34	8	18194	0.034422
1009	NPC	CDH11	494	38	18179	0.034538
3320	NPC	HSP90AA1	187	21	18159	0.034696
10905	NPC	MAN1A2	467	23	18139	0.03485
26002	NPC	MOXD1	289	29	18098	0.035166
1808	NPC	DPYSL2	646	39	18034	0.035661
6159	NPC	RPL29	25	11	18026	0.035722
93183	NPC	PIGM	57	7	17989	0.036015
3798	NPC	KIF5A	86	18	17939	0.036414
1984	NPC	EIF5A	70	12	17897	0.036753
22822	NPC	PHLDA1	60	17	17895	0.03677
25906	NPC	ANAPC15	53	5	17843	0.037187
6193	NPC	RPS5	62	9	17775	0.037744
6628	NPC	SNRPB	52	9	17721	0.038187
5573	NPC	PRKAR1A	88	12	17681	0.038525
29796	NPC	UQCR10	59	9	17409	0.040853
54998	NPC	AURKAIP1	103	11	17311	0.041721
79647	NPC	AKIRIN1	121	12	17261	0.042168
9043	NPC	SPAG9	204	18	17242	0.042337
55450	NPC	CAMK2N1	38	9	17218	0.042557
29927	NPC	SEC61A1	98	4	17184	0.042863
51693	NPC	TRAPPC2L	119	15	17183	0.042868
490	NPC	ATP2B1	132	13	17135	0.043311
6616	NPC	SNAP25	254	35	17091	0.043712
116138	NPC	KLHDC3	55	9	17067	0.04394
3326	NPC	HSP90AB1	80	17	1705	0.044101
3398	NPC	ID2	53	13	17016	0.044416
23180	NPC	RFTN1	661	65	16989	0.044668
163590	NPC	TOR1AIP2	115	14	16978	0.044775
28951	NPC	TRIB2	97	14	16972	0.044832
6307	NPC	MSMO1	116	17	16902	0.045499
6513	NPC	SLC2A1	191	22	16862	0.04588
3925	NPC	STMN1	57	6	16791	0.046564
23231	NPC	SEL1L3	326	49	16788	0.046593
253827	NPC	MSRB3	318	22	16778	0.046694
157506	NPC	RDH10	120	16	16699	0.047468
1312	NPC	COMT	201	30	16688	0.047578
5499	NPC	PPP1CA	44	9	16672	0.047733
3910	NPC	LAMA4	406	37	16656	0.047901
7351	NPC	UCP2	69	8	1664	0.048054
5532	NPC	PPP3CB	72	12	16605	0.048411
80762	NPC	NDFIP1	234	19	16602	0.048433
9638	NPC	FEZ1	145	19	16598	0.048475
200734	NPC	SPRED2	393	26	16492	0.049549
79022	NPC	TMEM106C	70	12	16464	0.04984
9805	NPC	SCRN1	225	25	16453	0.049953
3233	NPC	HOXD4	36	9	16401	0.050492
401115	NPC	C4orf48	33	7	16372	0.05079
5495	NPC	PPM1B	168	15	16365	0.05087
81606	NPC	LBH	145	20	1636	0.050917
4212	NPC	MEIS2	448	72	16313	0.051418
54332	NPC	GDAP1	95	8	16291	0.051643
221749	NPC	PXDC1	228	24	16285	0.051711
27335	NPC	EIF3K	59	13	16276	0.051804
594857	NPC	NPS	176	16	16265	0.051917
23625	NPC	FAM89B	32	6	16249	0.05209
55862	NPC	ECHDC1	146	15	16242	0.052166
1978	NPC	EIF4EBP1	56	9	16231	0.052286
4713	NPC	NDUFB7	65	12	16182	0.052807
1175	NPC	AP2S1	57	22	16177	0.052863
2879	NPC	GPX4	101	19	16176	0.052871
1642	NPC	DDB1	29	15	16157	0.053083
6230	NPC	RPS25	78	7	16155	0.053099
351	NPC	APP	785	55	16145	0.053213
10765	NPC	KDM5B	251	21	15971	0.05512
7329	NPC	UBE2I	167	15	1596	0.055247
54187	NPC	NANS	92	11	1596	0.055249
51552	NPC	RAB14	103	14	15937	0.055504
27075	NPC	TSPAN13	238	38	15917	0.055725
26156	NPC	RSL1D1	95	11	15891	0.056021
3428	NPC	IFI16	250	18	15873	0.056225
6713	NPC	SQLE	148	16	15829	0.056723
26234	NPC	FBXL5	192	16	15794	0.057123
87	NPC	ACTN1	462	49	1577	0.057399
200916	NPC	RPL22L1	53	10	15684	0.058392
571	NPC	BACH1	80	9	15628	0.059053
84896	NPC	ATAD1	136	6	15609	0.059271
54386	NPC	TERF2IP	101	14	15572	0.059706
6160	NPC	RPL31	87	11	1554	0.060095
22861	NPC	NLRP1	477	20	15538	0.060119
54674	NPC	LRRN3	88	11	15516	0.060375
493	NPC	ATP2B4	314	43	1551	0.060453
10262	NPC	SF3B4	40	4	15425	0.06147
10752	NPC	CHL1	870	67	15387	0.061938
2562	NPC	GABRB3	753	80	15381	0.062015
3315	NPC	HSPB1	60	11	15367	0.062188
3280	NPC	HES1	73	13	15329	0.062653
7088	NPC	TLE1	410	76	15289	0.063143
7378	NPC	UPP1	60	12	15282	0.063229
830	NPC	CAPZA2	94	11	15164	0.064705
81502	NPC	HM13	143	6	15135	0.065074
55858	NPC	TMEM165	124	15	15131	0.06513
4017	NPC	LOXL2	609	38	15094	0.065595
7976	NPC	FZD3	189	11	15058	0.066061
7373	NPC	COL14A1	612	48	15045	0.066222
1495	NPC	CTNNA1	304	7	15022	0.066526
158358	NPC	KIAA2026	243	20	15022	0.066527
10618	NPC	TGOLN2	80	9	14993	0.066896
8073	NPC	PTP4A2	66	12	1494	0.067581
10890	NPC	RAB10	209	10	14921	0.067835
80777	NPC	CYB5B	179	19	14893	0.068206
221981	NPC	THSD7A	1913	124	1489	0.068247
6856	NPC	SYPL1	117	19	1488	0.068381
55816	NPC	DOK5	490	38	14787	0.069612
3556	NPC	IL1RAP	515	67	14777	0.069739
427	NPC	ASAH1	271	20	1471	0.070646
92369	NPC	SPSB4	221	26	1468	0.071051
9039	NPC	UBA3	76	11	14676	0.071113
4830	NPC	NME1	88	13	14649	0.071477
7458	NPC	EIF4H	50	9	14625	0.071803
18	NPC	ABAT	683	77	14609	0.07202
2521	NPC	FUS	20	7	14575	0.072495
23032	NPC	USP33	113	17	14551	0.07282
222553	NPC	SLC35F1	1060	62	14542	0.072952
6122	NPC	RPL3	96	15	14534	0.07306
54434	NPC	SSH1	155	23	14407	0.07484
6884	NPC	TAF13	95	17	14395	0.075005
3397	NPC	ID1	61	3	14394	0.075016
6130	NPC	RPL7A	58	9	14391	0.075064
3213	NPC	HOXB3	96	18	1439	0.075078
523	NPC	ATP6V1A	102	5	14333	0.075882
5834	NPC	PYGB	225	13	14327	0.07597
51582	NPC	AZIN1	152	12	1432	0.076067
9760	NPC	TOX	831	71	14297	0.076396
4907	NPC	NT5E	117	12	1427	0.076792
23446	NPC	SLC44A1	375	23	14269	0.076799
4731	NPC	NDUFV3	157	17	14253	0.077036
7334	NPC	UBE2N	70	18	1413	0.078833
6235	NPC	RPS29	44	6	14048	0.080033
51560	NPC	RAB6B	249	45	14034	0.08025
10955	NPC	SERINC3	66	9	14025	0.08038
57498	NPC	KIDINS220	230	27	13984	0.080995
389	NPC	RHOC	63	13	13971	0.081193
1163	NPC	CKS1B	26	4	1396	0.081355
481	NPC	ATP1B1	169	25	13887	0.082457
126328	NPC	NDUFA11	136	16	13882	0.082534
3673	NPC	ITGA2	455	30	13872	0.082683
3959	NPC	LGALS3BP	92	24	13839	0.083187
2054	NPC	STX2	251	18	13776	0.084163
2042	NPC	EPHA3	721	29	13774	0.084197
2935	NPC	GSPT1	146	16	13758	0.084447
7314	NPC	UBB	40	6	13724	0.084971
1329	NPC	COX5B	25	4	13675	0.085736
7025	NPC	NR2F1	27	8	13664	0.08591
2173	NPC	FABP7	62	18	13634	0.086374
23193	NPC	GANAB	31	6	1936-01-01	0.08691
2908	NPC	NR3C1	255	24	13599	0.086932
9469	NPC	CHST3	208	18	13552	0.087672
7060	NPC	THBS4	164	12	1354	0.087868
10550	NPC	ARL6IP5	108	14	13536	0.087927
89891	NPC	WDR34	73	8	13522	0.088154
1476	NPC	CSTB	69	14	13503	0.088464
5412	NPC	UBL3	236	16	13426	0.089693
55521	NPC	TRIM36	183	25	13412	0.089933
7001	NPC	PRDX2	61	8	13387	0.090331
2840	NPC	GPR17	98	26	1334	0.091095
1827	NPC	RCAN1	500	31	1326	0.092417
79006	NPC	METRN	59	10	13155	0.09417
23011	NPC	RAB21	88	7	13141	0.094408
54741	NPC	LEPROT	84	17	13136	0.094484
5691	NPC	PSMB3	74	16	12955	0.097571
5728	NPC	PTEN	150	29	1293	0.098011
81788	NPC	NUAK2	124	17	12882	0.098847
8850	NPC	KAT2B	527	31	12861	0.099206
123	NPC	PLIN2	97	20	12813	0.10004
9685	NPC	CLINT1	239	17	12765	0.10089
526	NPC	ATP6V1B2	81	15	12738	0.10137
7879	NPC	RAB7A	276	15	12706	0.10193
84790	NPC	TUBA1C	62	13	12701	0.10202
23524	NPC	SRRM2	61	9	1269	0.10223
832	NPC	CAPZB	569	26	12688	0.10225
928	NPC	CD9	91	13	12665	0.10267
84457	NPC	PHYHIPL	135	10	12541	0.10491
286204	NPC	CRB2	114	20	12494	0.10575
8668	NPC	EIF3I	46	5	12441	0.10673
11331	NPC	PHB2	37	9	12414	0.10723
2628	NPC	GATM	88	4	1238	0.10786
1955	NPC	MEGF9	149	10	12316	0.10905
6138	NPC	RPL15	46	10	12313	0.1091
3212	NPC	HOXB2	52	9	12309	0.10918
3157	NPC	HMGCS1	104	6	12299	0.10937
283871	NPC	PGP	50	9	12286	0.10962
231	NPC	AKR1B1	86	19	12272	0.10988
10513	NPC	APPBP2	54	24	12254	0.11021
375743	NPC	PTAR1	122	14	12228	0.1107
7372	NPC	UMPS	140	14	12219	0.11087
6835	NPC	SURF2	63	7	12183	0.11155
2941	NPC	GSTA4	148	16	12139	0.1124
9349	NPC	RPL23	65	14	12134	0.11248
10413	NPC	YAP1	306	16	12135	0.11248
51065	NPC	RPS27L	78	12	12087	0.11339
324	NPC	APC	367	21	12086	0.11341
6774	NPC	STAT3	171	14	12069	0.11374
6182	NPC	MRPL12	98	11	12008	0.11491
1995	NPC	ELAVL3	120	20	11984	0.11538
754	NPC	PTTG1IP	187	24	1197	0.11566
55847	NPC	CISD1	104	8	11964	0.11577
64399	NPC	HHIP	202	17	1193	0.11643
8874	NPC	ARHGEF7	614	48	11908	0.11686
7204	NPC	TRIO	895	45	11891	0.1172
84888	NPC	SPPL2A	270	17	11854	0.11792
27020	NPC	NPTN	165	18	11846	0.1181
8826	NPC	IQGAP1	361	15	11841	0.11819
5438	NPC	POLR2I	58	11	11838	0.11826
10687	NPC	PNMA2	104	15	11815	0.11869
58528	NPC	RRAGD	157	27	11772	0.11956
51100	NPC	SH3GLB1	136	20	1172	0.12059
3915	NPC	LAMC1	501	11	11626	0.12249
158	NPC	ADSL	61	8	11598	0.12306
10330	NPC	CNPY2	39	5	11594	0.12315
8896	NPC	BUD31	51	10	11586	0.1233
81605	NPC	URM1	71	13	11544	0.12417
90139	NPC	TSPAN18	604	67	11525	0.12456
1718	NPC	DHCR24	201	16	11443	0.12625
1393	NPC	CRHBP	97	14	1143	0.12653
5589	NPC	PRKCSH	73	13	11259	0.13009
25828	NPC	TXN2	146	19	11179	0.1318
55502	NPC	HES6	101	8	11115	0.13317
55366	NPC	LGR4	224	29	11068	0.13419
23365	NPC	ARHGEF12	293	17	11062	0.13432
6726	NPC	SRP9	114	19	11001	0.13563
8721	NPC	EDF1	26	5	10991	0.13587
54407	NPC	SLC38A2	46	7	10917	0.13748
1717	NPC	DHCR7	98	8	10913	0.13756
6576	NPC	SLC25A1	78	11	10905	0.13775
10810	NPC	WASF3	308	21	10741	0.1414
6139	NPC	RPL17	85	10	10723	0.14179
6194	NPC	RPS6	38	6	10713	0.14203
84316	NPC	NAA38	43	11	10701	0.14228
5445	NPC	PON2	154	17	10672	0.14294
10971	NPC	YWHAQ	135	17	10619	0.14414
1431	NPC	CS	71	6	10612	0.1443
2512	NPC	FTL	47	10	10586	0.14488
143244	NPC	EIF5AL1	42	9	10582	0.14499
6168	NPC	RPL37A	77	10	10535	0.14607
10123	NPC	ARL4C	75	21	10522	0.14635
10980	NPC	COPS6	37	7	10495	0.14698
23034	NPC	SAMD4A	636	96	10463	0.1477
78997	NPC	GDAP1L1	130	11	10444	0.14815
9782	NPC	MATR3	66	9	10406	0.14902
23173	NPC	METAP1	247	18	10401	0.14915
10950	NPC	BTG3	66	13	10349	0.15036
328	NPC	APEX1	65	11	10345	0.15044
79071	NPC	ELOVL6	537	58	10326	0.1509
4155	NPC	MBP	748	109	1029	0.15174
7316	NPC	UBC	41	8	10263	0.15237
8985	NPC	PLOD3	75	16	10133	0.15545
1019	NPC	CDK4	25	11	10099	0.15626
10484	NPC	SEC23A	214	24	10092	0.15643
6272	NPC	SORT1	155	12	1008	0.15674
29066	NPC	ZC3H7A	181	23	10042	0.15765
56937	NPC	PMEPA1	301	50	10039	0.15771
2821	NPC	GPI	120	19	0.9981	0.15912
1632	NPC	ECI1	64	13	0.99648	0.15951
567	NPC	B2M	68	12	0.99635	0.15954
25873	NPC	RPL36	53	12	0.99371	0.16018
7267	NPC	TTC3	472	15	0.99282	0.1604
22881	NPC	ANKRD6	457	35	0.98939	0.16124
65059	NPC	RAPH1	153	17	0.98715	0.16179
10920	NPC	COPS8	61	10	0.98535	0.16223
10983	NPC	CCNI	82	17	0.98233	0.16297
64960	NPC	MRPS15	98	10	0.98083	0.16334
6133	NPC	RPL9	91	13	0.97796	0.16405
10124	NPC	ARL4A	121	21	0.97594	0.16455
3159	NPC	HMGA1	59	9	0.97549	0.16466
2530	NPC	FUT8	773	26	0.97344	0.16517
334	NPC	APLP2	277	16	0.97265	0.16536
6204	NPC	RPS10	55	9	0.97211	0.1655
10150	NPC	MBNL2	365	34	0.9678	0.16657
2537	NPC	IFI6	41	9	0.96184	0.16806
2773	NPC	GNAI3	90	13	0.95799	0.16903
6869	NPC	TACR1	465	53	0.9555	0.16966
4176	NPC	MCM7	53	8	0.95195	0.17056
51062	NPC	ATL1	205	18	0.95184	0.17059
55970	NPC	GNG12	355	29	0.94833	0.17148
284273	NPC	ZADH2	93	14	0.93806	0.17411
23258	NPC	DENND5A	298	16	0.93648	0.17451
54928	NPC	IMPAD1	103	13	0.9336	0.17526
9528	NPC	TMEM59	67	9	0.93273	0.17548
4752	NPC	NEK3	122	16	0.93197	0.17568
55818	NPC	KDM3A	150	17	0.92935	0.17635
140688	NPC	NOL4L	84	12	0.92857	0.17656
51646	NPC	YPEL5	55	12	0.928	0.1767
23673	NPC	STX12	70	6	0.92792	0.17672
81671	NPC	VMP1	225	20	0.92507	0.17746
11047	NPC	ADRM1	72	16	0.924	0.17774
404217	NPC	CTXN1	61	11	0.91912	0.17902
3216	NPC	HOXB6	69	13	0.91444	0.18024
2887	NPC	GRB10	711	34	0.90998	0.18142
9445	NPC	ITM2B	57	8	0.9053	0.18265
84932	NPC	RAB2B	91	12	0.9028	0.18332
26574	NPC	AATF	175	18	0.89617	0.18508
55266	NPC	TMEM19	53	7	0.89483	0.18544
587	NPC	BCAT2	119	19	0.89423	0.1856
22919	NPC	MAPRE1	146	21	0.89416	0.18562
10095	NPC	ARPC1B	78	10	0.88966	0.18682
284207	NPC	METRNL	135	29	0.88922	0.18694
55110	NPC	MAGOHB	100	11	0.88719	0.18749
219654	NPC	ZCCHC24	335	47	0.88602	0.1878
8935	NPC	SKAP2	655	14	0.8826	0.18873
11338	NPC	U2AF2	109	13	0.87483	0.19083
4715	NPC	NDUFB9	91	18	0.87172	0.19168
5683	NPC	PSMA2	90	6	0.86316	0.19403
2059	NPC	EPS8	177	27	0.85633	0.19591
1592	NPC	CYP26A1	63	17	0.85433	0.19646
3693	NPC	ITGB5	460	30	0.85396	0.19656
57337	NPC	SENP7	538	12	0.85137	0.19728
23633	NPC	KPNA6	98	11	0.85037	0.19756
122786	NPC	FRMD6	850	87	0.84854	0.19807
6188	NPC	RPS3	51	12	0.84314	0.19958
10763	NPC	NES	60	8	0.8395	0.20059
6176	NPC	RPLP1	26	6	0.83724	0.20123
4174	NPC	MCM5	128	23	0.83569	0.20166
6633	NPC	SNRPD2	42	9	0.83343	0.2023
4942	NPC	OAT	120	14	0.83287	0.20246
7181	NPC	NR2C1	175	23	0.82963	0.20337
84248	NPC	FYTTD1	98	13	0.82831	0.20375
9526	NPC	MPDU1	44	11	0.82497	0.20469
2060	NPC	EPS15	524	16	0.82149	0.20568
2195	NPC	FAT1	452	61	0.81351	0.20796
2091	NPC	FBL	98	16	0.80944	0.20913
5695	NPC	PSMB7	128	16	0.80768	0.20964
8038	NPC	ADAM12	1369	105	0.8035	0.21084
387856	NPC	CCDC184	80	10	0.80282	0.21104
6631	NPC	SNRPC	129	10	0.80223	0.21121
2201	NPC	FBN2	665	38	0.80215	0.21123
8815	NPC	BANF1	73	8	0.8004	0.21174
10602	NPC	CDC42EP3	170	21	0.78112	0.21737
29085	NPC	PHPT1	20	6	0.77113	0.22032
58478	NPC	ENOPH1	119	23	0.77037	0.22054
79633	NPC	FAT4	526	35	0.76004	0.22362
8614	NPC	STC2	73	22	0.75915	0.22388
8848	NPC	TSC22D1	296	13	0.75891	0.22395
27346	NPC	TMEM97	35	9	0.75853	0.22407
4257	NPC	MGST1	103	17	0.75729	0.22444
359948	NPC	IRF2BP2	79	17	0.75636	0.22472
1291	NPC	COL6A1	149	22	0.75629	0.22474
1975	NPC	EIF4B	136	10	0.75616	0.22478
817	NPC	CAMK2D	732	52	0.75538	0.22501
29106	NPC	SCG3	144	18	0.75519	0.22507
4696	NPC	NDUFA3	85	19	0.75238	0.22591
6634	NPC	SNRPD3	63	11	0.75075	0.2264
6678	NPC	SPARC	99	16	0.74645	0.2277
6223	NPC	RPS19	49	4	0.74576	0.22791
8086	NPC	AAAS	49	5	0.74473	0.22822
7763	NPC	ZFAND5	77	7	0.74449	0.22829
10152	NPC	ABI2	168	24	0.74419	0.22838
3098	NPC	HK1	545	61	0.74168	0.22914
6202	NPC	RPS8	33	6	0.73448	0.23133
11341	NPC	SCRG1	53	12	0.73077	0.23246
5111	NPC	PCNA	74	6	0.72995	0.23271
9693	NPC	RAPGEF2	173	19	0.72167	0.23525
81618	NPC	ITM2C	155	31	0.71797	0.23639
1267	NPC	CNP	52	12	0.71708	0.23666
23118	NPC	TAB2	348	18	0.71684	0.23674
4670	NPC	HNRNPM	169	17	0.7165	0.23684
53635	NPC	PTOV1	60	12	0.71588	0.23703
28984	NPC	RGCC	100	15	0.71391	0.23764
10589	NPC	DRAP1	40	8	0.71293	0.23794
10611	NPC	PDLIM5	540	26	0.71099	0.23855
10480	NPC	EIF3M	124	17	0.70594	0.24011
1902	NPC	LPAR1	530	38	0.69457	0.24366
9112	NPC	MTA1	65	25	0.69386	0.24388
6944	NPC	VPS72	27	8	0.68694	0.24606
3214	NPC	HOXB4	51	13	0.67677	0.24928
6632	NPC	SNRPD1	47	6	0.66892	0.25177
29086	NPC	BABAM1	109	14	0.66426	0.25326
7077	NPC	TIMP2	329	27	0.66298	0.25367
10567	NPC	RABAC1	24	5	0.66163	0.25411
57515	NPC	SERINC1	103	11	0.66131	0.25421
171586	NPC	ABHD3	104	11	0.66124	0.25423
65993	NPC	MRPS34	55	9	0.66112	0.25427
9240	NPC	PNMA1	49	10	0.65345	0.25673
5441	NPC	POLR2L	88	7	0.65328	0.25679
79727	NPC	LIN28A	72	13	0.65303	0.25687
6662	NPC	SOX9	63	10	0.64212	0.2604
55573	NPC	CDV3	100	15	0.6415	0.2606
51144	NPC	HSD17B12	418	24	0.63744	0.26192
6201	NPC	RPS7	94	20	0.63283	0.26342
5527	NPC	PPP2R5C	526	44	0.62146	0.26715
1290	NPC	COL5A2	447	16	0.62056	0.26744
10135	NPC	NAMPT	132	17	0.60347	0.2731
10959	NPC	TMED2	115	10	0.60321	0.27318
55723	NPC	ASF1B	53	7	0.60037	0.27413
3945	NPC	LDHB	80	5	0.59953	0.27441
55322	NPC	C5orf22	133	21	0.59887	0.27463
8723	NPC	SNX4	251	22	0.59665	0.27537
1301	NPC	COL11A1	1009	32	0.59552	0.27575
11178	NPC	LZTS1	106	20	0.59384	0.27631
3211	NPC	HOXB1	53	8	0.58986	0.27764
22931	NPC	RAB18	113	11	0.58936	0.27781
5621	NPC	PRNP	102	20	0.58608	0.27891
11030	NPC	RBPMS	380	25	0.58263	0.28007
9637	NPC	FEZ2	194	14	0.58038	0.28083
90362	NPC	FAM110B	391	32	0.57335	0.2832
152007	NPC	GLIPR2	170	27	0.56958	0.28448
950	NPC	SCARB2	252	17	0.56816	0.28496
1891	NPC	ECH1	93	14	0.56572	0.28579
23220	NPC	DTX4	122	14	0.56535	0.28592
11342	NPC	RNF13	315	21	0.56516	0.28598
23023	NPC	TMCC1	300	15	0.55846	0.28826
4601	NPC	MXI1	256	19	0.55802	0.28841
132864	NPC	CPEB2	201	19	0.55742	0.28862
4714	NPC	NDUFB8	62	3	0.55405	0.28977
23048	NPC	FNBP1	569	29	0.5491	0.29147
5066	NPC	PAM	293	14	0.54617	0.29247
23603	NPC	CORO1C	200	20	0.54441	0.29308
84859	NPC	LRCH3	237	34	0.54261	0.2937
677	NPC	ZFP36L1	66	12	0.53717	0.29557
10892	NPC	MALT1	243	23	0.53688	0.29567
140576	NPC	S100A16	60	13	0.53629	0.29588
3927	NPC	LASP1	204	39	0.53129	0.29761
80764	NPC	THAP7	90	15	0.53116	0.29765
3065	NPC	HDAC1	35	18	0.5297	0.29816
152926	NPC	PPM1K	82	14	0.52924	0.29832
858	NPC	CAV2	103	11	0.52874	0.29849
6938	NPC	TCF12	946	24	0.52167	0.30095
388753	NPC	COA6	86	9	0.52096	0.3012
2149	NPC	F2R	87	13	0.51385	0.30368
84695	NPC	LOXL3	27	7	0.51334	0.30386
23022	NPC	PALLD	1356	102	0.51171	0.30443
10856	NPC	RUVBL2	100	11	0.50708	0.30605
8728	NPC	ADAM19	391	30	0.50686	0.30613
57570	NPC	TRMT5	46	8	0.50592	0.30646
6155	NPC	RPL27	41	6	0.5044	0.30699
4045	NPC	LSAMP	1532	80	0.50394	0.30715
81892	NPC	SLIRP	106	15	0.50118	0.30812
3215	NPC	HOXB5	52	12	0.49703	0.30958
2335	NPC	FN1	278	22	0.49529	0.3102
55646	NPC	LYAR	196	23	0.49522	0.31022
3916	NPC	LAMP1	32	17	0.49217	0.3113
10521	NPC	DDX17	60	10	0.48627	0.31339
3091	NPC	HIF1A	131	17	0.48567	0.3136
5885	NPC	RAD21	119	11	0.48379	0.31427
55800	NPC	SCN3B	191	26	0.48343	0.3144
26994	NPC	RNF11	57	8	0.48101	0.31525
6181	NPC	RPLP2	53	8	0.47897	0.31598
10787	NPC	NCKAP1	311	21	0.47432	0.31763
10226	NPC	PLIN3	201	35	0.46012	0.32271
51614	NPC	ERGIC3	79	9	0.46004	0.32274
6187	NPC	RPS2	128	17	0.45981	0.32283
53358	NPC	SHC3	522	39	0.45383	0.32498
54331	NPC	GNG2	446	54	0.45359	0.32506
5908	NPC	RAP1B	122	17	0.45344	0.32512
5925	NPC	RB1	246	22	0.45297	0.32529
4913	NPC	NTHL1	56	17	0.45122	0.32592
57007	NPC	ACKR3	69	10	0.45114	0.32595
55691	NPC	FRMD4A	2803	204	0.44805	0.32706
339287	NPC	MSL1	57	7	0.44343	0.32873
387882	NPC	C12orf75	172	19	0.44205	0.32923
10096	NPC	ACTR3	268	15	0.44142	0.32945
5223	NPC	PGAM1	48	11	0.4406	0.32975
9543	NPC	IGDCC3	163	29	0.43974	0.33006
6397	NPC	SEC14L1	541	46	0.43651	0.33123
4487	NPC	MSX1	105	27	0.43629	0.33131
6169	NPC	RPL38	87	22	0.43241	0.33272
23475	NPC	QPRT	52	11	0.42996	0.33361
153339	NPC	TMEM167A	98	8	0.42961	0.33374
56674	NPC	TMEM9B	109	10	0.42752	0.3345
79090	NPC	TRAPPC6A	76	15	0.41966	0.33737
3371	NPC	TNC	346	34	0.41686	0.33839
11171	NPC	STRAP	28	7	0.41467	0.33919
6227	NPC	RPS21	95	14	0.41404	0.33942
8936	NPC	WASF1	237	15	0.40064	0.34434
7311	NPC	UBA52	71	7	0.398	0.34531
113201	NPC	CASC4	198	8	0.39718	0.34562
7764	NPC	ZNF217	99	16	0.39643	0.3459
10234	NPC	LRRC17	79	10	0.39498	0.34643
1400	NPC	CRMP1	346	53	0.39033	0.34815
1337	NPC	COX6A1	58	13	0.39023	0.34818
51700	NPC	CYB5R2	123	18	0.38995	0.34829
8470	NPC	SORBS2	1634	137	0.38389	0.35053
5425	NPC	POLD2	70	12	0.38123	0.35152
54865	NPC	GPATCH4	105	7	0.38045	0.35181
6277	NPC	S100A6	42	5	0.37993	0.352
11031	NPC	RAB31	703	102	0.37565	0.35359
8148	NPC	TAF15	115	13	0.36942	0.35591
11183	NPC	MAP4K5	212	22	0.36882	0.35613
2353	NPC	FOS	82	20	0.36532	0.35743
857	NPC	CAV1	141	17	0.36465	0.35769
7132	NPC	TNFRSF1A	67	17	0.36274	0.3584
65108	NPC	MARCKSL1	7	5	0.35939	0.35965
3490	NPC	IGFBP7	465	48	0.35829	0.36006
9289	NPC	ADGRG1	264	47	0.35704	0.36053
6175	NPC	RPLP0	37	8	0.35497	0.36131
10398	NPC	MYL9	24	10	0.35139	0.36265
10575	NPC	CCT4	114	15	0.34927	0.36344
4001	NPC	LMNB1	229	27	0.34729	0.36418
23213	NPC	SULF1	568	79	0.34606	0.36465
140823	NPC	ROMO1	46	7	0.34553	0.36485
79627	NPC	OGFRL1	127	13	0.34538	0.3649
5430	NPC	POLR2A	196	13	0.34465	0.36518
2495	NPC	FTH1	56	13	0.34364	0.36556
4144	NPC	MAT2A	78	11	0.33942	0.36715
5050	NPC	PAFAH1B3	19	3	0.33938	0.36716
54976	NPC	C20orf27	107	28	0.33842	0.36752
2043	NPC	EPHA4	426	38	0.3376	0.36783
84669	NPC	USP32	196	15	0.33688	0.3681
5128	NPC	CDK17	313	25	0.33394	0.36921
5757	NPC	PTMA	79	10	0.33331	0.36945
29082	NPC	CHMP4A	51	13	0.33119	0.37025
11075	NPC	STMN2	225	29	0.32976	0.37079
5782	NPC	PTPN12	313	18	0.32876	0.37117
5566	NPC	PRKACA	56	11	0.32301	0.37334
5725	NPC	PTBP1	135	22	0.32277	0.37344
121642	NPC	ALKBH2	49	14	0.32266	0.37348
23286	NPC	WWC1	633	79	0.31922	0.37478
11335	NPC	CBX3	59	8	0.31381	0.37683
6154	NPC	RPL26	63	11	0.31141	0.37774
84441	NPC	MAML2	1223	128	0.30895	0.37868
6135	NPC	RPL11	36	7	0.30854	0.37883
11010	NPC	GLIPR1	107	10	0.30419	0.38049
7168	NPC	TPM1	165	19	0.29458	0.38416
27032	NPC	ATP2C1	285	19	0.29387	0.38443
11224	NPC	RPL35	36	4	0.28978	0.38599
6598	NPC	SMARCB1	332	17	0.28975	0.386
6636	NPC	SNRPF	105	14	0.2883	0.38656
7360	NPC	UGP2	145	24	0.28692	0.38709
60592	NPC	SCOC	338	34	0.28453	0.388
84333	NPC	PCGF5	166	10	0.28344	0.38842
116372	NPC	LYPD1	74	4	0.28212	0.38892
3189	NPC	HNRNPH3	69	9	0.27842	0.39034
8664	NPC	EIF3D	177	22	0.27375	0.39214
6147	NPC	RPL23A	32	8	0.27239	0.39266
51010	NPC	EXOSC3	70	10	0.26695	0.39476
79228	NPC	THOC6	58	9	0.26563	0.39526
196	NPC	AHR	74	17	0.26046	0.39725
1841	NPC	DTYMK	150	12	0.25924	0.39772
9590	NPC	AKAP12	498	58	0.25861	0.39797
5879	NPC	RAC1	190	24	0.2579	0.39824
92579	NPC	G6PC3	34	8	0.25689	0.39863
3572	NPC	IL6ST	132	16	0.25096	0.40092
57758	NPC	SCUBE2	243	43	0.24986	0.40135
5245	NPC	PHB	75	18	0.24917	0.40161
10133	NPC	OPTN	153	29	0.24665	0.40259
8667	NPC	EIF3H	244	22	0.24617	0.40277
1471	NPC	CST3	74	5	0.24374	0.40372
90102	NPC	PHLDB2	933	50	0.24292	0.40403
60312	NPC	AFAP1	996	42	0.23891	0.40559
9249	NPC	DHRS3	265	35	0.23721	0.40625
85300	NPC	ATCAY	186	45	0.23301	0.40788
54663	NPC	WDR74	66	5	0.23004	0.40903
9985	NPC	REC8	49	10	0.22764	0.40996
10477	NPC	UBE2E3	337	12	0.22766	0.40996
79966	NPC	SCD5	833	55	0.22372	0.41149
1340	NPC	COX6B1	81	13	0.22067	0.41267
5910	NPC	RAP1GDS1	335	11	0.22012	0.41289
9967	NPC	THRAP3	113	10	0.21786	0.41377
6203	NPC	RPS9	115	13	0.21608	0.41446
4324	NPC	MMP15	69	14	0.21584	0.41456
6638	NPC	SNRPN	1766	110	0.21546	0.4147
11340	NPC	EXOSC8	32	5	0.21427	0.41517
6206	NPC	RPS12	86	10	0.20968	0.41696
2483	NPC	FRG1	61	3	0.20375	0.41927
1382	NPC	CRABP2	67	21	0.20287	0.41962
2907	NPC	GRINA	44	4	0.2016	0.42011
6157	NPC	RPL27A	77	16	0.20114	0.4203
9802	NPC	DAZAP2	50	10	0.19897	0.42114
3480	NPC	IGF1R	917	90	0.19338	0.42333
10498	NPC	CARM1	97	12	0.18664	0.42597
6231	NPC	RPS26	25	5	0.18218	0.42772
5806	NPC	PTX3	65	9	0.18105	0.42816
23406	NPC	COTL1	341	55	0.17764	0.4295
23129	NPC	PLXND1	220	23	0.1767	0.42987
64778	NPC	FNDC3B	941	86	0.17621	0.43007
347733	NPC	TUBB2B	22	5	0.17326	0.43122
1846	NPC	DUSP4	95	13	0.17129	0.432
60672	NPC	MIIP	65	12	0.1708	0.43219
7345	NPC	UCHL1	87	14	0.16269	0.43538
5694	NPC	PSMB6	47	14	0.16112	0.436
5092	NPC	PCBD1	87	19	0.15901	0.43683
9168	NPC	TMSB10	63	8	0.15608	0.43798
26020	NPC	LRP10	36	9	0.15446	0.43862
5455	NPC	POU3F3	27	7	0.1525	0.4394
9107	NPC	MTMR6	95	7	0.15121	0.43991
22836	NPC	RHOBTB3	158	26	0.14398	0.44276
1000	NPC	CDH2	502	46	0.14348	0.44295
3198	NPC	HOXA1	42	11	0.14313	0.44309
7414	NPC	VCL	230	28	0.13833	0.44499
10071	NPC	MUC12	124	18	0.13377	0.44679
7171	NPC	TPM4	163	31	0.12596	0.44988
83871	NPC	RAB34	29	8	0.12496	0.45028
83443	NPC	SF3B5	56	13	0.11638	0.45367
9620	NPC	CELSR1	815	85	0.11574	0.45393
1397	NPC	CRIP2	25	11	0.11147	0.45562
51232	NPC	CRIM1	560	48	0.11123	0.45572
26227	NPC	PHGDH	119	24	0.1111	0.45577
6723	NPC	SRM	59	6	0.10538	0.45804
23640	NPC	HSPBP1	85	15	0.10353	0.45877
4741	NPC	NEFM	45	12	0.10329	0.45887
51073	NPC	MRPL4	60	14	0.10141	0.45961
84232	NPC	MAF1	42	4	0.097757	0.46106
5768	NPC	QSOX1	227	22	0.095657	0.4619
25804	NPC	LSM4	92	16	0.087701	0.46506
4627	NPC	MYH9	371	41	0.086924	0.46537
6171	NPC	RPL41	28	10	0.08467	0.46626
2222	NPC	FDFT1	320	24	0.084653	0.46627
8463	NPC	TEAD2	90	6	0.083269	0.46682
4222	NPC	MEOX1	114	17	0.079547	0.4683
23204	NPC	ARL6IP1	47	8	0.078116	0.46887
84886	NPC	C1orf198	146	22	0.062712	0.475
7041	NPC	TGFB1I1	28	8	0.053414	0.4787
5376	NPC	PMP22	115	15	0.051951	0.47928
5516	NPC	PPP2CB	111	13	0.051645	0.47941
51690	NPC	LSM7	103	21	0.049872	0.48011
79794	NPC	C12orf49	126	22	0.047087	0.48122
23741	NPC	EID1	53	11	0.046713	0.48137
80014	NPC	WWC2	426	40	0.046306	0.48153
1982	NPC	EIF4G2	72	10	0.042359	0.48311
7029	NPC	TFDP2	708	18	0.042159	0.48319
22911	NPC	WDR47	242	27	0.039937	0.48407
23191	NPC	CYFIP1	489	77	0.036917	0.48528
118472	NPC	ZNF511	48	8	0.028503	0.48863
340719	NPC	NANOS1	33	5	0.027855	0.48889
9902	NPC	MRC2	143	21	0.02242	0.49106
80034	NPC	CSRNP3	444	36	0.010009	0.49601
114908	NPC	TMEM123	156	14	0.0085822	0.49658
3312	NPC	HSPA8	101	13	0.0043229	0.49828
5510	NPC	PPP1R7	161	16	0.0034091	0.49864
1213	NPC	CLTC	147	11	0.0013367	0.49947
54874	NPC	FNBP1L	138	23	-0.0019334	0.50077
152137	NPC	CCDC50	384	22	-0.0026643	0.50106
10783	NPC	NEK6	274	20	-0.0082823	0.5033
7416	NPC	VDAC1	113	16	-0.0084428	0.50337
5605	NPC	MAP2K2	129	23	-0.010755	0.50429
51181	NPC	DCXR	61	7	-0.013048	0.50521
10640	NPC	EXOC5	103	12	-0.014816	0.50591
10240	NPC	MRPS31	61	6	-0.016013	0.50639
11140	NPC	CDC37	63	10	-0.021661	0.50864
22902	NPC	RUFY3	361	13	-0.021656	0.50864
5168	NPC	ENPP2	224	31	-0.023325	0.5093
23589	NPC	CARHSP1	196	33	-0.024349	0.50971
689	NPC	BTF3	85	7	-0.032266	0.51287
51282	NPC	SCAND1	48	7	-0.032942	0.51314
72	NPC	ACTG2	174	23	-0.035775	0.51427
23369	NPC	PUM2	193	18	-0.036	0.51436
1622	NPC	DBI	112	11	-0.037111	0.5148
1915	NPC	EEF1A1	56	5	-0.046571	0.51857
55207	NPC	ARL8B	185	18	-0.046906	0.51871
83939	NPC	EIF2A	155	18	-0.047898	0.5191
9689	NPC	BZW1	42	8	-0.048905	0.5195
54206	NPC	ERRFI1	47	6	-0.050445	0.52012
22856	NPC	CHSY1	343	26	-0.054585	0.52177
4162	NPC	MCAM	36	13	-0.057798	0.52305
54902	NPC	TTC19	104	8	-0.068093	0.52714
10952	NPC	SEC61B	70	6	-0.071452	0.52848
5982	NPC	RFC2	63	9	-0.072049	0.52872
55740	NPC	ENAH	393	17	-0.079031	0.5315
5803	NPC	PTPRZ1	469	32	-0.08	0.53188
27242	NPC	TNFRSF21	217	41	-0.081698	0.53256
3638	NPC	INSIG1	138	17	-0.087018	0.53467
90411	NPC	MCFD2	273	22	-0.088093	0.5351
329	NPC	BIRC2	95	10	-0.099175	0.5395
6224	NPC	RPS20	87	8	-0.10012	0.53988
6782	NPC	HSPA13	112	16	-0.10218	0.54069
6601	NPC	SMARCC2	32	8	-0.10587	0.54216
4726	NPC	NDUFS6	145	14	-0.10704	0.54262
10898	NPC	CPSF4	78	10	-0.11259	0.54482
302	NPC	ANXA2	175	25	-0.11626	0.54627
10097	NPC	ACTR2	166	15	-0.11954	0.54758
10092	NPC	ARPC5	140	4	-0.12216	0.54861
6949	NPC	TCOF1	106	15	-0.13241	0.55267
3987	NPC	LIMS1	456	22	-0.1357	0.55397
5781	NPC	PTPN11	113	16	-0.1385	0.55508
1938	NPC	EEF2	65	18	-0.14033	0.5558
5597	NPC	MAPK6	116	14	-0.14637	0.55819
2950	NPC	GSTP1	73	8	-0.15265	0.56066
10376	NPC	TUBA1B	32	3	-0.15538	0.56174
56005	NPC	MYDGF	113	12	-0.15645	0.56216
55002	NPC	TMCO3	430	14	-0.16022	0.56364
5216	NPC	PFN1	40	11	-0.16044	0.56373
1282	NPC	COL4A1	816	84	-0.16524	0.56562
54843	NPC	SYTL2	302	18	-0.17672	0.57013
6612	NPC	SUMO3	93	16	-0.19636	0.57784
122704	NPC	MRPL52	85	20	-0.19697	0.57807
126299	NPC	ZNF428	50	8	-0.20637	0.58175
23321	NPC	TRIM2	529	51	-0.20671	0.58188
6208	NPC	RPS14	73	6	-0.20969	0.58304
1537	NPC	CYC1	39	3	-0.2222	0.58792
9315	NPC	NREP	693	47	-0.22668	0.58967
9564	NPC	BCAR1	257	18	-0.2274	0.58995
6234	NPC	RPS28	87	13	-0.2306	0.59119
6165	NPC	RPL35A	64	9	-0.23553	0.5931
8666	NPC	EIF3G	63	12	-0.24038	0.59498
6558	NPC	SLC12A2	183	14	-0.2475	0.59774
5272	NPC	SERPINB9	109	21	-0.25068	0.59897
11091	NPC	WDR5	298	16	-0.25509	0.60067
131405	NPC	TRIM71	198	31	-0.26396	0.60409
6161	NPC	RPL32	76	8	-0.26997	0.60641
5704	NPC	PSMC4	75	10	-0.27331	0.60769
10059	NPC	DNM1L	288	6	-0.28165	0.61089
7046	NPC	TGFBR1	122	12	-0.28191	0.611
57556	NPC	SEMA6A	490	74	-0.28211	0.61107
63973	NPC	NEUROG2	59	14	-0.28343	0.61158
23677	NPC	SH3BP4	367	49	-0.28651	0.61276
169611	NPC	OLFML2A	77	17	-0.29272	0.61513
1465	NPC	CSRP1	169	24	-0.29592	0.61635
55701	NPC	ARHGEF40	92	20	-0.29703	0.61678
51125	NPC	GOLGA7	126	17	-0.2998	0.61783
6510	NPC	SLC1A5	117	17	-0.3019	0.61864
9037	NPC	SEMA5A	1713	147	-0.30838	0.6211
56951	NPC	C5orf15	50	14	-0.32616	0.62785
2197	NPC	FAU	30	7	-0.33162	0.62991
9021	NPC	SOCS3	71	19	-0.33527	0.63129
25994	NPC	HIGD1A	59	10	-0.33606	0.63159
201161	NPC	CENPV	66	8	-0.34079	0.63337
26517	NPC	TIMM13	77	12	-0.34907	0.63648
9045	NPC	RPL14	52	4	-0.34927	0.63656
4953	NPC	ODC1	73	12	-0.35243	0.63774
2932	NPC	GSK3B	435	26	-0.35576	0.63899
308	NPC	ANXA5	181	20	-0.35778	0.63975
6902	NPC	TBCA	364	17	-0.36446	0.64224
54541	NPC	DDIT4	39	6	-0.36582	0.64275
6282	NPC	S100A11	42	7	-0.36623	0.6429
1912	NPC	PHC2	185	20	-0.37216	0.64511
29968	NPC	PSAT1	212	28	-0.37392	0.64577
51719	NPC	CAB39	230	23	-0.38994	0.65171
23175	NPC	LPIN1	239	39	-0.4009	0.65575
2739	NPC	GLO1	139	17	-0.41084	0.6594
84337	NPC	ELOF1	55	11	-0.41579	0.66122
115701	NPC	ALPK2	593	58	-0.41748	0.66183
22948	NPC	CCT5	170	13	-0.41929	0.6625
5962	NPC	RDX	142	13	-0.42093	0.6631
6142	NPC	RPL18A	83	12	-0.42492	0.66455
1284	NPC	COL4A2	1026	105	-0.43723	0.66903
5439	NPC	POLR2J	63	9	-0.43837	0.66944
4701	NPC	NDUFA7	126	14	-0.43975	0.66994
2776	NPC	GNAQ	539	23	-0.44034	0.67015
8754	NPC	ADAM9	251	22	-0.44175	0.67067
4747	NPC	NEFL	91	9	-0.44199	0.67075
9804	NPC	TOMM20	79	9	-0.44269	0.671
1508	NPC	CTSB	232	25	-0.44827	0.67302
301	NPC	ANXA1	112	23	-0.4491	0.67332
6742	NPC	SSBP1	58	5	-0.45224	0.67445
4148	NPC	MATN3	94	16	-0.45407	0.67511
4191	NPC	MDH2	99	10	-0.48101	0.68475
6386	NPC	SDCBP	84	4	-0.49269	0.68888
8507	NPC	ENC1	71	10	-0.50097	0.69181
23255	NPC	MTCL1	440	62	-0.51022	0.69505
6124	NPC	RPL4	72	13	-0.51564	0.69695
79026	NPC	AHNAK	293	44	-0.51763	0.69764
51669	NPC	SARAF	87	10	-0.52376	0.69978
375	NPC	ARF1	45	10	-0.52467	0.70009
10979	NPC	FERMT2	227	22	-0.52652	0.70074
57687	NPC	VAT1L	942	111	-0.52906	0.70162
760	NPC	CA2	47	9	-0.52928	0.7017
5947	NPC	RBP1	127	16	-0.53217	0.7027
64946	NPC	CENPH	96	8	-0.53227	0.70273
6422	NPC	SFRP1	148	20	-0.54097	0.70573
27347	NPC	STK39	960	44	-0.54777	0.70807
10474	NPC	TADA3	69	10	-0.55547	0.71071
5710	NPC	PSMD4	38	6	-0.56189	0.71291
51375	NPC	SNX7	376	22	-0.5698	0.71559
64083	NPC	GOLPH3	149	17	-0.57112	0.71604
2581	NPC	GALC	391	11	-0.57211	0.71638
27125	NPC	AFF4	220	13	-0.57779	0.7183
9687	NPC	GREB1	366	44	-0.60544	0.72756
2004	NPC	ELK3	231	42	-0.60649	0.7279
10791	NPC	VAMP5	73	12	-0.62307	0.73338
6167	NPC	RPL37	55	13	-0.63445	0.73711
347	NPC	APOD	140	24	-0.63494	0.73727
134429	NPC	STARD4	51	12	-0.63554	0.73746
51066	NPC	SSUH2	144	38	-0.64381	0.74015
3685	NPC	ITGAV	169	20	-0.64967	0.74205
1347	NPC	COX7A2	43	5	-0.65023	0.74223
57224	NPC	NHSL1	465	49	-0.66878	0.74818
27241	NPC	BBS9	1384	52	-0.67663	0.75068
3422	NPC	IDI1	83	15	-0.68917	0.75464
3836	NPC	KPNA1	242	22	-0.70244	0.7588
84798	NPC	C19orf48	112	13	-0.70559	0.75978
3977	NPC	LIFR	204	23	-0.70798	0.76052
2697	NPC	GJA1	106	17	-0.71872	0.76384
2649	NPC	NR6A1	167	17	-0.7202	0.7643
23471	NPC	TRAM1	107	13	-0.73626	0.76921
50804	NPC	MYEF2	8	5	-0.73832	0.76984
51246	NPC	SHISA5	62	10	-0.74333	0.77136
3221	NPC	HOXC4	84	15	-0.74548	0.77201
341	NPC	APOC1	60	16	-0.74992	0.77335
4736	NPC	RPL10A	68	11	-0.77402	0.78054
6150	NPC	MRPL23	85	15	-0.79163	0.78571
9516	NPC	LITAF	291	34	-0.80007	0.78817
103910	NPC	MYL12B	160	12	-0.80588	0.78984
2113	NPC	ETS1	316	41	-0.81632	0.79284
1027	NPC	CDKN1B	51	10	-0.82117	0.79422
6396	NPC	SEC13	104	15	-0.82207	0.79448
1176	NPC	AP3S1	161	24	-0.83264	0.79748
54704	NPC	PDP1	54	5	-0.83425	0.79793
90488	NPC	TMEM263	97	15	-0.83541	0.79826
29995	NPC	LMCD1	298	23	-0.83798	0.79898
2318	NPC	FLNC	138	17	-0.83833	0.79908
960	NPC	CD44	395	54	-0.85668	0.80419
2926	NPC	GRSF1	116	10	-0.87667	0.80967
128077	NPC	LIX1L	34	13	-0.88323	0.81144
6342	NPC	SCP2	477	19	-0.88495	0.81191
51154	NPC	MRTO4	132	17	-0.88593	0.81217
7980	NPC	TFPI2	99	10	-0.89157	0.81369
51123	NPC	ZNF706	39	8	-0.90749	0.81793
56475	NPC	RPRM	43	11	-0.91031	0.81867
55884	NPC	WSB2	132	21	-0.93363	0.82475
6156	NPC	RPL30	56	13	-0.93564	0.82527
8570	NPC	KHSRP	100	12	-0.93902	0.82614
26524	NPC	LATS2	307	21	-0.94977	0.82889
5052	NPC	PRDX1	69	6	-0.96872	0.83366
4357	NPC	MPST	103	18	-0.96876	0.83367
84284	NPC	NTPCR	118	11	-10225	0.84674
966	NPC	CD59	163	25	-10248	0.84727
322	NPC	APBB1	98	24	-10256	0.84746
10327	NPC	AKR1A1	75	9	-10323	0.84904
221710	NPC	SMIM13	228	24	-10325	0.84908
2647	NPC	BLOC1S1	35	10	-10386	0.85049
375035	NPC	SFT2D2	60	10	-10411	0.8511
56963	NPC	RGMA	280	48	-10414	0.85115
23635	NPC	SSBP2	674	34	-10423	0.85135
147495	NPC	APCDD1	172	22	-10489	0.85288
7108	NPC	TM7SF2	41	11	-10532	0.85388
4147	NPC	MATN2	508	41	-10775	0.85937
78988	NPC	MRPL57	72	11	-1083	0.86059
6443	NPC	SGCB	40	8	-10886	0.86183
6635	NPC	SNRPE	89	7	-10941	0.86305
55754	NPC	TMEM30A	85	9	-11054	0.8655
9775	NPC	EIF4A3	100	16	-11126	0.86705
25897	NPC	RNF19A	101	7	-11131	0.86717
5861	NPC	RAB1A	183	19	-11343	0.87166
6281	NPC	S100A10	86	8	-11358	0.87197
64094	NPC	SMOC2	869	72	-11423	0.87333
8835	NPC	SOCS2	73	11	-11456	0.87402
3045	NPC	HBD	69	12	-11527	0.87548
10972	NPC	TMED10	103	6	-11585	0.87667
9467	NPC	SH3BP5	272	41	-11617	0.87733
64965	NPC	MRPS9	244	9	-11678	0.87856
84034	NPC	EMILIN2	261	62	-11724	0.87948
5325	NPC	PLAGL1	372	44	-1207	0.88628
2012	NPC	EMP1	104	20	-12177	0.88832
6993	NPC	DYNLT1	65	9	-12187	0.88852
4780	NPC	NFE2L2	89	14	-12217	0.8891
4071	NPC	TM4SF1	95	17	-12517	0.89466
967	NPC	CD63	30	9	-12602	0.8962
5137	NPC	PDE1C	1990	117	-12646	0.89699
7465	NPC	WEE1	78	15	-13626	0.91349
136319	NPC	MTPN	191	23	-13631	0.91357
8031	NPC	NCOA4	55	13	-13723	0.91502
342538	NPC	NACA2	54	7	-13727	0.91508
389136	NPC	VGLL3	93	15	-1395	0.91849
10975	NPC	UQCR11	38	8	-13954	0.91856
3201	NPC	HOXA4	53	9	-14035	0.91977
56650	NPC	CLDND1	58	10	-14061	0.92015
3202	NPC	HOXA5	47	9	-14274	0.92327
3842	NPC	TNPO1	192	17	-14993	0.9331
9636	NPC	ISG15	55	7	-14997	0.93316
6626	NPC	SNRPA	93	15	-15013	0.93336
51119	NPC	SBDS	78	21	-15088	0.93433
83930	NPC	STARD3NL	208	22	-15234	0.93617
59345	NPC	GNB4	128	18	-15875	0.9438
375061	NPC	FAM89A	175	32	-16084	0.94613
51663	NPC	ZFR	290	20	-16283	0.94827
171546	NPC	SPTSSA	127	14	-16407	0.94957
10468	NPC	FST	79	16	-16432	0.94983
249	NPC	ALPL	358	34	-16732	0.95285
10628	NPC	TXNIP	27	6	-1708	0.95618
4048	NPC	LTA4H	182	20	-17661	0.96131
6426	NPC	SRSF1	37	7	-17833	0.96273
6152	NPC	RPL24	46	8	-18451	0.96749
10487	NPC	CAP1	159	9	-18722	0.96941
80097	NPC	MZT2B	46	4	-19011	0.97136
55629	NPC	PNRC2	8	2	-19336	0.97342
2764	NPC	GMFB	53	7	-19438	0.97404
10452	NPC	TOMM40	96	18	-20131	0.97795
136647	NPC	MPLKIP	25	6	-20828	0.98137
4678	NPC	NASP	83	7	-2.17	0.985
2171	NPC	FABP5	27	5	-22149	0.98662
4728	NPC	NDUFS8	61	8	-22845	0.98883
5375	NPC	PMP2	72	7	-28492	0.99781
292	NPC	SLC25A5	NA	NA	NA	NA
331	NPC	XIAP	NA	NA	NA	NA
538	NPC	ATP7A	NA	NA	NA	NA
1069	NPC	CETN2	NA	NA	NA	NA
1641	NPC	DCX	NA	NA	NA	NA
1654	NPC	DDX3X	NA	NA	NA	NA
2010	NPC	EMD	NA	NA	NA	NA
2239	NPC	GPC4	NA	NA	NA	NA
2258	NPC	FGF13	NA	NA	NA	NA
2273	NPC	FHL1	NA	NA	NA	NA
2316	NPC	FLNA	NA	NA	NA	NA
2719	NPC	GPC3	NA	NA	NA	NA
2824	NPC	GPM6B	NA	NA	NA	NA
3028	NPC	HSD17B10	NA	NA	NA	NA
3054	NPC	HCFC1	NA	NA	NA	NA
3597	NPC	IL13RA1	NA	NA	NA	NA
3897	NPC	L1CAM	NA	NA	NA	NA
3920	NPC	LAMP2	NA	NA	NA	NA
4281	NPC	MID1	NA	NA	NA	NA
5354	NPC	PLP1	NA	NA	NA	NA
6102	NPC	RP2	NA	NA	NA	NA
6134	NPC	RPL10	NA	NA	NA	NA
6170	NPC	RPL39	NA	NA	NA	NA
6173	NPC	RPL36A	NA	NA	NA	NA
6191	NPC	RPS4X	NA	NA	NA	NA
6192	NPC	RPS4Y1	NA	NA	NA	NA
6218	NPC	RPS17	NA	NA	NA	NA
6303	NPC	SAT1	NA	NA	NA	NA
6451	NPC	SH3BGRL	NA	NA	NA	NA
6658	NPC	SOX3	NA	NA	NA	NA
7102	NPC	TSPAN7	NA	NA	NA	NA
7114	NPC	TMSB4X	NA	NA	NA	NA
7411	NPC	VBP1	NA	NA	NA	NA
8239	NPC	USP9X	NA	NA	NA	NA
9367	NPC	RAB9A	NA	NA	NA	NA
10084	NPC	PQBP1	NA	NA	NA	NA
10159	NPC	ATP6AP2	NA	NA	NA	NA
10245	NPC	TIMM17B	NA	NA	NA	NA
10682	NPC	EBP	NA	NA	NA	NA
10857	NPC	PGRMC1	NA	NA	NA	NA
11013	NPC	TMSB15A	NA	NA	NA	NA
50814	NPC	NSDHL	NA	NA	NA	NA
51566	NPC	ARMCX3	NA	NA	NA	NA
57595	NPC	PDZD4	NA	NA	NA	NA
58526	NPC	MID1IP1	NA	NA	NA	NA
64061	NPC	TSPYL2	NA	NA	NA	NA
65991	NPC	FUNDC2	NA	NA	NA	NA
93380	NPC	MMGT1	NA	NA	NA	NA
340527	NPC	NHSL2	NA	NA	NA	NA

## Sheet: OPC_gene_set
GENE_ID	GENE_SET	GENE_NAME	NSNPS	NPARAM	ZSTAT	P
8099	OPC	CDK2AP1	95	12	78482	2.1094e-11
26010	OPC	SPATS2L	445	42	7523	2.6775e-10
23564	OPC	DDAH2	40	13	73768	8.1046e-10
3329	OPC	HSPD1	34	6	73012	1.4261e-09
2107	OPC	ETF1	93	14	66667	1.3082e-07
5792	OPC	PTPRF	264	14	66488	1.4774e-07
9793	OPC	CKAP5	176	20	66044	1.9956e-07
51596	OPC	CUTA	31	9	2028-06-01	1.6933e-06
533	OPC	ATP6V0B	33	7	46114	2e-06
2260	OPC	FGFR1	122	20	59887	1.0574e-05
6722	OPC	SRF	72	8	56082	0.00010224
5501	OPC	PPP1CC	69	8	5586	0.00011619
6252	OPC	RTN1	557	27	55361	0.00015468
4137	OPC	MAPT	784	5	54225	0.00029391
8870	OPC	IER3	89	9	53994	0.00033437
84059	OPC	ADGRV1	1377	70	52452	0.00078078
23019	OPC	CNOT1	379	17	50609	0.0020869
55215	OPC	FANCI	160	9	5014	0.0026656
1958	OPC	EGR1	58	11	49976	0.0029024
55081	OPC	IFT57	383	7	49909	0.0030053
780	OPC	DDR1	142	13	49774	0.0032229
1463	OPC	NCAN	126	17	49311	0.0040881
5764	OPC	PTN	346	44	49063	0.0046408
9118	OPC	INA	54	9	47797	0.0087763
5905	OPC	RANGAP1	102	12	47181	0.011903
991	OPC	CDC20	27	7	47063	0.012612
1996	OPC	ELAVL4	212	31	46042	0.020707
9133	OPC	CCNB2	64	8	1959-04-01	0.022162
70	OPC	ACTC1	119	37	45651	0.024964
23397	OPC	NCAPH	54	10	40188	0.02925
10762	OPC	NUP50	145	13	45157	0.031549
7159	OPC	TP53BP2	177	15	39549	0.03828
55714	OPC	TENM3	1823	170	39466	0.03963
167681	OPC	PRSS35	91	14	39175	0.04474
8562	OPC	DENR	66	8	44326	0.046554
7170	OPC	TPM3	75	12	44245	0.048323
23114	OPC	NFASC	612	58	44101	0.051667
9588	OPC	PRDX6	56	9	4397	0.054867
1058	OPC	CENPA	51	5	4328	0.075249
23089	OPC	PEG10	42	8	42702	0.097647
5685	OPC	PSMA4	78	6	42671	0.099033
9444	OPC	QKI	360	21	4253	0.10547
7071	OPC	KLF10	81	15	42446	0.10949
7296	OPC	TXNRD1	457	30	42206	0.12185
80727	OPC	TTYH3	164	29	39707	0.35833
81611	OPC	ANP32E	53	6	39596	0.37537
29128	OPC	UHRF1	203	36	39362	0.41396
81610	OPC	FAM83D	100	9	38807	0.52077
4893	OPC	NRAS	34	8	3879	0.52447
2035	OPC	EPB41	435	25	38127	0.68721
6472	OPC	SHMT2	30	8	37908	0.75085
26047	OPC	CNTNAP2	7867	299	37673	0.82523
4807	OPC	NHLH1	61	12	37417	0.91394
5902	OPC	RANBP1	92	11	37343	0.94104
2737	OPC	GLI3	850	74	37266	0.97054
115827	OPC	RAB3C	852	53	37258	0.97364
4199	OPC	ME1	514	18	1968-03-01	0.00011663
6656	OPC	SOX1	24	7	36757	0.00011862
9550	OPC	ATP6V1G1	110	16	36364	0.00013825
9705	OPC	ST18	733	62	36243	0.00014486
2618	OPC	GART	80	12	35798	0.00017194
6423	OPC	SFRP2	61	9	35534	0.00019017
26278	OPC	SACS	404	45	35529	0.00019054
6136	OPC	RPL12	58	4	35397	0.00020027
2817	OPC	GPC1	221	40	35334	0.00020516
11321	OPC	GPN1	65	8	34717	0.00025861
10683	OPC	DLL3	64	9	34683	0.0002619
51631	OPC	LUC7L2	263	7	34662	0.00026392
79582	OPC	SPAG16	2994	79	34554	0.0002747
4916	OPC	NTRK3	861	66	34501	0.00028021
6434	OPC	TRA2B	76	12	34358	0.00029537
11167	OPC	FSTL1	227	26	34176	0.00031591
23310	OPC	NCAPD3	176	22	33867	0.00035367
6515	OPC	SLC2A3	82	15	33854	0.00035542
4691	OPC	NCL	89	12	33655	0.00038208
6900	OPC	CNTN2	174	23	33307	0.00043318
8091	OPC	HMGA2	276	31	33298	0.00043451
81631	OPC	MAP1LC3B	93	17	33274	0.00043827
54888	OPC	NSUN2	244	23	3316	0.00045661
7494	OPC	XBP1	55	10	32997	0.00048388
256691	OPC	MAMDC2	543	16	32977	0.00048743
6857	OPC	SYT1	1370	64	32879	0.00050474
81542	OPC	TMX1	104	13	32705	0.00053676
10055	OPC	SAE1	101	16	3234	0.00061043
10492	OPC	SYNCRIP	76	13	32285	0.00062217
7545	OPC	ZIC1	51	11	32143	0.0006539
9656	OPC	MDC1	187	16	32069	0.00067083
745	OPC	MYRF	94	18	32037	0.00067847
6421	OPC	SFPQ	43	3	31967	0.00069498
5862	OPC	RAB2A	243	13	31683	0.00076669
51053	OPC	GMNN	81	20	31531	0.00080761
5024	OPC	P2RX3	126	17	31197	0.00090517
1266	OPC	CNN3	176	33	31093	0.00093755
6860	OPC	SYT4	48	11	31007	0.00096525
824	OPC	CAPN2	260	14	30984	0.00097275
5478	OPC	PPIA	67	11	30917	0.00099504
8894	OPC	EIF2S2	50	6	30892	0.0010035
7368	OPC	UGT8	190	25	30714	0.0010654
1993	OPC	ELAVL2	401	43	30551	0.0011248
8660	OPC	IRS2	146	20	30125	0.0012955
8939	OPC	FUBP3	185	26	30124	0.0012959
1434	OPC	CSE1L	173	13	29929	0.0013815
56910	OPC	STARD7	48	8	29793	0.0014445
501	OPC	ALDH7A1	214	34	29758	0.0014611
3187	OPC	HNRNPH1	95	14	29729	0.0014751
2956	OPC	MSH6	120	16	29673	0.0015021
4082	OPC	MARCKS	50	14	1996-02-01	0.001538
54437	OPC	SEMA5B	413	53	29594	0.0015414
51659	OPC	GINS2	79	9	29539	0.001569
7675	OPC	ZNF121	86	4	29533	0.0015719
3146	OPC	HMGB1	42	6	29494	0.0015917
84263	OPC	HSDL2	342	17	29422	0.0016294
151556	OPC	GPR155	155	16	29362	0.0016611
23576	OPC	DDAH1	760	54	29338	0.0016742
8490	OPC	RGS5	258	29	2929	0.0017005
7026	OPC	NR2F2	57	21	29185	0.0017583
54927	OPC	CHCHD3	564	21	29059	0.0018307
60	OPC	ACTB	71	13	29019	0.0018543
9184	OPC	BUB3	52	6	28836	0.0019659
9055	OPC	PRC1	161	16	28761	0.0020131
4628	OPC	MYH10	248	16	28566	0.0021409
29937	OPC	NENF	108	17	28409	0.0022492
57348	OPC	TTYH1	155	26	28364	0.002281
58476	OPC	TP53INP2	37	5	28278	0.0023433
387597	OPC	ILDR2	149	19	28122	0.0024606
1327	OPC	COX4I1	73	9	28106	0.0024725
84530	OPC	SRRM4	693	49	27726	0.0027805
1933	OPC	EEF1B2	47	5	27713	0.0027912
9787	OPC	DLGAP5	122	12	27433	0.003041
92737	OPC	DNER	1315	97	27401	0.0030713
22933	OPC	SIRT2	87	22	27319	0.0031487
56647	OPC	BCCIP	70	9	27227	0.0032376
2619	OPC	GAS1	52	11	27085	0.0033795
9734	OPC	HDAC9	2289	150	27036	0.0034292
2009	OPC	EML1	450	35	26969	0.0034998
6541	OPC	SLC7A1	316	27	26946	0.0035235
2045	OPC	EPHA7	480	54	26946	0.0035238
27063	OPC	ANKRD1	76	22	26785	0.0036974
1062	OPC	CENPE	202	13	26765	0.0037202
5087	OPC	PBX1	820	108	26633	0.0038695
3895	OPC	KTN1	349	11	26502	0.0040221
27253	OPC	PCDH17	242	34	26502	0.0040222
144402	OPC	CPNE8	673	30	26169	0.004437
23435	OPC	TARDBP	73	8	26052	0.0045912
55214	OPC	P3H2	613	32	25894	0.0048074
6876	OPC	TAGLN	83	13	25848	0.0048724
7342	OPC	UBP1	208	18	25721	0.0050537
10606	OPC	PAICS	118	15	25644	0.0051671
10528	OPC	NOP56	140	17	25596	0.0052391
7555	OPC	CNBP	42	10	25541	0.0053226
4774	OPC	NFIA	962	108	25537	0.00533
23732	OPC	FRRS1L	171	24	25394	0.005552
3958	OPC	LGALS3	69	6	25197	0.0058731
6575	OPC	SLC20A2	260	27	2518	0.0059004
27065	OPC	NSG1	174	21	25051	0.0061202
4734	OPC	NEDD4	699	27	25004	0.0062032
1503	OPC	CTPS1	142	24	24991	0.006226
6009	OPC	RHEB	126	15	24974	0.0062547
6228	OPC	RPS23	62	12	24951	0.0062961
3418	OPC	IDH2	110	13	24892	0.006402
10951	OPC	CBX1	147	15	24867	0.0064458
7184	OPC	HSP90B1	158	25	24825	0.0065232
55789	OPC	DEPDC1B	212	19	24661	0.0068302
23468	OPC	CBX5	59	10	24637	0.0068754
10236	OPC	HNRNPR	48	8	24588	0.006971
2109	OPC	ETFB	136	18	24538	0.0070684
79682	OPC	CENPU	316	7	24509	0.0071247
10664	OPC	CTCF	110	17	24216	0.0077263
2131	OPC	EXT1	761	47	24185	0.0077919
55165	OPC	CEP55	199	24	24119	0.0079342
348235	OPC	SKA2	71	11	24079	0.0080223
135228	OPC	CD109	428	31	23903	0.0084184
6158	OPC	RPL28	109	19	23899	0.0084264
142	OPC	PARP1	191	12	23867	0.0085005
221914	OPC	GPC2	45	9	2384	0.0085634
8662	OPC	EIF3B	118	12	23813	0.0086258
23658	OPC	LSM5	104	11	23742	0.0087924
11098	OPC	PRSS23	88	9	23684	0.0089335
3150	OPC	HMGN1	81	9	23618	0.009093
8836	OPC	GGH	167	17	23571	0.0092091
8884	OPC	SLC5A6	83	9	23528	0.0093158
3400	OPC	ID4	78	21	23517	0.0093427
50861	OPC	STMN3	101	19	23471	0.0094605
1950	OPC	EGF	238	17	23467	0.0094695
2237	OPC	FEN1	26	4	23466	0.0094739
55553	OPC	SOX6	948	50	23285	0.0099418
7398	OPC	USP1	72	8	23276	0.0099667
3985	OPC	LIMK2	157	20	23257	0.010017
4135	OPC	MAP6	189	19	2308	0.010499
7533	OPC	YWHAH	105	18	22957	0.010846
1974	OPC	EIF4A2	53	11	22937	0.010903
65065	OPC	NBEAL1	310	20	22911	0.010979
7705	OPC	ZNF146	111	10	22849	0.011159
79960	OPC	JADE1	107	16	22705	0.01159
5250	OPC	SLC25A3	73	14	22691	0.011633
11168	OPC	PSIP1	170	19	22576	0.011986
3899	OPC	AFF3	1186	56	22443	0.012406
151987	OPC	PPP4R2	283	11	22441	0.012414
7341	OPC	SUMO1	100	12	22424	0.012469
5814	OPC	PURB	47	9	22358	0.012682
4756	OPC	NEO1	589	24	22343	0.012731
800	OPC	CALD1	512	39	22336	0.012756
9221	OPC	NOLC1	40	9	2233	0.012775
1280	OPC	COL2A1	190	23	22291	0.012903
25907	OPC	TMEM158	87	13	2227	0.012975
25824	OPC	PRDX5	31	10	22214	0.013161
3696	OPC	ITGB8	364	23	22158	0.013353
10250	OPC	SRRM1	48	9	22089	0.013589
26586	OPC	CKAP2	89	8	22043	0.013751
3184	OPC	HNRNPD	109	15	2188	0.014335
27295	OPC	PDLIM3	133	17	2184	0.01448
84962	OPC	AJUBA	44	7	21821	0.01455
4522	OPC	MTHFD1	236	32	21811	0.014589
5204	OPC	PFDN5	32	7	21784	0.014688
79077	OPC	DCTPP1	23	9	21572	0.015494
80010	OPC	RMI1	68	9	21571	0.015499
2346	OPC	FOLH1	264	16	21479	0.015862
84747	OPC	UNC119B	100	15	21433	0.016043
83988	OPC	NCALD	1274	74	21414	0.016121
5100	OPC	PCDH8	57	12	2118	0.017088
7514	OPC	XPO1	129	12	21071	0.017554
708	OPC	C1QBP	83	12	21017	0.01779
821	OPC	CANX	117	15	20952	0.018078
57211	OPC	ADGRG6	242	26	20922	0.018209
6304	OPC	SATB1	207	30	20889	0.018357
3183	OPC	HNRNPC	154	19	20713	0.019168
23347	OPC	SMCHD1	595	23	20614	0.019632
9948	OPC	WDR1	284	17	20492	0.02022
79971	OPC	WLS	564	65	2045	0.020429
29893	OPC	PSMC3IP	46	6	2035	0.020927
8914	OPC	TIMELESS	111	11	20322	0.021069
6418	OPC	SET	26	9	20198	0.0217
10142	OPC	AKAP9	305	7	20163	0.021882
151188	OPC	ARL6IP6	150	21	20105	0.022188
51729	OPC	WBP11	77	15	20105	0.02219
5454	OPC	POU3F2	50	8	20033	0.022575
10432	OPC	RBM14	28	9	20006	0.022718
332	OPC	BIRC5	144	18	19947	0.02304
6427	OPC	SRSF2	17	6	19871	0.023455
7546	OPC	ZIC2	43	16	19861	0.023513
1111	OPC	CHEK1	158	15	19839	0.023636
5471	OPC	PPAT	151	16	19833	0.023669
6749	OPC	SSRP1	66	10	19789	0.023915
54107	OPC	POLE3	53	9	19769	0.024027
10417	OPC	SPON2	141	25	19681	0.024528
8805	OPC	TRIM24	255	20	19594	0.025034
58494	OPC	JAM2	251	27	19436	0.02597
8531	OPC	YBX3	112	14	19418	0.026082
27122	OPC	DKK3	237	50	19398	0.026201
2023	OPC	ENO1	61	9	19323	0.026659
71	OPC	ACTG1	131	15	19305	0.026773
9188	OPC	DDX21	112	15	19302	0.02679
7371	OPC	UCK2	177	25	19297	0.02682
10189	OPC	ALYREF	23	10	19224	0.027278
10630	OPC	PDPN	173	33	19178	0.027568
7534	OPC	YWHAZ	121	14	19151	0.027741
10973	OPC	ASCC3	983	23	19057	0.028345
94081	OPC	SFXN1	263	17	19003	0.0287
23095	OPC	KIF1B	594	16	18947	0.029068
1299	OPC	COL9A3	212	41	18876	0.029538
2224	OPC	FDPS	23	3	18852	0.0297
667	OPC	DST	423	15	18821	0.029912
6285	OPC	S100B	143	16	18736	0.030491
9353	OPC	SLIT2	944	107	18688	0.030828
57003	OPC	CCDC47	98	7	18679	0.03089
7057	OPC	THBS1	70	9	1853	0.031939
54919	OPC	DNAAF5	287	17	18481	0.032291
5901	OPC	RAN	72	9	18468	0.03239
5054	OPC	SERPINE1	89	18	18453	0.0325
64207	OPC	IRF2BPL	67	13	18376	0.033061
283742	OPC	FAM98B	159	15	18221	0.034222
59338	OPC	PLEKHA1	192	19	18181	0.034524
1009	OPC	CDH11	494	38	18179	0.034538
3320	OPC	HSP90AA1	187	21	18159	0.034696
7298	OPC	TYMS	126	11	18029	0.0357
93183	OPC	PIGM	57	7	17989	0.036015
3798	OPC	KIF5A	86	18	17939	0.036414
3955	OPC	LFNG	105	24	17834	0.037264
6659	OPC	SOX4	14	7	17742	0.038016
10493	OPC	VAT1	43	7	17532	0.039784
10921	OPC	RNPS1	61	11	17515	0.039926
55388	OPC	MCM10	247	46	17395	0.040977
55450	OPC	CAMK2N1	38	9	17218	0.042557
1278	OPC	COL1A2	151	28	17165	0.043038
6616	OPC	SNAP25	254	35	17091	0.043712
3398	OPC	ID2	53	13	17016	0.044416
5591	OPC	PRKDC	152	21	16999	0.044573
23180	OPC	RFTN1	661	65	16989	0.044668
6513	OPC	SLC2A1	191	22	16862	0.04588
60481	OPC	ELOVL5	271	12	16836	0.046131
23231	OPC	SEL1L3	326	49	16788	0.046593
9653	OPC	HS2ST1	453	15	1675	0.046968
157506	OPC	RDH10	120	16	16699	0.047468
6241	OPC	RRM2	46	10	1666	0.047853
3910	OPC	LAMA4	406	37	16656	0.047901
84466	OPC	MEGF10	617	26	16623	0.048223
10057	OPC	ABCC5	293	16	16621	0.048244
8324	OPC	FZD7	53	8	16527	0.049194
64359	OPC	NXN	982	134	16479	0.049686
79022	OPC	TMEM106C	70	12	16464	0.04984
9805	OPC	SCRN1	225	25	16453	0.049953
4915	OPC	NTRK2	961	64	16435	0.050141
84722	OPC	PSRC1	80	17	16316	0.051385
27335	OPC	EIF3K	59	13	16276	0.051804
25805	OPC	BAMBI	54	13	16263	0.051945
23625	OPC	FAM89B	32	6	16249	0.05209
3975	OPC	LHX1	58	13	16227	0.05233
4808	OPC	NHLH2	88	9	16186	0.052763
55353	OPC	LAPTM4B	410	16	16159	0.053055
1642	OPC	DDB1	29	15	16157	0.053083
84950	OPC	PRPF38A	28	8	16107	0.053624
4173	OPC	MCM4	18	6	16051	0.054236
147841	OPC	SPC24	103	18	16024	0.054535
144455	OPC	E2F7	185	36	15979	0.055027
6491	OPC	STIL	202	11	15941	0.055457
10112	OPC	KIF20A	38	10	15911	0.055795
1910	OPC	EDNRB	120	14	1579	0.057171
87	OPC	ACTN1	462	49	1577	0.057399
26271	OPC	FBXO5	110	12	15753	0.057594
6240	OPC	RRM1	203	14	1574	0.05774
7003	OPC	TEAD1	512	40	1574	0.057741
91272	OPC	BOD1	85	10	15663	0.058639
81831	OPC	NETO2	68	8	15598	0.059409
4088	OPC	SMAD3	407	54	15588	0.059526
54386	OPC	TERF2IP	101	14	15572	0.059706
6117	OPC	RPA1	253	21	15424	0.06149
51218	OPC	GLRX5	127	19	15417	0.061577
64105	OPC	CENPK	202	14	1538	0.062024
23234	OPC	DNAJC9	58	3	15375	0.062088
9989	OPC	PPP4R1	263	23	15365	0.062202
1949	OPC	EFNB3	61	13	15363	0.06223
11222	OPC	MRPL3	115	14	15295	0.063075
1466	OPC	CSRP2	120	18	15273	0.063341
80218	OPC	NAA50	59	5	15236	0.063805
8842	OPC	PROM1	431	61	15216	0.064057
28969	OPC	BZW2	262	33	15085	0.065717
56853	OPC	CELF4	863	91	15069	0.065917
7976	OPC	FZD3	189	11	15058	0.066061
121551	OPC	BTBD11	963	76	15017	0.066587
221981	OPC	THSD7A	1913	124	1489	0.068247
6856	OPC	SYPL1	117	19	1488	0.068381
1155	OPC	TBCB	90	16	14878	0.068404
27338	OPC	UBE2S	93	19	14838	0.068926
55816	OPC	DOK5	490	38	14787	0.069612
91624	OPC	NEXN	127	19	14783	0.069666
56992	OPC	KIF15	106	13	1475	0.07011
113246	OPC	C12orf57	31	12	14721	0.070499
143282	OPC	FGFBP3	54	13	14637	0.07164
7458	OPC	EIF4H	50	9	14625	0.071803
128	OPC	ADH5	152	14	14621	0.071859
23266	OPC	ADGRL2	570	36	1457	0.072555
81551	OPC	STMN4	128	18	14555	0.072768
259266	OPC	ASPM	138	11	14494	0.073616
2535	OPC	FZD2	50	14	14481	0.073792
9918	OPC	NCAPD2	193	15	14421	0.07463
166647	OPC	ADGRA3	515	42	14418	0.07468
3397	OPC	ID1	61	3	14394	0.075016
3213	OPC	HOXB3	96	18	1439	0.075078
7430	OPC	EZR	275	15	14275	0.076715
1063	OPC	CENPF	272	18	14196	0.077861
57493	OPC	HEG1	313	30	14113	0.079079
24141	OPC	LAMP5	107	21	14099	0.079287
9480	OPC	ONECUT2	270	25	14085	0.079485
1894	OPC	ECT2	178	17	14004	0.080696
2177	OPC	FANCD2	230	8	13987	0.080959
1163	OPC	CKS1B	26	4	1396	0.081355
2934	OPC	GSN	228	24	13855	0.082945
7874	OPC	USP7	244	24	13792	0.08392
2042	OPC	EPHA3	721	29	13774	0.084197
7314	OPC	UBB	40	6	13724	0.084971
9837	OPC	GINS1	172	11	13709	0.0852
701	OPC	BUB1B	131	11	13695	0.085428
1329	OPC	COX5B	25	4	13675	0.085736
2173	OPC	FABP7	62	18	13634	0.086374
253738	OPC	EBF3	336	84	13631	0.086424
2908	OPC	NR3C1	255	24	13599	0.086932
23594	OPC	ORC6	19	3	13589	0.087083
1381	OPC	CRABP1	59	15	13559	0.087564
10550	OPC	ARL6IP5	108	14	13536	0.087927
80144	OPC	FRAS1	1615	51	13517	0.088241
1948	OPC	EFNB2	133	27	13514	0.088283
54801	OPC	HAUS6	278	17	13478	0.08886
83461	OPC	CDCA3	24	7	13461	0.089127
2840	OPC	GPR17	98	26	1334	0.091095
6299	OPC	SALL1	58	12	13243	0.092705
55143	OPC	CDCA8	102	10	13221	0.093073
26135	OPC	SERBP1	51	12	13201	0.0934
23239	OPC	PHLPP1	455	28	13127	0.094634
57619	OPC	SHROOM3	988	59	13127	0.094648
283212	OPC	KLHL35	43	10	13122	0.094723
64710	OPC	NUCKS1	132	22	13113	0.094876
81788	OPC	NUAK2	124	17	12882	0.098847
9972	OPC	NUP153	273	25	12724	0.10162
51645	OPC	PPIL1	109	14	12723	0.10163
7879	OPC	RAB7A	276	15	12706	0.10193
90417	OPC	KNSTRN	76	11	12706	0.10193
11004	OPC	KIF2C	105	13	12668	0.10262
928	OPC	CD9	91	13	12665	0.10267
26018	OPC	LRIG1	326	33	12655	0.10285
8125	OPC	ANP32A	122	19	12544	0.10484
286204	OPC	CRB2	114	20	12494	0.10575
222663	OPC	SCUBE3	87	12	12375	0.10796
3157	OPC	HMGCS1	104	6	12299	0.10937
231	OPC	AKR1B1	86	19	12272	0.10988
55274	OPC	PHF10	83	12	12219	0.11087
5727	OPC	PTCH1	210	20	12184	0.11153
10413	OPC	YAP1	306	16	12135	0.11248
388585	OPC	HES5	53	12	12065	0.11382
7520	OPC	XRCC5	256	23	12034	0.11442
1021	OPC	CDK6	293	31	11994	0.11519
1995	OPC	ELAVL3	120	20	11984	0.11538
10289	OPC	EIF1B	46	4	11927	0.11649
7050	OPC	TGIF1	186	43	11913	0.11677
3785	OPC	KCNQ2	332	33	11836	0.11828
10687	OPC	PNMA2	104	15	11815	0.11869
7157	OPC	TP53	119	22	1181	0.1188
5315	OPC	PKM	76	13	11806	0.11887
58528	OPC	RRAGD	157	27	11772	0.11956
5955	OPC	RCN2	72	18	1177	0.11959
191	OPC	AHCY	66	5	11698	0.12104
54431	OPC	DNAJC10	129	11	11682	0.12137
9833	OPC	MELK	187	11	11636	0.1223
55959	OPC	SULF2	603	87	11623	0.12255
10330	OPC	CNPY2	39	5	11594	0.12315
9891	OPC	NUAK1	266	38	11589	0.12326
55183	OPC	RIF1	198	22	11467	0.12576
1393	OPC	CRHBP	97	14	1143	0.12653
1164	OPC	CKS2	60	14	11268	0.12991
10969	OPC	EBNA1BP2	121	13	11264	0.12999
4804	OPC	NGFR	115	30	11193	0.13151
1903	OPC	S1PR3	88	21	11156	0.13229
55502	OPC	HES6	101	8	11115	0.13317
55366	OPC	LGR4	224	29	11068	0.13419
79882	OPC	ZC3H14	107	17	11062	0.13433
6726	OPC	SRP9	114	19	11001	0.13563
8721	OPC	EDF1	26	5	10991	0.13587
50515	OPC	CHST11	1091	118	10986	0.13597
90050	OPC	FAM181A	97	21	10975	0.13621
6637	OPC	SNRPG	57	6	10767	0.14081
10970	OPC	CKAP4	83	13	10678	0.1428
5445	OPC	PON2	154	17	10672	0.14294
29028	OPC	ATAD2	90	27	10647	0.1435
655	OPC	BMP7	377	30	10589	0.14483
2512	OPC	FTL	47	10	10586	0.14488
64856	OPC	VWA1	68	10	10573	0.14519
10935	OPC	PRDX3	44	7	10557	0.14555
6428	OPC	SRSF3	112	10	10524	0.1463
78997	OPC	GDAP1L1	130	11	10444	0.14815
5347	OPC	PLK1	86	11	10352	0.1503
10950	OPC	BTG3	66	13	10349	0.15036
699	OPC	BUB1	59	7	10341	0.15054
6297	OPC	SALL2	119	29	10314	0.15118
2806	OPC	GOT2	184	20	10311	0.15125
4155	OPC	MBP	748	109	1029	0.15174
23543	OPC	RBFOX2	388	28	10286	0.15183
4547	OPC	MTTP	333	23	10267	0.15229
7316	OPC	UBC	41	8	10263	0.15237
441478	OPC	NRARP	38	12	10183	0.15427
167227	OPC	DCP2	171	19	10166	0.15468
10434	OPC	LYPLA1	134	9	10133	0.15545
167410	OPC	LIX1	147	28	10118	0.15581
8669	OPC	EIF3J	63	6	1009	0.15648
6272	OPC	SORT1	155	12	1008	0.15674
6507	OPC	SLC1A3	277	47	10069	0.157
84908	OPC	FAM136A	44	5	0.99816	0.1591
4175	OPC	MCM6	77	8	0.99595	0.15964
22974	OPC	TPX2	128	10	0.99159	0.1607
27430	OPC	MAT2B	87	15	0.98816	0.16154
10920	OPC	COPS8	61	10	0.98535	0.16223
10983	OPC	CCNI	82	17	0.98233	0.16297
9493	OPC	KIF23	57	9	0.97671	0.16436
10733	OPC	PLK4	39	6	0.9745	0.1649
6204	OPC	RPS10	55	9	0.97211	0.1655
890	OPC	CCNA2	59	9	0.96316	0.16773
2537	OPC	IFI6	41	9	0.96184	0.16806
6869	OPC	TACR1	465	53	0.9555	0.16966
4176	OPC	MCM7	53	8	0.95195	0.17056
4801	OPC	NFYB	97	17	0.95059	0.17091
55970	OPC	GNG12	355	29	0.94833	0.17148
3609	OPC	ILF3	80	9	0.94172	0.17317
5080	OPC	PAX6	71	10	0.93746	0.17426
9528	OPC	TMEM59	67	9	0.93273	0.17548
10592	OPC	SMC2	132	11	0.93191	0.17569
8539	OPC	API5	71	17	0.92519	0.17743
3068	OPC	HDGF	58	13	0.92432	0.17766
54443	OPC	ANLN	249	32	0.91672	0.17964
3921	OPC	RPSA	150	6	0.91365	0.18045
2887	OPC	GRB10	711	34	0.90998	0.18142
9445	OPC	ITM2B	57	8	0.9053	0.18265
908	OPC	CCT6A	77	13	0.90373	0.18307
22919	OPC	MAPRE1	146	21	0.89416	0.18562
51496	OPC	CTDSPL2	192	10	0.88327	0.18855
64236	OPC	PDLIM2	96	16	0.88286	0.18866
8935	OPC	SKAP2	655	14	0.8826	0.18873
9126	OPC	SMC3	153	11	0.87268	0.19142
57060	OPC	PCBP4	24	5	0.8652	0.19346
11065	OPC	UBE2C	66	11	0.85695	0.19574
6447	OPC	SCG5	228	51	0.84926	0.19787
1879	OPC	EBF1	790	56	0.84354	0.19946
10763	OPC	NES	60	8	0.8395	0.20059
64792	OPC	IFT22	115	12	0.83912	0.2007
22824	OPC	HSPA4L	67	11	0.83857	0.20086
51499	OPC	TRIAP1	54	11	0.83347	0.20229
10054	OPC	UBA2	118	14	0.83215	0.20266
57480	OPC	PLEKHG1	989	72	0.82049	0.20597
9928	OPC	KIF14	308	20	0.81833	0.20658
2195	OPC	FAT1	452	61	0.81351	0.20796
6790	OPC	AURKA	97	23	0.80565	0.21022
2201	OPC	FBN2	665	38	0.80215	0.21123
3843	OPC	IPO5	157	19	0.80034	0.21176
58480	OPC	RHOU	224	23	0.79457	0.21343
150468	OPC	CKAP2L	97	12	0.79291	0.21391
440145	OPC	MZT1	117	11	0.78643	0.21581
9343	OPC	EFTUD2	195	19	0.78163	0.21722
10602	OPC	CDC42EP3	170	21	0.78112	0.21737
219790	OPC	RTKN2	250	18	0.78023	0.21763
79674	OPC	VEPH1	724	33	0.77689	0.21861
440097	OPC	DBX2	161	15	0.77239	0.21994
83439	OPC	TCF7L1	650	58	0.77045	0.22052
58478	OPC	ENOPH1	119	23	0.77037	0.22054
79633	OPC	FAT4	526	35	0.76004	0.22362
8848	OPC	TSC22D1	296	13	0.75891	0.22395
4257	OPC	MGST1	103	17	0.75729	0.22444
359948	OPC	IRF2BP2	79	17	0.75636	0.22472
1291	OPC	COL6A1	149	22	0.75629	0.22474
1975	OPC	EIF4B	136	10	0.75616	0.22478
817	OPC	CAMK2D	732	52	0.75538	0.22501
29106	OPC	SCG3	144	18	0.75519	0.22507
6678	OPC	SPARC	99	16	0.74645	0.2277
10152	OPC	ABI2	168	24	0.74419	0.22838
2261	OPC	FGFR3	71	19	0.73703	0.23055
7167	OPC	TPI1	29	5	0.73078	0.23246
11341	OPC	SCRG1	53	12	0.73077	0.23246
9227	OPC	LRAT	50	8	0.72604	0.23391
4172	OPC	MCM3	137	22	0.72165	0.23526
252995	OPC	FNDC5	38	9	0.7182	0.23632
10042	OPC	HMGXB4	131	5	0.7178	0.23644
1267	OPC	CNP	52	12	0.71708	0.23666
138151	OPC	NACC2	400	60	0.71279	0.23799
10611	OPC	PDLIM5	540	26	0.71099	0.23855
3192	OPC	HNRNPU	62	13	0.71058	0.23867
64151	OPC	NCAPG	92	8	0.70968	0.23895
871	OPC	SERPINH1	84	15	0.70724	0.23971
5214	OPC	PFKP	582	55	0.70014	0.24192
146909	OPC	KIF18B	130	23	0.68903	0.2454
10052	OPC	GJC1	91	16	0.68516	0.24662
5983	OPC	RFC3	425	30	0.67873	0.24865
9270	OPC	ITGB1BP1	87	11	0.6785	0.24873
3214	OPC	HOXB4	51	13	0.67677	0.24928
6632	OPC	SNRPD1	47	6	0.66892	0.25177
9232	OPC	PTTG1	58	13	0.66627	0.25262
10567	OPC	RABAC1	24	5	0.66163	0.25411
57515	OPC	SERINC1	103	11	0.66131	0.25421
7037	OPC	TFRC	199	22	0.66003	0.25462
6696	OPC	SPP1	83	13	0.6438	0.25985
6662	OPC	SOX9	63	10	0.64212	0.2604
2637	OPC	GBX2	46	7	0.63427	0.26295
586	OPC	BCAT1	604	56	0.63183	0.26375
84617	OPC	TUBB6	117	7	0.63021	0.26428
10253	OPC	SPRY2	44	12	0.62414	0.26627
10383	OPC	TUBB4B	59	13	0.62328	0.26655
1290	OPC	COL5A2	447	16	0.62056	0.26744
10577	OPC	NPC2	77	7	0.6092	0.2712
59	OPC	ACTA2	212	32	0.60515	0.27254
10959	OPC	TMED2	115	10	0.60321	0.27318
11198	OPC	SUPT16H	112	13	0.59841	0.27478
1301	OPC	COL11A1	1009	32	0.59552	0.27575
7169	OPC	TPM2	63	14	0.59441	0.27612
4118	OPC	MAL	46	12	0.58991	0.27762
4826	OPC	NNAT	33	7	0.58715	0.27855
10728	OPC	PTGES3	87	12	0.58584	0.27899
10490	OPC	VTI1B	85	12	0.58379	0.27968
53371	OPC	NUP54	354	10	0.57986	0.281
55037	OPC	PTCD3	131	13	0.57656	0.28212
9100	OPC	USP10	421	32	0.57264	0.28344
152007	OPC	GLIPR2	170	27	0.56958	0.28448
23220	OPC	DTX4	122	14	0.56535	0.28592
9824	OPC	ARHGAP11A	79	17	0.56205	0.28704
29114	OPC	TAGLN3	181	25	0.55017	0.2911
2192	OPC	FBLN1	446	63	0.54658	0.29233
54898	OPC	ELOVL2	138	12	0.53969	0.29471
10892	OPC	MALT1	243	23	0.53688	0.29567
3927	OPC	LASP1	204	39	0.53129	0.29761
3065	OPC	HDAC1	35	18	0.5297	0.29816
858	OPC	CAV2	103	11	0.52874	0.29849
4023	OPC	LPL	176	23	0.52809	0.29872
81853	OPC	TMEM14B	60	16	0.51656	0.30273
2149	OPC	F2R	87	13	0.51385	0.30368
5074	OPC	PAWR	107	13	0.51183	0.30438
1033	OPC	CDKN3	107	14	0.51181	0.30439
23022	OPC	PALLD	1356	102	0.51171	0.30443
151887	OPC	CCDC80	127	20	0.51086	0.30473
55771	OPC	PRR11	107	13	0.5098	0.3051
9212	OPC	AURKB	67	13	0.50958	0.30517
4045	OPC	LSAMP	1532	80	0.50394	0.30715
27131	OPC	SNX5	163	13	0.5038	0.3072
6929	OPC	TCF3	119	25	0.49731	0.30948
3215	OPC	HOXB5	52	12	0.49703	0.30958
121441	OPC	NEDD1	123	10	0.48806	0.31275
10572	OPC	SIVA1	78	12	0.48639	0.31335
5885	OPC	RAD21	119	11	0.48379	0.31427
3930	OPC	LBR	134	20	0.47048	0.31901
10226	OPC	PLIN3	201	35	0.46012	0.32271
4753	OPC	NELL2	967	57	0.45512	0.32451
53358	OPC	SHC3	522	39	0.45383	0.32498
9411	OPC	ARHGAP29	152	27	0.45377	0.325
133686	OPC	NADK2	123	11	0.45045	0.32619
7019	OPC	TFAM	90	17	0.44811	0.32704
10653	OPC	SPINT2	142	22	0.44495	0.32818
54510	OPC	PCDH18	95	19	0.4442	0.32845
387882	OPC	C12orf75	172	19	0.44205	0.32923
5223	OPC	PGAM1	48	11	0.4406	0.32975
1028	OPC	CDKN1C	57	14	0.43864	0.33046
51330	OPC	TNFRSF12A	44	9	0.43768	0.33081
3608	OPC	ILF2	45	7	0.42624	0.33496
10440	OPC	TIMM17A	104	20	0.42461	0.33556
3033	OPC	HADH	149	9	0.42173	0.33661
10137	OPC	RBM12	83	9	0.41285	0.33986
6752	OPC	SSTR2	63	16	0.4125	0.33999
4613	OPC	MYCN	73	12	0.40945	0.34111
10265	OPC	IRX5	43	7	0.40566	0.3425
51700	OPC	CYB5R2	123	18	0.38995	0.34829
6502	OPC	SKP2	136	20	0.38942	0.34848
8470	OPC	SORBS2	1634	137	0.38389	0.35053
6663	OPC	SOX10	29	4	0.38028	0.35187
55872	OPC	PBK	201	6	0.37693	0.35311
11031	OPC	RAB31	703	102	0.37565	0.35359
11046	OPC	SLC35D2	285	18	0.37434	0.35407
2353	OPC	FOS	82	20	0.36532	0.35743
857	OPC	CAV1	141	17	0.36465	0.35769
2288	OPC	FKBP4	43	7	0.36292	0.35833
10398	OPC	MYL9	24	10	0.35139	0.36265
23213	OPC	SULF1	568	79	0.34606	0.36465
2495	OPC	FTH1	56	13	0.34364	0.36556
4144	OPC	MAT2A	78	11	0.33942	0.36715
11075	OPC	STMN2	225	29	0.32976	0.37079
11211	OPC	FZD10	83	22	0.32742	0.37168
5725	OPC	PTBP1	135	22	0.32277	0.37344
7525	OPC	YES1	326	20	0.32078	0.37419
23286	OPC	WWC1	633	79	0.31922	0.37478
4851	OPC	NOTCH1	238	46	0.31888	0.37491
6059	OPC	ABCE1	40	13	0.3187	0.37498
4288	OPC	MKI67	187	26	0.31617	0.37594
11335	OPC	CBX3	59	8	0.31381	0.37683
3070	OPC	HELLS	141	11	0.30853	0.37884
11010	OPC	GLIPR1	107	10	0.30419	0.38049
55326	OPC	AGPAT5	265	22	0.30374	0.38066
7168	OPC	TPM1	165	19	0.29458	0.38416
91653	OPC	BOC	344	42	0.28873	0.38639
83695	OPC	RHNO1	92	7	0.28726	0.38696
84333	OPC	PCGF5	166	10	0.28344	0.38842
1841	OPC	DTYMK	150	12	0.25924	0.39772
9590	OPC	AKAP12	498	58	0.25861	0.39797
57758	OPC	SCUBE2	243	43	0.24986	0.40135
3191	OPC	HNRNPL	74	9	0.24765	0.4022
9249	OPC	DHRS3	265	35	0.23721	0.40625
85300	OPC	ATCAY	186	45	0.23301	0.40788
9985	OPC	REC8	49	10	0.22764	0.40996
10477	OPC	UBE2E3	337	12	0.22766	0.40996
3486	OPC	IGFBP3	50	13	0.22134	0.41241
10146	OPC	G3BP1	115	12	0.21759	0.41387
5464	OPC	PPA1	177	23	0.21157	0.41622
10105	OPC	PPIF	60	10	0.20917	0.41716
1994	OPC	ELAVL1	152	16	0.2077	0.41773
117178	OPC	SSX2IP	167	18	0.2047	0.41891
1382	OPC	CRABP2	67	21	0.20287	0.41962
54800	OPC	KLHL24	203	6	0.19977	0.42083
84817	OPC	TXNDC17	92	10	0.19715	0.42185
27023	OPC	FOXB1	49	14	0.18823	0.42535
6231	OPC	RPS26	25	5	0.18218	0.42772
5954	OPC	RCN1	108	12	0.18216	0.42773
1875	OPC	E2F5	77	8	0.18213	0.42774
5806	OPC	PTX3	65	9	0.18105	0.42816
3642	OPC	INSM1	29	10	0.17904	0.42895
23406	OPC	COTL1	341	55	0.17764	0.4295
23129	OPC	PLXND1	220	23	0.1767	0.42987
347733	OPC	TUBB2B	22	5	0.17326	0.43122
7345	OPC	UCHL1	87	14	0.16269	0.43538
9168	OPC	TMSB10	63	8	0.15608	0.43798
5455	OPC	POU3F3	27	7	0.1525	0.4394
1000	OPC	CDH2	502	46	0.14348	0.44295
84266	OPC	ALKBH7	104	13	0.14286	0.4432
7414	OPC	VCL	230	28	0.13833	0.44499
60680	OPC	CELF5	307	30	0.13131	0.44776
7171	OPC	TPM4	163	31	0.12596	0.44988
4171	OPC	MCM2	38	12	0.12459	0.45042
7852	OPC	CXCR4	31	7	0.11422	0.45453
1397	OPC	CRIP2	25	11	0.11147	0.45562
51232	OPC	CRIM1	560	48	0.11123	0.45572
26227	OPC	PHGDH	119	24	0.1111	0.45577
3399	OPC	ID3	47	13	0.10638	0.45764
1719	OPC	DHFR	214	9	0.1034	0.45882
3161	OPC	HMMR	108	15	0.10028	0.46006
29127	OPC	RACGAP1	97	5	0.10029	0.46006
27152	OPC	INTU	130	13	0.099555	0.46035
6347	OPC	CCL2	52	7	0.097471	0.46118
4627	OPC	MYH9	371	41	0.086924	0.46537
6171	OPC	RPL41	28	10	0.08467	0.46626
57580	OPC	PREX1	727	37	0.082394	0.46717
5217	OPC	PFN2	53	10	0.069437	0.47232
2305	OPC	FOXM1	75	11	0.059946	0.4761
4854	OPC	NOTCH3	155	13	0.050436	0.47989
55055	OPC	ZWILCH	184	19	0.046965	0.48127
23191	OPC	CYFIP1	489	77	0.036917	0.48528
3832	OPC	KIF11	300	19	0.031862	0.48729
10808	OPC	HSPH1	101	11	0.031311	0.48751
2289	OPC	FKBP5	328	23	0.027904	0.48887
9902	OPC	MRC2	143	21	0.02242	0.49106
3181	OPC	HNRNPA2B1	75	10	0.012334	0.49508
4232	OPC	MEST	88	12	0.010034	0.496
3312	OPC	HSPA8	101	13	0.0043229	0.49828
5010	OPC	CLDN11	68	14	0.0019956	0.4992
1213	OPC	CLTC	147	11	0.0013367	0.49947
4880	OPC	NPPC	53	18	-0.0017808	0.50071
220988	OPC	HNRNPA3	31	5	-0.0099404	0.50397
54205	OPC	CYCS	48	7	-0.026027	0.51038
10051	OPC	SMC4	95	13	-0.037343	0.51489
6383	OPC	SDC2	367	44	-0.040381	0.51611
9689	OPC	BZW1	42	8	-0.048905	0.5195
5992	OPC	RFX4	405	24	-0.050603	0.52018
6574	OPC	SLC20A1	92	8	-0.052354	0.52088
7846	OPC	TUBA1A	35	4	-0.05334	0.52127
5985	OPC	RFC5	94	19	-0.063371	0.52526
25936	OPC	NSL1	350	14	-0.07708	0.53072
55740	OPC	ENAH	393	17	-0.079031	0.5315
6747	OPC	SSR3	89	12	-0.079147	0.53154
2	OPC	A2M	151	11	-0.080527	0.53209
27242	OPC	TNFRSF21	217	41	-0.081698	0.53256
10635	OPC	RAD51AP1	76	12	-0.096862	0.53858
5292	OPC	PIM1	43	8	-0.097521	0.53884
55819	OPC	RNF130	360	27	-0.10537	0.54196
23450	OPC	SF3B3	96	9	-0.12754	0.55074
9394	OPC	HS6ST1	246	33	-0.13275	0.55281
134111	OPC	UBE2QL1	215	38	-0.13986	0.55561
64065	OPC	PERP	145	25	-0.14384	0.55719
84928	OPC	TMEM209	135	18	-0.14667	0.5583
3151	OPC	HMGN2	49	11	-0.14751	0.55864
79801	OPC	SHCBP1	31	15	-0.15422	0.56128
10376	OPC	TUBA1B	32	3	-0.15538	0.56174
4957	OPC	ODF2	94	7	-0.15739	0.56253
1282	OPC	COL4A1	816	84	-0.16524	0.56562
286827	OPC	TRIM59	65	11	-0.18283	0.57253
91057	OPC	CCDC34	114	18	-0.1836	0.57284
84296	OPC	GINS4	123	19	-0.19342	0.57669
6612	OPC	SUMO3	93	16	-0.19636	0.57784
79723	OPC	SUV39H2	73	17	-0.19914	0.57892
83690	OPC	CRISPLD1	217	23	-0.21712	0.58594
2065	OPC	ERBB3	57	12	-0.21932	0.5868
92181	OPC	UBTD2	267	13	-0.22165	0.58771
7112	OPC	TMPO	140	20	-0.22358	0.58846
9315	OPC	NREP	693	47	-0.22668	0.58967
9801	OPC	MRPL19	113	15	-0.23602	0.59329
113130	OPC	CDCA5	53	13	-0.24158	0.59545
11260	OPC	XPOT	103	16	-0.24378	0.5963
9388	OPC	LIPG	123	24	-0.24486	0.59672
6118	OPC	RPA2	109	8	-0.26784	0.60559
6004	OPC	RGS16	46	9	-0.26818	0.60572
63973	OPC	NEUROG2	59	14	-0.28343	0.61158
23677	OPC	SH3BP4	367	49	-0.28651	0.61276
7431	OPC	VIM	67	11	-0.29555	0.61621
55701	OPC	ARHGEF40	92	20	-0.29703	0.61678
84823	OPC	LMNB2	178	20	-0.3004	0.61806
580	OPC	BARD1	478	37	-0.30672	0.62047
7586	OPC	ZKSCAN1	57	11	-0.30759	0.6208
54908	OPC	SPDL1	125	11	-0.30961	0.62157
2197	OPC	FAU	30	7	-0.33162	0.62991
9021	OPC	SOCS3	71	19	-0.33527	0.63129
901	OPC	CCNG2	86	13	-0.33718	0.63201
3939	OPC	LDHA	120	11	-0.34969	0.63671
4953	OPC	ODC1	73	12	-0.35243	0.63774
3838	OPC	KPNA2	83	7	-0.36799	0.64356
3148	OPC	HMGB2	42	7	-0.37157	0.64489
7913	OPC	DEK	113	15	-0.37213	0.6451
1912	OPC	PHC2	185	20	-0.37216	0.64511
29968	OPC	PSAT1	212	28	-0.37392	0.64577
900	OPC	CCNG1	31	8	-0.39846	0.65485
7083	OPC	TK1	150	24	-0.40578	0.65755
2739	OPC	GLO1	139	17	-0.41084	0.6594
10713	OPC	USP39	67	13	-0.41629	0.6614
983	OPC	CDK1	112	14	-0.41635	0.66142
115701	OPC	ALPK2	593	58	-0.41748	0.66183
22929	OPC	SEPHS1	160	17	-0.43311	0.66753
1284	OPC	COL4A2	1026	105	-0.43723	0.66903
8754	OPC	ADAM9	251	22	-0.44175	0.67067
301	OPC	ANXA1	112	23	-0.4491	0.67332
1004	OPC	CDH6	321	35	-0.4831	0.68549
51444	OPC	RNF138	119	15	-0.48331	0.68556
5825	OPC	ABCD3	128	15	-0.48581	0.68645
4085	OPC	MAD2L1	69	11	-0.4899	0.6879
6386	OPC	SDCBP	84	4	-0.49269	0.68888
1289	OPC	COL5A1	983	93	-0.49536	0.68983
6319	OPC	SCD	85	13	-0.49647	0.69022
57801	OPC	HES4	75	9	-0.50237	0.6923
4605	OPC	MYBL2	157	13	-0.50947	0.69479
23255	OPC	MTCL1	440	62	-0.51022	0.69505
79026	OPC	AHNAK	293	44	-0.51763	0.69764
5036	OPC	PA2G4	38	11	-0.51953	0.69831
5604	OPC	MAP2K1	334	21	-0.52052	0.69865
153478	OPC	PLEKHG4B	260	14	-0.52641	0.7007
57687	OPC	VAT1L	942	111	-0.52906	0.70162
760	OPC	CA2	47	9	-0.52928	0.7017
6608	OPC	SMO	107	17	-0.53138	0.70242
5947	OPC	RBP1	127	16	-0.53217	0.7027
6422	OPC	SFRP1	148	20	-0.54097	0.70573
27347	OPC	STK39	960	44	-0.54777	0.70807
347252	OPC	IGFBPL1	160	22	-0.56493	0.71394
891	OPC	CCNB1	86	8	-0.58212	0.71976
1906	OPC	EDN1	73	15	-0.58278	0.71998
9687	OPC	GREB1	366	44	-0.60544	0.72756
1633	OPC	DCK	96	13	-0.62356	0.73354
347	OPC	APOD	140	24	-0.63494	0.73727
3667	OPC	IRS1	183	18	-0.63713	0.73798
153572	OPC	IRX2	71	16	-0.66822	0.748
57224	OPC	NHSL1	465	49	-0.66878	0.74818
678	OPC	ZFP36L2	45	13	-0.67277	0.74945
79075	OPC	DSCC1	185	20	-0.67984	0.7517
4904	OPC	YBX1	77	13	-0.68279	0.75263
26064	OPC	RAI14	667	70	-0.68288	0.75266
27258	OPC	LSM3	68	11	-0.69763	0.7573
6392	OPC	SDHD	29	4	-0.69872	0.75764
9601	OPC	PDIA4	145	14	-0.70677	0.76015
26118	OPC	WSB1	66	10	-0.71851	0.76378
2697	OPC	GJA1	106	17	-0.71872	0.76384
3221	OPC	HOXC4	84	15	-0.74548	0.77201
55744	OPC	COA1	294	13	-0.74787	0.77273
11157	OPC	LSM6	106	9	-0.74822	0.77284
7020	OPC	TFAP2A	92	21	-0.74878	0.77301
23560	OPC	GTPBP4	145	16	-0.75472	0.77479
4359	OPC	MPZ	75	16	-0.75607	0.7752
9448	OPC	MAP4K4	329	20	-0.77224	0.78002
103910	OPC	MYL12B	160	12	-0.80588	0.78984
79017	OPC	GGCT	90	16	-0.80762	0.79035
7153	OPC	TOP2A	76	10	-0.81614	0.79279
2318	OPC	FLNC	138	17	-0.83833	0.79908
9319	OPC	TRIP13	113	6	-0.85199	0.80289
960	OPC	CD44	395	54	-0.85668	0.80419
11034	OPC	DSTN	135	16	-0.87027	0.80792
2926	OPC	GRSF1	116	10	-0.87667	0.80967
128077	OPC	LIX1L	34	13	-0.88323	0.81144
7980	OPC	TFPI2	99	10	-0.89157	0.81369
2263	OPC	FGFR2	272	48	-0.89916	0.81572
51123	OPC	ZNF706	39	8	-0.90749	0.81793
7292	OPC	TNFSF4	113	15	-0.91794	0.82068
4762	OPC	NEUROG1	47	11	-0.94917	0.82873
51514	OPC	DTL	267	21	-0.95241	0.82956
11339	OPC	OIP5	76	7	-0.96688	0.8332
11166	OPC	SOX21	32	9	-0.9937	0.83981
29089	OPC	UBE2T	36	7	-10243	0.84716
966	OPC	CD59	163	25	-10248	0.84727
5452	OPC	POU2F2	43	10	-10793	0.85976
8140	OPC	SLC7A5	362	35	-10927	0.86273
2791	OPC	GNG11	75	12	-10985	0.86401
25897	OPC	RNF19A	101	7	-11131	0.86717
55837	OPC	EAPP	111	13	-11355	0.87192
6281	OPC	S100A10	86	8	-11358	0.87197
11130	OPC	ZWINT	30	9	-11372	0.87226
55536	OPC	CDCA7L	207	31	-11375	0.87234
55706	OPC	NDC1	149	14	-1186	0.88218
5420	OPC	PODXL	220	46	-1.2	0.88493
221150	OPC	SKA3	136	18	-12194	0.88866
9953	OPC	HS3ST3B1	244	57	-12356	0.8917
967	OPC	CD63	30	9	-12602	0.8962
5137	OPC	PDE1C	1990	117	-12646	0.89699
3185	OPC	HNRNPF	132	17	-12689	0.89777
3875	OPC	KRT18	65	13	-13318	0.90854
7884	OPC	SLBP	121	15	-13454	0.91074
7465	OPC	WEE1	78	15	-13626	0.91349
389136	OPC	VGLL3	93	15	-1395	0.91849
3201	OPC	HOXA4	53	9	-14035	0.91977
23189	OPC	KANK1	1330	43	-1.44	0.92506
10460	OPC	TACC3	220	17	-14706	0.9293
4190	OPC	MDH1	63	9	-15606	0.94069
10468	OPC	FST	79	16	-16432	0.94983
56655	OPC	POLE4	72	12	-16915	0.95463
3837	OPC	KPNB1	79	12	-1693	0.95477
55038	OPC	CDCA4	121	8	-17109	0.95645
1854	OPC	DUT	39	4	-17113	0.95649
5538	OPC	PPT1	139	13	-17286	0.95806
84930	OPC	MASTL	194	17	-17794	0.96242
10220	OPC	GDF11	21	6	-18468	0.96761
84515	OPC	MCM8	193	21	-19403	0.97383
2764	OPC	GMFB	53	7	-19438	0.97404
4345	OPC	CD200	145	16	-21685	0.98494
595	OPC	CCND1	81	13	-22538	0.9879
120	OPC	ADD3	191	19	-22659	0.98827
5375	OPC	PMP2	72	7	-28492	0.99781
538	OPC	ATP7A	NA	NA	NA	NA
1641	OPC	DCX	NA	NA	NA	NA
1736	OPC	DKC1	NA	NA	NA	NA
2182	OPC	ACSL4	NA	NA	NA	NA
2239	OPC	GPC4	NA	NA	NA	NA
2273	OPC	FHL1	NA	NA	NA	NA
2316	OPC	FLNA	NA	NA	NA	NA
2824	OPC	GPM6B	NA	NA	NA	NA
4281	OPC	MID1	NA	NA	NA	NA
4841	OPC	NONO	NA	NA	NA	NA
5354	OPC	PLP1	NA	NA	NA	NA
5358	OPC	PLS3	NA	NA	NA	NA
5422	OPC	POLA1	NA	NA	NA	NA
6218	OPC	RPS17	NA	NA	NA	NA
6303	OPC	SAT1	NA	NA	NA	NA
6611	OPC	SMS	NA	NA	NA	NA
6658	OPC	SOX3	NA	NA	NA	NA
6748	OPC	SSR4	NA	NA	NA	NA
7105	OPC	TSPAN6	NA	NA	NA	NA
7114	OPC	TMSB4X	NA	NA	NA	NA
7547	OPC	ZIC3	NA	NA	NA	NA
8239	OPC	USP9X	NA	NA	NA	NA
8243	OPC	SMC1A	NA	NA	NA	NA
8905	OPC	AP1S2	NA	NA	NA	NA
9363	OPC	RAB33A	NA	NA	NA	NA
11013	OPC	TMSB15A	NA	NA	NA	NA
24137	OPC	KIF4A	NA	NA	NA	NA
27316	OPC	RBMX	NA	NA	NA	NA
51765	OPC	STK26	NA	NA	NA	NA
83604	OPC	TMEM47	NA	NA	NA	NA
84707	OPC	BEX2	NA	NA	NA	NA
91851	OPC	CHRDL1	NA	NA	NA	NA

## Sheet: OL1_gene_set
GENE_ID	GENE_SET	GENE_NAME	NSNPS	NPARAM	ZSTAT	P
783	OL1	CACNB2	1556	105	88062	6.475e-16
3106	OL1	HLA-B	705	48	82555	7.5627e-13
64943	OL1	NT5DC2	67	10	77496	4.6074e-11
4192	OL1	MDK	18	5	76659	8.8818e-11
4758	OL1	NEU1	76	15	76479	1.0214e-10
124446	OL1	TMEM219	42	5	74874	3.5139e-10
1192	OL1	CLIC1	54	16	61094	5e-10
10385	OL1	BTN2A2	170	21	61094	5e-10
10554	OL1	AGPAT1	79	16	61094	5e-10
11120	OL1	BTN2A1	123	19	61094	5e-10
3329	OL1	HSPD1	34	6	73012	1.4261e-09
54838	OL1	WBP1L	248	26	71184	5.4612e-09
3336	OL1	HSPE1	26	5	67686	6.5033e-08
80219	OL1	COQ10B	41	8	67609	6.8567e-08
9839	OL1	ZEB2	206	41	6634	1.6335e-07
7531	OL1	YWHAE	290	22	65597	2.6959e-07
4038	OL1	LRP4	122	14	61384	4.167e-07
4340	OL1	MOG	199	26	64635	5.1137e-07
56899	OL1	ANKS1B	3054	168	64183	6.8907e-07
5460	OL1	POU5F1	229	28	62834	1.6564e-06
533	OL1	ATP6V0B	33	7	46114	2e-06
2260	OL1	FGFR1	122	20	59887	1.0574e-05
6237	OL1	RRAS	47	8	58454	2.5264e-05
2309	OL1	FOXO3	211	22	58143	3.0443e-05
4124	OL1	MAN2A1	652	27	57684	4.0006e-05
3107	OL1	HLA-C	562	30	5764	4.1073e-05
400073	OL1	C12orf76	93	14	57014	5.9408e-05
5501	OL1	PPP1CC	69	8	5586	0.00011619
55568	OL1	GALNT10	834	53	51195	0.0001532
83943	OL1	IMMP2L	1720	74	54941	0.00019635
56987	OL1	BBX	539	32	50535	0.0002169
5872	OL1	RAB13	22	10	54005	0.00033231
6232	OL1	RPS27	20	10	53695	0.00039484
144348	OL1	ZNF664	102	12	53691	0.00039556
4482	OL1	MSRA	1622	66	53398	0.00046522
84059	OL1	ADGRV1	1377	70	52452	0.00078078
340371	OL1	NRBP2	43	10	52044	0.00097316
9605	OL1	VPS9D1	106	22	51471	0.0013228
55802	OL1	DCP1A	130	16	50896	0.0017942
6892	OL1	TAPBP	59	10	50536	0.0021674
1152	OL1	CKB	49	8	50277	0.0024825
203068	OL1	TUBB	120	12	44976	0.003436
9903	OL1	KLHL21	51	11	44634	0.004034
5764	OL1	PTN	346	44	49063	0.0046408
10211	OL1	FLOT1	166	13	48945	0.0049279
51201	OL1	ZDHHC2	243	35	47715	0.0091425
60468	OL1	BACH2	777	79	1965-04-01	0.016596
146691	OL1	TOM1L2	222	10	41315	0.01802
23659	OL1	PLA2G15	71	9	46164	0.019518
64834	OL1	ELOVL1	34	7	45785	0.023416
102	OL1	ADAM10	332	20	45747	0.023844
3105	OL1	HLA-A	469	27	45744	0.023883
6137	OL1	RPL13	53	6	45666	0.024785
282809	OL1	POC1B	304	20	45423	0.027827
3795	OL1	KHK	36	6	45268	0.029939
6645	OL1	SNTB2	268	18	4525	0.030204
54978	OL1	SLC35F6	50	6	44667	0.039723
8910	OL1	SGCE	118	12	44437	0.044207
5610	OL1	EIF2AK2	236	19	44281	0.047533
961	OL1	CD47	138	22	44178	0.049851
56896	OL1	DPYSL5	215	13	44128	0.051024
23114	OL1	NFASC	612	58	44101	0.051667
9588	OL1	PRDX6	56	9	4397	0.054867
1302	OL1	COL11A2	185	23	43466	0.069141
5238	OL1	PGM3	71	13	43456	0.069461
3163	OL1	HMOX2	168	11	42934	0.087963
23089	OL1	PEG10	42	8	42702	0.097647
5685	OL1	PSMA4	78	6	42671	0.099033
6646	OL1	SOAT1	323	20	42553	0.10441
2590	OL1	GALNT2	864	63	42442	0.10967
4035	OL1	LRP1	141	21	42418	0.11085
4122	OL1	MAN2A2	106	17	42352	0.11418
7812	OL1	CSDE1	95	11	42101	0.12762
100507436	OL1	MICA	481	27	42094	0.12802
4296	OL1	MAP3K11	61	10	41862	0.14181
10953	OL1	TOMM34	68	16	41805	0.14543
51474	OL1	LIMA1	157	10	40818	0.22346
5789	OL1	PTPRD	9915	450	40408	0.26636
23345	OL1	SYNE1	1746	129	40397	0.26764
410	OL1	ARSA	109	22	4038	0.26958
26031	OL1	OSBPL3	588	68	40133	0.29939
1107	OL1	CHD3	92	19	39641	0.36844
93663	OL1	ARHGAP18	464	46	39553	0.38219
4208	OL1	MEF2C	349	27	39363	0.41365
2734	OL1	GLG1	508	23	39287	0.42697
6890	OL1	TAP1	217	26	38937	0.49357
83700	OL1	JAM3	286	16	38669	0.55106
221035	OL1	REEP3	285	18	38585	0.57053
165324	OL1	UBXN2A	255	18	38549	0.57895
84720	OL1	PIGO	49	9	38151	0.68074
6472	OL1	SHMT2	30	8	37908	0.75085
26047	OL1	CNTNAP2	7867	299	37673	0.82523
9135	OL1	RABEP1	415	24	37368	0.93182
5696	OL1	PSMB8	182	26	37363	0.93381
5902	OL1	RANBP1	92	11	37343	0.94104
9524	OL1	TECR	141	24	37341	0.94181
55824	OL1	PAG1	359	47	3726	0.97281
222068	OL1	TMED4	75	11	37064	0.00010512
9141	OL1	PDCD5	53	9	36974	0.0001089
103	OL1	ADAR	125	11	36932	0.00011072
1362	OL1	CPD	133	9	36802	0.00011652
6656	OL1	SOX1	24	7	36757	0.00011862
170954	OL1	PPP1R18	108	16	36545	0.00012882
9550	OL1	ATP6V1G1	110	16	36364	0.00013825
79007	OL1	DBNDD1	125	21	36294	0.00014203
137492	OL1	VPS37A	226	28	36072	0.00015474
7869	OL1	SEMA3B	20	6	36037	0.00015687
5906	OL1	RAP1A	120	16	36033	0.00015708
84159	OL1	ARID5B	491	60	35956	0.00016182
267	OL1	AMFR	195	16	35913	0.0001645
283635	OL1	FAM177A1	198	21	35887	0.00016614
5970	OL1	RELA	44	9	35681	0.00017982
4179	OL1	CD46	129	12	35668	0.00018066
6423	OL1	SFRP2	61	9	35534	0.00019017
1314	OL1	COPA	128	19	35514	0.00019156
5611	OL1	DNAJC3	145	24	35433	0.00019758
6136	OL1	RPL12	58	4	35397	0.00020027
4299	OL1	AFF1	480	31	35396	0.0002004
23433	OL1	RHOQ	137	21	35388	0.00020095
57326	OL1	PBXIP1	49	10	35374	0.00020208
2817	OL1	GPC1	221	40	35334	0.00020516
6207	OL1	RPS13	56	11	35238	0.0002127
54467	OL1	ANKIB1	164	18	35225	0.00021374
3913	OL1	LAMB2	27	10	35211	0.00021487
9728	OL1	SECISBP2L	139	16	35138	0.00022085
3790	OL1	KCNS3	233	32	35043	0.0002289
7813	OL1	EVI5	577	12	34954	0.00023669
2534	OL1	FYN	598	35	34864	0.0002448
4026	OL1	LPP	2080	198	34816	0.0002492
1398	OL1	CRK	153	17	34682	0.000262
10658	OL1	CELF1	121	22	34645	0.00026557
6434	OL1	TRA2B	76	12	34358	0.00029537
6711	OL1	SPTBN1	654	29	3432	0.00029956
4358	OL1	MPV17	33	9	3418	0.00031538
11167	OL1	FSTL1	227	26	34176	0.00031591
51014	OL1	TMED7	56	9	34162	0.00031748
338645	OL1	LUZP2	2447	98	3407	0.00032843
56829	OL1	ZC3HAV1	230	30	3371	0.00037441
169044	OL1	COL22A1	1188	118	33675	0.0003793
4691	OL1	NCL	89	12	33655	0.00038208
27248	OL1	ERLEC1	121	16	3361	0.00038835
221037	OL1	JMJD1C	622	23	1935-03-01	0.00040412
3460	OL1	IFNGR2	128	16	33367	0.0004239
8091	OL1	HMGA2	276	31	33298	0.00043451
81631	OL1	MAP1LC3B	93	17	33274	0.00043827
768211	OL1	RELL1	416	52	33208	0.0004488
93185	OL1	IGSF8	61	9	33205	0.00044925
4641	OL1	MYO1C	167	38	3313	0.00046155
5868	OL1	RAB5A	202	22	33093	0.00046768
8682	OL1	PEA15	31	10	33088	0.00046846
27	OL1	ABL2	331	19	33026	0.00047899
51228	OL1	GLTP	86	13	32958	0.00049071
9961	OL1	MVP	53	4	32881	0.00050441
25923	OL1	ATL3	75	8	32862	0.00050769
3133	OL1	HLA-E	66	14	32584	0.00056021
253832	OL1	ZDHHC20	240	19	32387	0.00060033
51128	OL1	SAR1B	40	13	32365	0.00060505
51433	OL1	ANAPC5	123	14	32352	0.0006077
3680	OL1	ITGA9	978	82	32316	0.00061557
134553	OL1	C5orf24	34	12	32251	0.0006297
788	OL1	SLC25A20	58	9	32237	0.00063267
6642	OL1	SNX1	116	11	32102	0.00066325
23210	OL1	JMJD6	70	9	32073	0.00066998
745	OL1	MYRF	94	18	32037	0.00067847
6421	OL1	SFPQ	43	3	31967	0.00069498
6310	OL1	ATXN1	1420	156	31916	0.00070752
27022	OL1	FOXD3	61	20	31912	0.00070847
23499	OL1	MACF1	781	32	31825	0.00073001
5862	OL1	RAB2A	243	13	31683	0.00076669
84735	OL1	CNDP1	216	47	31659	0.00077296
9678	OL1	PHF14	526	21	31612	0.00078571
10444	OL1	ZER1	53	9	31584	0.00079321
81565	OL1	NDEL1	73	12	3147	0.00082465
4430	OL1	MYO1B	368	16	31229	0.00089551
4126	OL1	MANBA	250	18	3117	0.00091352
6432	OL1	SRSF7	42	8	31111	0.00093202
11037	OL1	STON1	337	27	30981	0.00097371
23250	OL1	ATP11A	613	47	30955	0.0009823
57231	OL1	SNX14	171	21	30903	0.00099978
84959	OL1	UBASH3B	592	74	30869	0.0010111
284361	OL1	EMC10	60	11	30747	0.0010536
7368	OL1	UGT8	190	25	30714	0.0010654
25943	OL1	C20orf194	617	17	30415	0.0011768
6613	OL1	SUMO2	59	10	30371	0.0011944
3752	OL1	KCND3	682	79	30333	0.0012096
51150	OL1	SDF4	166	11	3028	0.0012307
9320	OL1	TRIP12	204	22	30241	0.0012468
23731	OL1	TMEM245	430	26	30223	0.0012543
5525	OL1	PPP2R5A	216	23	3022	0.0012555
57609	OL1	DIP2B	439	19	30154	0.0012834
7009	OL1	TMBIM6	128	12	30083	0.0013137
8992	OL1	ATP6V0E1	151	24	29997	0.0013511
439921	OL1	MXRA7	160	15	29943	0.0013756
1434	OL1	CSE1L	173	13	29929	0.0013815
6996	OL1	TDG	158	22	29813	0.0014354
56884	OL1	FSTL5	2627	99	29809	0.0014369
3187	OL1	HNRNPH1	95	14	29729	0.0014751
4082	OL1	MARCKS	50	14	1996-02-01	0.001538
51659	OL1	GINS2	79	9	29539	0.001569
3146	OL1	HMGB1	42	6	29494	0.0015917
1728	OL1	NQO1	86	15	29481	0.0015985
285382	OL1	C3orf70	294	22	29447	0.0016166
151556	OL1	GPR155	155	16	29362	0.0016611
8490	OL1	RGS5	258	29	2929	0.0017005
7026	OL1	NR2F2	57	21	29185	0.0017583
23271	OL1	CAMSAP2	273	17	2913	0.0017897
10802	OL1	SEC24A	83	20	28967	0.0018856
23705	OL1	CADM1	593	49	28894	0.0019301
57630	OL1	SH3RF1	446	32	28849	0.0019574
10659	OL1	CELF2	1163	91	28744	0.0020241
2037	OL1	EPB41L2	713	32	28724	0.0020365
813	OL1	CALU	149	16	28675	0.0020685
7423	OL1	VEGFB	41	10	28659	0.0020789
283659	OL1	PRTG	361	24	28643	0.0020897
6143	OL1	RPL19	51	12	28591	0.002124
4628	OL1	MYH10	248	16	28566	0.0021409
55041	OL1	PLEKHB2	69	6	28548	0.0021533
3981	OL1	LIG4	69	11	28389	0.0022638
6141	OL1	RPL18	39	8	28332	0.0023044
9658	OL1	ZNF516	458	47	28326	0.0023083
58476	OL1	TP53INP2	37	5	28278	0.0023433
10066	OL1	SCAMP2	69	11	28249	0.0023645
805	OL1	CALM2	106	15	28125	0.0024579
120114	OL1	FAT3	1177	51	28064	0.0025047
55681	OL1	SCYL2	145	15	28051	0.002515
11282	OL1	MGAT4B	75	15	28047	0.0025179
148362	OL1	BROX	63	13	28003	0.0025529
373156	OL1	GSTK1	13	8	27995	0.0025587
4673	OL1	NAP1L1	84	10	27961	0.002586
10409	OL1	BASP1	166	36	27856	0.0026715
26035	OL1	GLCE	226	17	27815	0.0027055
7166	OL1	TPH1	71	6	27723	0.0027827
1933	OL1	EEF1B2	47	5	27713	0.0027912
130507	OL1	UBR3	952	26	27675	0.0028243
4946	OL1	OAZ1	95	15	27526	0.0029566
57142	OL1	RTN4	262	20	27515	0.0029664
23358	OL1	USP24	296	15	27414	0.0030587
5184	OL1	PEPD	639	34	27395	0.0030768
51586	OL1	MED15	279	18	27386	0.0030854
22933	OL1	SIRT2	87	22	27319	0.0031487
6217	OL1	RPS16	59	6	27245	0.0032203
2342	OL1	FNTB	200	28	27224	0.0032405
387	OL1	RHOA	116	11	27216	0.0032485
10558	OL1	SPTLC1	326	22	27016	0.0034503
79932	OL1	KIAA0319L	150	16	26985	0.0034826
2009	OL1	EML1	450	35	26969	0.0034998
826	OL1	CAPNS1	74	25	26947	0.0035226
9867	OL1	PJA2	308	14	26891	0.0035822
65979	OL1	PHACTR4	437	12	26868	0.0036069
2786	OL1	GNG4	386	42	26839	0.0036385
23301	OL1	EHBP1	404	33	26833	0.0036455
5269	OL1	SERPINB6	155	23	26826	0.0036522
10564	OL1	ARFGEF2	321	17	26781	0.0037023
114793	OL1	FMNL2	979	56	2672	0.0037701
11060	OL1	WWP2	475	28	26713	0.0037782
11163	OL1	NUDT4	90	14	26698	0.0037944
4719	OL1	NDUFS1	146	11	26689	0.003805
5087	OL1	PBX1	820	108	26633	0.0038695
3178	OL1	HNRNPA1	22	5	26619	0.0038854
57555	OL1	NLGN2	69	21	26557	0.0039574
659	OL1	BMPR2	327	18	2655	0.0039649
27253	OL1	PCDH17	242	34	26502	0.0040222
26052	OL1	DNM3	1333	65	26403	0.0041416
6867	OL1	TACC1	276	23	2637	0.0041821
39	OL1	ACAT2	110	11	2635	0.0042063
1605	OL1	DAG1	125	12	26312	0.0042538
2592	OL1	GALT	41	9	26104	0.0045223
6624	OL1	FSCN1	131	25	25978	0.0046913
3190	OL1	HNRNPK	52	9	25965	0.0047087
1602	OL1	DACH1	653	74	25961	0.0047145
56270	OL1	WDR45B	191	30	25953	0.0047253
23333	OL1	DPY19L1	399	18	25941	0.0047424
6876	OL1	TAGLN	83	13	25848	0.0048724
6205	OL1	RPS11	56	7	25819	0.0049123
5037	OL1	PEBP1	72	15	25766	0.0049892
10606	OL1	PAICS	118	15	25644	0.0051671
23132	OL1	RAD54L2	118	21	25643	0.0051695
2782	OL1	GNB1	170	21	25622	0.0052009
10528	OL1	NOP56	140	17	25596	0.0052391
7555	OL1	CNBP	42	10	25541	0.0053226
7855	OL1	FZD5	50	12	25499	0.0053875
2217	OL1	FCGRT	76	9	25378	0.0055782
2588	OL1	GALNS	355	25	25281	0.0057345
6657	OL1	SOX2	19	7	25241	0.0058002
4211	OL1	MEIS1	344	45	25216	0.0058411
10580	OL1	SORBS1	923	71	25176	0.0059083
5663	OL1	PSEN1	206	23	25161	0.0059329
5295	OL1	PIK3R1	257	36	25156	0.0059419
29966	OL1	STRN3	351	22	25093	0.0060489
23654	OL1	PLXNB2	175	30	25074	0.0060813
4077	OL1	NBR1	99	5	25045	0.0061319
51573	OL1	GDE1	141	10	25029	0.0061598
4734	OL1	NEDD4	699	27	25004	0.0062032
80349	OL1	WDR61	92	15	24999	0.0062111
79817	OL1	MOB3B	725	81	24985	0.0062359
6228	OL1	RPS23	62	12	24951	0.0062961
3418	OL1	IDH2	110	13	24892	0.006402
3182	OL1	HNRNPAB	88	20	2488	0.006424
10951	OL1	CBX1	147	15	24867	0.0064458
6222	OL1	RPS18	68	12	24824	0.0065258
55379	OL1	LRRC59	89	11	24795	0.0065782
2120	OL1	ETV6	692	90	24739	0.0066827
256987	OL1	SERINC5	585	57	24716	0.0067258
23648	OL1	SSBP3	520	71	24716	0.0067263
65003	OL1	MRPL11	26	8	24693	0.0067693
8522	OL1	GAS7	1189	162	24681	0.0067917
55789	OL1	DEPDC1B	212	19	24661	0.0068302
6047	OL1	RNF4	149	21	24655	0.0068409
558	OL1	AXL	148	25	24639	0.0068708
23468	OL1	CBX5	59	10	24637	0.0068754
4982	OL1	TNFRSF11B	155	20	24634	0.0068811
5130	OL1	PCYT1A	164	14	24596	0.0069537
10236	OL1	HNRNPR	48	8	24588	0.006971
132299	OL1	OCIAD2	73	12	24558	0.0070293
4869	OL1	NPM1	119	9	24477	0.0071885
10949	OL1	HNRNPA0	16	5	24471	0.0071997
23521	OL1	RPL13A	66	6	24468	0.0072072
11328	OL1	FKBP9	161	27	24462	0.0072181
6664	OL1	SOX11	59	15	24444	0.0072541
10966	OL1	RAB40B	231	38	24418	0.0073068
4771	OL1	NF2	218	21	24336	0.0074746
10644	OL1	IGF2BP2	313	32	24288	0.0075752
3454	OL1	IFNAR1	129	16	24282	0.0075869
5799	OL1	PTPRN2	3697	244	24141	0.0078875
85440	OL1	DOCK7	309	9	24027	0.0081371
79157	OL1	MFSD11	43	15	23953	0.0083026
152503	OL1	SH3D19	252	12	23928	0.0083597
135228	OL1	CD109	428	31	23903	0.0084184
6158	OL1	RPL28	109	19	23899	0.0084264
25938	OL1	HEATR5A	200	18	23899	0.0084264
9514	OL1	GAL3ST1	78	16	23848	0.0085453
2064	OL1	ERBB2	83	11	23695	0.0089054
65217	OL1	PCDH15	3821	112	23684	0.0089315
222236	OL1	NAPEPLD	132	13	23647	0.0090225
3150	OL1	HMGN1	81	9	23618	0.009093
3400	OL1	ID4	78	21	23517	0.0093427
10260	OL1	DENND4A	270	14	23492	0.0094071
50861	OL1	STMN3	101	19	23471	0.0094605
4205	OL1	MEF2A	293	21	23441	0.0095367
2048	OL1	EPHB2	463	56	23376	0.0097027
440275	OL1	EIF2AK4	359	30	23292	0.0099241
55553	OL1	SOX6	948	50	23285	0.0099418
3985	OL1	LIMK2	157	20	23257	0.010017
728568	OL1	C12orf73	111	16	23257	0.010017
83641	OL1	FAM107B	1046	90	23213	0.010136
2194	OL1	FASN	112	17	23194	0.010187
151230	OL1	KLHL23	177	20	1931-02-01	0.010445
4135	OL1	MAP6	189	19	2308	0.010499
30008	OL1	EFEMP2	54	7	23077	0.010507
54964	OL1	C1orf56	36	10	23062	0.010551
5578	OL1	PRKCA	1758	110	23041	0.010608
58473	OL1	PLEKHB1	106	18	23011	0.010692
8417	OL1	STX7	215	28	23001	0.010723
6390	OL1	SDHB	176	16	22979	0.010783
122060	OL1	SLAIN1	186	24	22957	0.010847
116254	OL1	GINM1	50	7	22924	0.01094
79446	OL1	WDR25	269	26	22878	0.011076
25998	OL1	IBTK	233	15	22854	0.011143
3716	OL1	JAK1	397	31	22814	0.011262
3992	OL1	FADS1	41	5	22806	0.011287
8674	OL1	VAMP4	161	12	22799	0.011306
27345	OL1	KCNMB4	290	28	22733	0.011504
8760	OL1	CDS2	244	25	22681	0.01166
1525	OL1	CXADR	246	29	2267	0.011694
11168	OL1	PSIP1	170	19	22576	0.011986
116064	OL1	LRRC58	121	15	22474	0.012308
3766	OL1	KCNJ10	102	17	22405	0.012529
1200	OL1	TPP1	68	11	22365	0.01266
6189	OL1	RPS3A	39	8	22293	0.012898
3337	OL1	DNAJB1	53	8	22283	0.012932
9159	OL1	PCSK7	145	25	22244	0.013061
65124	OL1	SOWAHC	66	11	22235	0.01309
829	OL1	CAPZA1	106	13	22173	0.013303
3156	OL1	HMGCR	81	13	22035	0.01378
6229	OL1	RPS24	57	10	21932	0.014145
3184	OL1	HNRNPD	109	15	2188	0.014335
23148	OL1	NACAD	96	12	21849	0.01445
283431	OL1	GAS2L3	149	17	21819	0.014559
4440	OL1	MSI1	94	10	21787	0.014678
51368	OL1	TEX264	43	15	21746	0.014832
317762	OL1	CCDC85C	403	31	21579	0.015469
2346	OL1	FOLH1	264	16	21479	0.015862
23387	OL1	SIK3	931	27	21475	0.015877
8763	OL1	CD164	105	10	21473	0.015884
4779	OL1	NFE2L1	85	14	21466	0.015912
2596	OL1	GAP43	305	53	21451	0.015971
84418	OL1	CYSTM1	165	10	21428	0.016065
8773	OL1	SNAP23	80	10	21321	0.016499
468	OL1	ATF4	29	6	21302	0.016576
6209	OL1	RPS15	36	8	21286	0.016643
10130	OL1	PDIA6	296	11	21275	0.016691
9848	OL1	MFAP3L	136	18	21148	0.017225
7837	OL1	PXDN	423	51	21116	0.01736
3434	OL1	IFIT1	79	14	21081	0.017512
6125	OL1	RPL5	41	5	21066	0.017578
10617	OL1	STAMBP	145	20	20983	0.017939
821	OL1	CANX	117	15	20952	0.018078
57211	OL1	ADGRG6	242	26	20922	0.018209
6304	OL1	SATB1	207	30	20889	0.018357
7095	OL1	SEC62	101	9	20886	0.018374
29105	OL1	CFAP20	117	11	20885	0.018376
50618	OL1	ITSN2	402	19	2087	0.018446
55843	OL1	ARHGAP15	1447	85	20852	0.018525
162	OL1	AP1B1	150	18	20841	0.018575
56889	OL1	TM9SF3	183	13	20839	0.018586
1295	OL1	COL8A1	391	32	20822	0.018661
4134	OL1	MAP4	237	15	20787	0.018824
7079	OL1	TIMP4	67	12	20762	0.018939
9201	OL1	DCLK1	1175	99	20732	0.019079
2132	OL1	EXT2	307	21	20714	0.019161
3183	OL1	HNRNPC	154	19	20713	0.019168
11057	OL1	ABHD2	300	28	20633	0.019544
22906	OL1	TRAK1	440	34	20599	0.019702
57568	OL1	SIPA1L2	387	29	20598	0.01971
22928	OL1	SEPHS2	28	8	20561	0.019887
9780	OL1	PIEZO1	449	48	2056	0.019891
221154	OL1	MICU2	339	20	20532	0.020025
56898	OL1	BDH2	70	9	20517	0.020101
2597	OL1	GAPDH	61	8	20464	0.020361
92689	OL1	FAM114A1	351	25	20313	0.021112
285203	OL1	EOGT	159	17	20305	0.021154
22846	OL1	VASH1	115	32	20254	0.021412
6418	OL1	SET	26	9	20198	0.0217
54676	OL1	GTPBP2	40	8	20161	0.021896
2720	OL1	GLB1	385	32	20145	0.021978
3383	OL1	ICAM1	80	21	20145	0.021979
221692	OL1	PHACTR1	1433	69	20089	0.022275
604	OL1	BCL6	130	24	20088	0.022279
9331	OL1	B4GALT6	166	20	20082	0.022309
51306	OL1	FAM13B	208	16	2006	0.022426
5476	OL1	CTSA	58	12	20054	0.022463
5454	OL1	POU3F2	50	8	20033	0.022575
3590	OL1	IL11RA	54	10	2003	0.02259
51510	OL1	CHMP5	41	5	19993	0.022787
6238	OL1	RRBP1	187	29	19957	0.022983
332	OL1	BIRC5	144	18	19947	0.02304
1072	OL1	CFL1	42	6	19912	0.023229
6427	OL1	SRSF2	17	6	19871	0.023455
91252	OL1	SLC39A13	59	8	19816	0.023761
6749	OL1	SSRP1	66	10	19789	0.023915
4790	OL1	NFKB1	252	13	19762	0.024068
10417	OL1	SPON2	141	25	19681	0.024528
9061	OL1	PAPSS1	351	23	19491	0.025641
10006	OL1	ABI1	392	20	19443	0.025928
58494	OL1	JAM2	251	27	19436	0.02597
81533	OL1	ITFG1	278	18	19428	0.026023
3417	OL1	IDH1	81	17	19426	0.026033
494470	OL1	RNF165	407	54	19426	0.026033
23208	OL1	SYT11	65	11	19342	0.026546
55666	OL1	NPLOC4	427	24	19338	0.026571
2023	OL1	ENO1	61	9	19323	0.026659
71	OL1	ACTG1	131	15	19305	0.026773
117248	OL1	GALNT15	259	31	19251	0.027108
22982	OL1	DIP2C	928	48	19236	0.027199
1075	OL1	CTSC	206	24	19236	0.0272
79792	OL1	GSDMD	117	15	19217	0.027325
9180	OL1	OSMR	317	37	19192	0.02748
55788	OL1	LMBRD1	456	14	19189	0.027501
10630	OL1	PDPN	173	33	19178	0.027568
9507	OL1	ADAMTS4	50	14	19164	0.027655
51141	OL1	INSIG2	122	26	19137	0.027829
444	OL1	ASPH	541	34	19099	0.028074
5870	OL1	RAB6A	252	19	19074	0.028234
57205	OL1	ATP10D	402	38	19072	0.02825
5034	OL1	P4HB	92	5	18992	0.028767
79155	OL1	TNIP2	135	21	18954	0.029022
5327	OL1	PLAT	73	11	18917	0.029263
51569	OL1	UFM1	54	3	18884	0.029484
65084	OL1	TMEM135	1468	39	18884	0.029486
1299	OL1	COL9A3	212	41	18876	0.029538
7456	OL1	WIPF1	206	29	18855	0.029681
2224	OL1	FDPS	23	3	18852	0.0297
169792	OL1	GLIS3	1972	157	18848	0.02973
8301	OL1	PICALM	358	20	18839	0.02979
55168	OL1	MRPS18A	107	11	18827	0.029868
667	OL1	DST	423	15	18821	0.029912
8878	OL1	SQSTM1	152	27	18779	0.030195
6132	OL1	RPL8	73	9	1876	0.030329
79191	OL1	IRX3	51	11	1875	0.030396
6285	OL1	S100B	143	16	18736	0.030491
56882	OL1	CDC42SE1	45	12	18712	0.030662
11234	OL1	HPS5	153	16	18702	0.030728
84961	OL1	FBXL20	312	12	1858	0.031583
25937	OL1	WWTR1	667	67	18577	0.031605
162073	OL1	ITPRIPL2	51	7	18547	0.031819
93	OL1	ACVR2B	106	8	18511	0.03208
5784	OL1	PTPN14	777	59	18496	0.032187
10160	OL1	FARP1	1166	127	18496	0.032188
4133	OL1	MAP2	751	28	18491	0.032223
118	OL1	ADD1	171	22	18479	0.032311
54476	OL1	RNF216	610	26	18477	0.032322
5901	OL1	RAN	72	9	18468	0.03239
51599	OL1	LSR	108	14	18425	0.032698
219402	OL1	MTIF3	115	14	18411	0.032807
4781	OL1	NFIB	795	124	18403	0.032862
50999	OL1	TMED5	98	13	18286	0.033729
57720	OL1	GPR107	363	28	18263	0.033903
64121	OL1	RRAGC	91	15	18215	0.034266
10642	OL1	IGF2BP1	131	19	1821	0.034303
1540	OL1	CYLD	126	13	18208	0.034317
59338	OL1	PLEKHA1	192	19	18181	0.034524
3320	OL1	HSP90AA1	187	21	18159	0.034696
4154	OL1	MBNL1	330	20	18137	0.03486
90693	OL1	CCDC126	88	13	18107	0.035095
4131	OL1	MAP1B	260	42	18102	0.035132
8745	OL1	ADAM23	381	37	18075	0.03534
1808	OL1	DPYSL2	646	39	18034	0.035661
7298	OL1	TYMS	126	11	18029	0.0357
6159	OL1	RPL29	25	11	18026	0.035722
93183	OL1	PIGM	57	7	17989	0.036015
113251	OL1	LARP4	163	13	17925	0.036525
6129	OL1	RPL7	66	9	1792	0.036567
51304	OL1	ZDHHC3	112	10	17903	0.036705
1984	OL1	EIF5A	70	12	17897	0.036753
22822	OL1	PHLDA1	60	17	17895	0.03677
8500	OL1	PPFIA1	254	8	17807	0.037482
6193	OL1	RPS5	62	9	17775	0.037744
6659	OL1	SOX4	14	7	17742	0.038016
22937	OL1	SCAP	70	9	17738	0.038051
5573	OL1	PRKAR1A	88	12	17681	0.038525
155066	OL1	ATP6V0E2	104	9	17665	0.03866
53	OL1	ACP2	79	9	17651	0.038777
84255	OL1	SLC37A3	317	31	17641	0.03886
9604	OL1	RNF14	145	10	17636	0.038904
2965	OL1	GTF2H1	134	15	17624	0.039002
64114	OL1	TMBIM1	75	5	17611	0.039113
254225	OL1	RNF169	203	18	17516	0.039917
81	OL1	ACTN4	295	17	17468	0.04034
10667	OL1	FARS2	1684	147	17432	0.040645
2355	OL1	FOSL2	87	13	17413	0.040815
10865	OL1	ARID5A	48	13	17362	0.041264
54842	OL1	MFSD6	257	17	1732	0.041636
23510	OL1	KCTD2	129	19	17306	0.041762
123920	OL1	CMTM3	57	10	17192	0.042793
54625	OL1	PARP14	226	26	1719	0.042803
29927	OL1	SEC61A1	98	4	17184	0.042863
57185	OL1	NIPAL3	208	19	17147	0.043198
9697	OL1	TRAM2	373	34	1714	0.043261
9341	OL1	VAMP3	85	16	17126	0.04339
254428	OL1	SLC41A1	112	20	17091	0.043712
56894	OL1	AGPAT3	324	32	17082	0.043796
19	OL1	ABCA1	665	86	17067	0.043936
3326	OL1	HSP90AB1	80	17	1705	0.044101
23071	OL1	ERP44	227	19	17046	0.044139
9781	OL1	RNF144A	498	44	17022	0.044362
148867	OL1	SLC30A7	141	14	16963	0.044913
54414	OL1	SIAE	102	9	16903	0.045489
22936	OL1	ELL2	217	14	16899	0.045519
60481	OL1	ELOVL5	271	12	16836	0.046131
3925	OL1	STMN1	57	6	16791	0.046564
253827	OL1	MSRB3	318	22	16778	0.046694
30844	OL1	EHD4	265	28	1677	0.046771
157506	OL1	RDH10	120	16	16699	0.047468
1312	OL1	COMT	201	30	16688	0.047578
6241	OL1	RRM2	46	10	1666	0.047853
9830	OL1	TRIM14	119	20	16657	0.047888
10057	OL1	ABCC5	293	16	16621	0.048244
10555	OL1	AGPAT2	89	16	16599	0.048462
9638	OL1	FEZ1	145	19	16598	0.048475
25829	OL1	TMEM184B	162	21	16553	0.048929
8324	OL1	FZD7	53	8	16527	0.049194
201626	OL1	PDE12	58	10	16513	0.049343
57506	OL1	MAVS	129	32	16487	0.049603
4915	OL1	NTRK2	961	64	16435	0.050141
78991	OL1	PCYOX1L	59	10	16419	0.05031
84722	OL1	PSRC1	80	17	16316	0.051385
4212	OL1	MEIS2	448	72	16313	0.051418
221749	OL1	PXDC1	228	24	16285	0.051711
79784	OL1	MYH14	536	60	16272	0.051847
25805	OL1	BAMBI	54	13	16263	0.051945
55862	OL1	ECHDC1	146	15	16242	0.052166
55353	OL1	LAPTM4B	410	16	16159	0.053055
6230	OL1	RPS25	78	7	16155	0.053099
351	OL1	APP	785	55	16145	0.053213
29956	OL1	CERS2	53	7	16119	0.053489
4173	OL1	MCM4	18	6	16051	0.054236
222658	OL1	KCTD20	156	13	16005	0.054747
25963	OL1	TMEM87A	119	15	1599	0.054906
79073	OL1	TMEM109	64	8	15987	0.054942
7329	OL1	UBE2I	167	15	1596	0.055247
2788	OL1	GNG7	672	90	15949	0.055367
51552	OL1	RAB14	103	14	15937	0.055504
26156	OL1	RSL1D1	95	11	15891	0.056021
3428	OL1	IFI16	250	18	15873	0.056225
54462	OL1	CCSER2	607	21	15869	0.056264
23527	OL1	ACAP2	552	15	15848	0.056504
6713	OL1	SQLE	148	16	15829	0.056723
64746	OL1	ACBD3	127	17	15814	0.056892
26503	OL1	SLC17A5	382	12	15812	0.056922
26234	OL1	FBXL5	192	16	15794	0.057123
8427	OL1	ZNF282	145	20	15751	0.057617
7436	OL1	VLDLR	175	30	15747	0.057668
6240	OL1	RRM1	203	14	1574	0.05774
571	OL1	BACH1	80	9	15628	0.059053
84896	OL1	ATAD1	136	6	15609	0.059271
64374	OL1	SIL1	356	19	15583	0.059582
140461	OL1	ASB8	57	11	15562	0.059835
4054	OL1	LTBP3	41	10	15554	0.059923
6160	OL1	RPL31	87	11	1554	0.060095
493	OL1	ATP2B4	314	43	1551	0.060453
10491	OL1	CRTAP	120	18	15478	0.060835
26033	OL1	ATRNL1	1716	34	15444	0.061246
10109	OL1	ARPC2	110	10	1544	0.061297
6772	OL1	STAT1	155	23	15397	0.061813
9060	OL1	PAPSS2	334	30	15391	0.061888
10752	OL1	CHL1	870	67	15387	0.061938
55625	OL1	ZDHHC7	274	20	15375	0.062082
1949	OL1	EFNB3	61	13	15363	0.06223
1497	OL1	CTNS	165	21	15326	0.062687
2683	OL1	B4GALT1	262	20	15324	0.062716
7378	OL1	UPP1	60	12	15282	0.063229
4725	OL1	NDUFS5	96	8	15261	0.063493
54732	OL1	TMED9	68	12	15229	0.063898
56957	OL1	OTUD7B	103	12	15221	0.06399
4087	OL1	SMAD2	207	14	1516	0.064757
7782	OL1	SLC30A4	50	10	15157	0.064803
54455	OL1	FBXO42	262	12	15157	0.064803
55858	OL1	TMEM165	124	15	15131	0.06513
4017	OL1	LOXL2	609	38	15094	0.065595
7976	OL1	FZD3	189	11	15058	0.066061
7373	OL1	COL14A1	612	48	15045	0.066222
1495	OL1	CTNNA1	304	7	15022	0.066526
10618	OL1	TGOLN2	80	9	14993	0.066896
347734	OL1	SLC35B2	63	17	14907	0.068015
80777	OL1	CYB5B	179	19	14893	0.068206
6856	OL1	SYPL1	117	19	1488	0.068381
79666	OL1	PLEKHF2	114	14	14869	0.068521
55860	OL1	ACTR10	78	14	14829	0.06905
7185	OL1	TRAF1	139	11	14818	0.069203
6464	OL1	SHC1	26	6	14807	0.069344
6595	OL1	SMARCA2	736	102	14805	0.069371
55770	OL1	EXOC2	731	51	14804	0.069387
55816	OL1	DOK5	490	38	14787	0.069612
115207	OL1	KCTD12	68	18	14781	0.069694
3556	OL1	IL1RAP	515	67	14777	0.069739
55831	OL1	EMC3	107	5	14767	0.069885
427	OL1	ASAH1	271	20	1471	0.070646
4830	OL1	NME1	88	13	14649	0.071477
143282	OL1	FGFBP3	54	13	14637	0.07164
128	OL1	ADH5	152	14	14621	0.071859
2521	OL1	FUS	20	7	14575	0.072495
6122	OL1	RPL3	96	15	14534	0.07306
23462	OL1	HEY1	39	11	14533	0.073071
114294	OL1	LACTB	124	11	14507	0.073433
51117	OL1	COQ4	53	10	14456	0.074141
51296	OL1	SLC15A3	113	16	14447	0.074275
26090	OL1	ABHD12	288	9	14415	0.074725
54434	OL1	SSH1	155	23	14407	0.07484
51421	OL1	AMOTL2	67	11	14391	0.075062
6130	OL1	RPL7A	58	9	14391	0.075064
3213	OL1	HOXB3	96	18	1439	0.075078
83464	OL1	APH1B	112	20	14358	0.075533
9695	OL1	EDEM1	126	23	14336	0.075846
5834	OL1	PYGB	225	13	14327	0.07597
4907	OL1	NT5E	117	12	1427	0.076792
23446	OL1	SLC44A1	375	23	14269	0.076799
55298	OL1	RNF121	225	11	14264	0.076872
26092	OL1	TOR1AIP1	138	13	14234	0.077317
51056	OL1	LAP3	126	5	14214	0.077605
9885	OL1	OSBPL2	201	19	14198	0.07784
79974	OL1	CPED1	718	34	14197	0.077853
1063	OL1	CENPF	272	18	14196	0.077861
10314	OL1	LANCL1	147	11	14142	0.07865
26995	OL1	TRUB2	69	11	14134	0.078764
23187	OL1	PHLDB1	106	16	14133	0.078781
55033	OL1	FKBP14	59	8	14121	0.078956
5027	OL1	P2RX7	343	27	14068	0.079742
9583	OL1	ENTPD4	106	15	14063	0.079823
7905	OL1	REEP5	215	18	1405	0.08001
6235	OL1	RPS29	44	6	14048	0.080033
7799	OL1	PRDM2	421	31	14046	0.080069
10955	OL1	SERINC3	66	9	14025	0.08038
89970	OL1	RSPRY1	116	15	14006	0.080661
51449	OL1	PCYOX1	80	6	14005	0.080675
389	OL1	RHOC	63	13	13971	0.081193
2314	OL1	FLII	57	13	1393	0.08181
54566	OL1	EPB41L4B	416	60	13899	0.082279
5290	OL1	PIK3CA	238	23	13893	0.08237
57679	OL1	ALS2	296	19	13875	0.082645
3673	OL1	ITGA2	455	30	13872	0.082683
2934	OL1	GSN	228	24	13855	0.082945
25793	OL1	FBXO7	134	12	13838	0.083209
9644	OL1	SH3PXD2A	677	64	1938-01-01	0.083794
84858	OL1	ZNF503	16	10	13774	0.0842
8569	OL1	MKNK1	125	15	13746	0.084635
26224	OL1	FBXL3	120	13	13734	0.084814
7025	OL1	NR2F1	27	8	13664	0.08591
51347	OL1	TAOK3	440	21	13647	0.086181
2173	OL1	FABP7	62	18	13634	0.086374
9469	OL1	CHST3	208	18	13552	0.087672
10550	OL1	ARL6IP5	108	14	13536	0.087927
1948	OL1	EFNB2	133	27	13514	0.088283
5412	OL1	UBL3	236	16	13426	0.089693
6773	OL1	STAT2	39	4	13413	0.089908
112770	OL1	GLMP	44	5	13402	0.090091
10797	OL1	MTHFD2	61	9	13396	0.090184
11235	OL1	PDCD10	93	5	1339	0.090281
2840	OL1	GPR17	98	26	1334	0.091095
1827	OL1	RCAN1	500	31	1326	0.092417
55731	OL1	FAM222B	144	8	13254	0.092519
23586	OL1	DDX58	218	21	13251	0.092573
84299	OL1	MIEN1	27	6	13212	0.093225
26135	OL1	SERBP1	51	12	13201	0.0934
3983	OL1	ABLIM1	771	61	1319	0.09359
9686	OL1	VGLL4	621	48	13181	0.093733
54741	OL1	LEPROT	84	17	13136	0.094484
57619	OL1	SHROOM3	988	59	13127	0.094648
64710	OL1	NUCKS1	132	22	13113	0.094876
159195	OL1	USP54	125	11	13098	0.095139
51382	OL1	ATP6V1D	128	12	13094	0.095204
55707	OL1	NECAP2	101	14	13047	0.096006
10755	OL1	GIPC1	155	26	13007	0.096677
64420	OL1	SUSD1	390	40	1298	0.097145
91351	OL1	DDX60L	488	37	12947	0.097709
3074	OL1	HEXB	160	22	12941	0.097812
5728	OL1	PTEN	150	29	1293	0.098011
8850	OL1	KAT2B	527	31	12861	0.099206
200894	OL1	ARL13B	68	12	12787	0.1005
9685	OL1	CLINT1	239	17	12765	0.10089
8974	OL1	P4HA2	105	14	12755	0.10106
27072	OL1	VPS41	668	29	12719	0.10171
7879	OL1	RAB7A	276	15	12706	0.10193
84706	OL1	GPT2	62	12	12669	0.1026
928	OL1	CD9	91	13	12665	0.10267
84876	OL1	ORAI1	74	12	12657	0.10281
4853	OL1	NOTCH2	142	12	12643	0.10307
8125	OL1	ANP32A	122	19	12544	0.10484
84457	OL1	PHYHIPL	135	10	12541	0.10491
26045	OL1	LRRTM2	31	3	12523	0.10522
286204	OL1	CRB2	114	20	12494	0.10575
54832	OL1	VPS13C	551	20	12389	0.10769
2628	OL1	GATM	88	4	1238	0.10786
7018	OL1	TF	142	17	12331	0.10878
6836	OL1	SURF4	78	9	12328	0.10882
1955	OL1	MEGF9	149	10	12316	0.10905
3212	OL1	HOXB2	52	9	12309	0.10918
8455	OL1	ATRN	533	21	12302	0.10931
3157	OL1	HMGCS1	104	6	12299	0.10937
231	OL1	AKR1B1	86	19	12272	0.10988
375743	OL1	PTAR1	122	14	12228	0.1107
197131	OL1	UBR1	174	17	12198	0.11126
9349	OL1	RPL23	65	14	12134	0.11248
10413	OL1	YAP1	306	16	12135	0.11248
79745	OL1	CLIP4	203	25	12103	0.11309
51065	OL1	RPS27L	78	12	12087	0.11339
324	OL1	APC	367	21	12086	0.11341
92126	OL1	DSEL	68	14	12069	0.11373
6774	OL1	STAT3	171	14	12069	0.11374
388585	OL1	HES5	53	12	12065	0.11382
391	OL1	RHOG	78	14	12045	0.1142
2055	OL1	CLN8	118	11	12041	0.11427
3433	OL1	IFIT2	47	11	12028	0.11453
2017	OL1	CTTN	102	10	12017	0.11474
754	OL1	PTTG1IP	187	24	1197	0.11566
8874	OL1	ARHGEF7	614	48	11908	0.11686
7204	OL1	TRIO	895	45	11891	0.1172
9895	OL1	TECPR2	453	20	11864	0.11774
84888	OL1	SPPL2A	270	17	11854	0.11792
8826	OL1	IQGAP1	361	15	11841	0.11819
3785	OL1	KCNQ2	332	33	11836	0.11828
64764	OL1	CREB3L2	335	42	11822	0.11855
65992	OL1	DDRGK1	141	21	11819	0.11862
3665	OL1	IRF7	90	12	11816	0.11868
4036	OL1	LRP2	754	70	11804	0.11892
27255	OL1	CNTN6	1447	117	1177	0.11961
8828	OL1	NRP2	304	56	11751	0.11997
23028	OL1	KDM1A	108	10	11729	0.12042
51100	OL1	SH3GLB1	136	20	1172	0.12059
55333	OL1	SYNJ2BP	239	23	11701	0.12097
9717	OL1	SEC14L5	366	29	11668	0.12165
2180	OL1	ACSL1	288	25	1166	0.1218
3915	OL1	LAMC1	501	11	11626	0.12249
10330	OL1	CNPY2	39	5	11594	0.12315
90139	OL1	TSPAN18	604	67	11525	0.12456
528	OL1	ATP6V1C1	187	24	11497	0.12513
81539	OL1	SLC38A1	213	41	11464	0.12581
1393	OL1	CRHBP	97	14	1143	0.12653
388272	OL1	C16orf87	32	6	11414	0.12686
152485	OL1	ZNF827	347	40	11401	0.12713
5627	OL1	PROS1	99	19	11364	0.1279
255488	OL1	RNF144B	502	33	1134	0.12841
3712	OL1	IVD	92	10	11323	0.12875
153768	OL1	PRELID2	203	28	11296	0.12931
1164	OL1	CKS2	60	14	11268	0.12991
387921	OL1	NHLRC3	58	9	11207	0.13122
399665	OL1	FAM102A	151	12	11203	0.1313
57674	OL1	RNF213	476	56	11163	0.13215
3725	OL1	JUN	43	8	1113	0.13285
55502	OL1	HES6	101	8	11115	0.13317
23365	OL1	ARHGEF12	293	17	11062	0.13432
1356	OL1	CP	214	33	11059	0.13438
6726	OL1	SRP9	114	19	11001	0.13563
147906	OL1	DACT3	68	17	10991	0.13586
50515	OL1	CHST11	1091	118	10986	0.13597
23243	OL1	ANKRD28	402	14	10935	0.1371
1509	OL1	CTSD	81	12	10882	0.13825
23324	OL1	MAN2B2	212	32	1088	0.1383
57140	OL1	RNPEPL1	87	19	10865	0.13863
115817	OL1	DHRS1	90	12	10864	0.13866
124583	OL1	CANT1	121	19	10809	0.13987
8572	OL1	PDLIM4	96	12	10799	0.1401
23052	OL1	ENDOD1	218	33	10759	0.14099
9540	OL1	TP53I3	94	9	10754	0.14109
6194	OL1	RPS6	38	6	10713	0.14203
11014	OL1	KDELR2	155	22	10702	0.14227
66008	OL1	TRAK2	173	15	10686	0.14262
10531	OL1	PITRM1	307	21	10665	0.1431
5007	OL1	OSBP	111	10	10631	0.14387
23328	OL1	SASH1	803	89	10628	0.14393
4000	OL1	LMNA	129	9	10606	0.14443
655	OL1	BMP7	377	30	10589	0.14483
64856	OL1	VWA1	68	10	10573	0.14519
6302	OL1	TSPAN31	23	11	1055	0.14571
5711	OL1	PSMD5	67	7	10548	0.14575
9813	OL1	EFCAB14	127	7	10537	0.14601
6168	OL1	RPL37A	77	10	10535	0.14607
6428	OL1	SRSF3	112	10	10524	0.1463
10123	OL1	ARL4C	75	21	10522	0.14635
30	OL1	ACAA1	44	10	10521	0.14638
5829	OL1	PXN	102	14	10509	0.14665
9759	OL1	HDAC4	1211	91	10505	0.14675
6599	OL1	SMARCC1	222	13	10486	0.14717
4650	OL1	MYO9B	560	55	10477	0.1474
23245	OL1	ASTN2	2964	146	10477	0.1474
79944	OL1	L2HGDH	203	14	10438	0.14828
23530	OL1	NNT	270	11	10425	0.14858
9782	OL1	MATR3	66	9	10406	0.14902
328	OL1	APEX1	65	11	10345	0.15044
25847	OL1	ANAPC13	55	5	10344	0.15048
200014	OL1	CC2D1B	38	9	10334	0.15072
79071	OL1	ELOVL6	537	58	10326	0.1509
6297	OL1	SALL2	119	29	10314	0.15118
1432	OL1	MAPK14	249	22	10307	0.15135
90313	OL1	TP53I13	35	10	10294	0.15164
4155	OL1	MBP	748	109	1029	0.15174
160897	OL1	GPR180	106	13	10175	0.15446
8985	OL1	PLOD3	75	16	10133	0.15545
9741	OL1	LAPTM4A	111	15	10123	0.1557
11142	OL1	PKIG	186	18	10121	0.15574
6507	OL1	SLC1A3	277	47	10069	0.157
56937	OL1	PMEPA1	301	50	10039	0.15771
3032	OL1	HADHB	109	8	10006	0.15851
567	OL1	B2M	68	12	0.99635	0.15954
25873	OL1	RPL36	53	12	0.99371	0.16018
25893	OL1	TRIM58	193	25	0.99041	0.16099
56675	OL1	NRIP3	101	12	0.98378	0.16261
6133	OL1	RPL9	91	13	0.97796	0.16405
3159	OL1	HMGA1	59	9	0.97549	0.16466
2530	OL1	FUT8	773	26	0.97344	0.16517
6566	OL1	SLC16A1	89	11	0.97323	0.16522
334	OL1	APLP2	277	16	0.97265	0.16536
6204	OL1	RPS10	55	9	0.97211	0.1655
30812	OL1	SOX8	126	24	0.97063	0.16587
2537	OL1	IFI6	41	9	0.96184	0.16806
6809	OL1	STX3	199	9	0.95899	0.16878
4176	OL1	MCM7	53	8	0.95195	0.17056
51166	OL1	AADAT	127	20	0.95106	0.17079
55970	OL1	GNG12	355	29	0.94833	0.17148
284613	OL1	CYB561D1	43	8	0.94746	0.1717
3059	OL1	HCLS1	111	12	0.9453	0.17225
831	OL1	CAST	377	28	0.9449	0.17235
3609	OL1	ILF3	80	9	0.94172	0.17317
51706	OL1	CYB5R1	53	11	0.94102	0.17335
22807	OL1	IKZF2	432	27	0.94047	0.17349
5080	OL1	PAX6	71	10	0.93746	0.17426
23258	OL1	DENND5A	298	16	0.93648	0.17451
54928	OL1	IMPAD1	103	13	0.9336	0.17526
9528	OL1	TMEM59	67	9	0.93273	0.17548
85453	OL1	TSPYL5	104	12	0.93077	0.17599
23673	OL1	STX12	70	6	0.92792	0.17672
53826	OL1	FXYD6	176	33	0.92641	0.17712
1997	OL1	ELF1	190	11	0.92542	0.17737
81671	OL1	VMP1	225	20	0.92507	0.17746
3068	OL1	HDGF	58	13	0.92432	0.17766
1052	OL1	CEBPD	11	6	0.92318	0.17796
56243	OL1	KIAA1217	2415	142	0.91466	0.18019
3921	OL1	RPSA	150	6	0.91365	0.18045
9445	OL1	ITM2B	57	8	0.9053	0.18265
6452	OL1	SH3BP2	244	34	0.90407	0.18298
908	OL1	CCT6A	77	13	0.90373	0.18307
55266	OL1	TMEM19	53	7	0.89483	0.18544
372	OL1	ARCN1	87	8	0.89012	0.1867
10095	OL1	ARPC1B	78	10	0.88966	0.18682
219654	OL1	ZCCHC24	335	47	0.88602	0.1878
11123	OL1	RCAN3	145	17	0.88025	0.18936
113189	OL1	CHST14	34	7	0.87536	0.19069
55284	OL1	UBE2W	136	18	0.86806	0.19268
374395	OL1	TMEM179B	23	5	0.86663	0.19307
93010	OL1	B3GNT7	66	11	0.86167	0.19443
2569	OL1	GABRR1	267	24	0.8614	0.19451
2059	OL1	EPS8	177	27	0.85633	0.19591
3693	OL1	ITGB5	460	30	0.85396	0.19656
122786	OL1	FRMD6	850	87	0.84854	0.19807
317	OL1	APAF1	206	21	0.84485	0.1991
6188	OL1	RPS3	51	12	0.84314	0.19958
10763	OL1	NES	60	8	0.8395	0.20059
6176	OL1	RPLP1	26	6	0.83724	0.20123
6284	OL1	S100A13	76	8	0.83546	0.20173
6633	OL1	SNRPD2	42	9	0.83343	0.2023
4942	OL1	OAT	120	14	0.83287	0.20246
7871	OL1	SLMAP	268	17	0.83098	0.20299
84248	OL1	FYTTD1	98	13	0.82831	0.20375
25801	OL1	GCA	28	8	0.82778	0.2039
4094	OL1	MAF	94	27	0.82663	0.20422
10380	OL1	BPNT1	115	24	0.82268	0.20535
2060	OL1	EPS15	524	16	0.82149	0.20568
6788	OL1	STK3	452	30	0.81676	0.20703
81790	OL1	RNF170	92	11	0.81457	0.20766
3709	OL1	ITPR2	1565	96	0.81408	0.2078
84986	OL1	ARHGAP19	272	14	0.8137	0.20791
80146	OL1	UXS1	298	25	0.81212	0.20836
29767	OL1	TMOD2	230	13	0.8096	0.20909
2091	OL1	FBL	98	16	0.80944	0.20913
10634	OL1	GAS2L1	34	9	0.80561	0.21023
57136	OL1	APMAP	178	13	0.805	0.21041
6631	OL1	SNRPC	129	10	0.80223	0.21121
2201	OL1	FBN2	665	38	0.80215	0.21123
3843	OL1	IPO5	157	19	0.80034	0.21176
84062	OL1	DTNBP1	346	22	0.79653	0.21286
25870	OL1	SUMF2	104	16	0.78447	0.21638
27324	OL1	TOX3	261	33	0.78018	0.21764
7538	OL1	ZFP36	41	8	0.77654	0.21872
9706	OL1	ULK2	186	10	0.77599	0.21888
140691	OL1	TRIM69	176	14	0.76792	0.22127
5641	OL1	LGMN	148	29	0.75909	0.2239
10512	OL1	SEMA3C	405	52	0.75891	0.22395
10623	OL1	POLR3C	36	7	0.75859	0.22405
27346	OL1	TMEM97	35	9	0.75853	0.22407
4257	OL1	MGST1	103	17	0.75729	0.22444
9200	OL1	HACD1	189	22	0.75594	0.22484
1809	OL1	DPYSL3	161	29	0.75323	0.22566
6678	OL1	SPARC	99	16	0.74645	0.2277
6223	OL1	RPS19	49	4	0.74576	0.22791
6271	OL1	S100A1	51	6	0.74488	0.22817
38	OL1	ACAT1	86	13	0.74463	0.22825
10152	OL1	ABI2	168	24	0.74419	0.22838
3098	OL1	HK1	545	61	0.74168	0.22914
22887	OL1	FOXJ3	290	13	0.74156	0.22918
7841	OL1	MOGS	18	3	0.73904	0.22994
6202	OL1	RPS8	33	6	0.73448	0.23133
25948	OL1	KBTBD2	88	9	0.73311	0.23175
7167	OL1	TPI1	29	5	0.73078	0.23246
11341	OL1	SCRG1	53	12	0.73077	0.23246
5111	OL1	PCNA	74	6	0.72995	0.23271
176	OL1	ACAN	292	47	0.72812	0.23327
10867	OL1	TSPAN9	987	93	0.72631	0.23382
22883	OL1	CLSTN1	158	16	0.7262	0.23386
9693	OL1	RAPGEF2	173	19	0.72167	0.23525
23503	OL1	ZFYVE26	209	19	0.72061	0.23558
81618	OL1	ITM2C	155	31	0.71797	0.23639
1267	OL1	CNP	52	12	0.71708	0.23666
4670	OL1	HNRNPM	169	17	0.7165	0.23684
28984	OL1	RGCC	100	15	0.71391	0.23764
3192	OL1	HNRNPU	62	13	0.71058	0.23867
26130	OL1	GAPVD1	166	10	0.70687	0.23982
1902	OL1	LPAR1	530	38	0.69457	0.24366
653	OL1	BMP5	273	35	0.69359	0.24397
51635	OL1	DHRS7	101	4	0.6837	0.24708
3214	OL1	HOXB4	51	13	0.67677	0.24928
493869	OL1	GPX8	56	6	0.67605	0.2495
23423	OL1	TMED3	88	13	0.67588	0.24956
6632	OL1	SNRPD1	47	6	0.66892	0.25177
10567	OL1	RABAC1	24	5	0.66163	0.25411
57515	OL1	SERINC1	103	11	0.66131	0.25421
5937	OL1	RBMS1	511	29	0.66002	0.25462
23585	OL1	TMEM50A	33	7	0.65818	0.25521
11018	OL1	TMED1	31	7	0.65774	0.25535
92799	OL1	SHKBP1	89	19	0.65645	0.25577
11072	OL1	DUSP14	93	15	0.65572	0.256
3437	OL1	IFIT3	133	12	0.65569	0.25601
79727	OL1	LIN28A	72	13	0.65303	0.25687
57168	OL1	ASPHD2	89	16	0.65182	0.25726
283991	OL1	UBALD2	76	12	0.65176	0.25728
1363	OL1	CPE	540	23	0.65085	0.25757
83937	OL1	RASSF4	150	26	0.64948	0.25801
10553	OL1	HTATIP2	128	15	0.64802	0.25849
9931	OL1	HELZ	337	18	0.64008	0.26106
23200	OL1	ATP11B	278	12	0.63906	0.26139
51144	OL1	HSD17B12	418	24	0.63744	0.26192
6737	OL1	TRIM21	119	13	0.63733	0.26196
54495	OL1	TMX3	130	11	0.63731	0.26196
6201	OL1	RPS7	94	20	0.63283	0.26342
586	OL1	BCAT1	604	56	0.63183	0.26375
84632	OL1	AFAP1L2	361	56	0.63057	0.26416
23515	OL1	MORC3	223	13	0.62845	0.26486
23062	OL1	GGA2	124	13	0.62729	0.26524
11261	OL1	CHP1	168	14	0.6248	0.26605
23568	OL1	ARL2BP	49	7	0.62443	0.26617
285381	OL1	DPH3	85	10	0.62437	0.26619
1657	OL1	DMXL1	255	27	0.62396	0.26633
10383	OL1	TUBB4B	59	13	0.62328	0.26655
25939	OL1	SAMHD1	144	18	0.62168	0.26708
1290	OL1	COL5A2	447	16	0.62056	0.26744
79739	OL1	TTLL7	395	15	0.61916	0.2679
23523	OL1	CABIN1	300	25	0.61503	0.26927
10577	OL1	NPC2	77	7	0.6092	0.2712
972	OL1	CD74	79	23	0.60897	0.27127
1796	OL1	DOK1	17	4	0.60656	0.27207
10135	OL1	NAMPT	132	17	0.60347	0.2731
3945	OL1	LDHB	80	5	0.59953	0.27441
55322	OL1	C5orf22	133	21	0.59887	0.27463
11198	OL1	SUPT16H	112	13	0.59841	0.27478
1301	OL1	COL11A1	1009	32	0.59552	0.27575
23493	OL1	HEY2	45	6	0.5905	0.27743
4118	OL1	MAL	46	12	0.58991	0.27762
22931	OL1	RAB18	113	11	0.58936	0.27781
4826	OL1	NNAT	33	7	0.58715	0.27855
5621	OL1	PRNP	102	20	0.58608	0.27891
10728	OL1	PTGES3	87	12	0.58584	0.27899
51604	OL1	PIGT	54	14	0.57715	0.28192
26003	OL1	GORASP2	126	12	0.57358	0.28313
25940	OL1	FAM98A	90	16	0.57185	0.28371
8650	OL1	NUMB	403	23	0.57077	0.28408
4599	OL1	MX1	245	23	0.57072	0.28409
9962	OL1	SLC23A2	415	57	0.56958	0.28448
950	OL1	SCARB2	252	17	0.56816	0.28496
6233	OL1	RPS27A	68	14	0.56799	0.28502
10106	OL1	CTDSP2	51	7	0.56656	0.28551
23220	OL1	DTX4	122	14	0.56535	0.28592
11342	OL1	RNF13	315	21	0.56516	0.28598
132864	OL1	CPEB2	201	19	0.55742	0.28862
57458	OL1	TMCC3	360	40	0.55417	0.28973
50937	OL1	CDON	408	42	0.55097	0.29083
29114	OL1	TAGLN3	181	25	0.55017	0.2911
5066	OL1	PAM	293	14	0.54617	0.29247
136895	OL1	C7orf31	238	19	0.54458	0.29302
60673	OL1	ATG101	77	12	0.54395	0.29324
6400	OL1	SEL1L	110	21	0.54332	0.29345
51094	OL1	ADIPOR1	101	15	0.54326	0.29348
84859	OL1	LRCH3	237	34	0.54261	0.2937
63951	OL1	DMRTA1	78	11	0.53872	0.29504
140576	OL1	S100A16	60	13	0.53629	0.29588
5351	OL1	PLOD1	145	15	0.52959	0.2982
152926	OL1	PPM1K	82	14	0.52924	0.29832
9987	OL1	HNRNPDL	70	10	0.52843	0.2986
2896	OL1	GRN	55	14	0.52381	0.30021
6888	OL1	TALDO1	78	11	0.52261	0.30062
51315	OL1	KRCC1	81	12	0.51814	0.30218
9375	OL1	TM9SF2	187	23	0.51769	0.30234
7358	OL1	UGDH	189	23	0.51491	0.30331
84695	OL1	LOXL3	27	7	0.51334	0.30386
8411	OL1	EEA1	343	16	0.51312	0.30393
83752	OL1	LONP2	180	12	0.51273	0.30407
23022	OL1	PALLD	1356	102	0.51171	0.30443
1836	OL1	SLC26A2	73	14	0.5116	0.30447
9197	OL1	SLC33A1	120	15	0.51109	0.30464
1798	OL1	DPAGT1	51	9	0.50606	0.30641
6155	OL1	RPL27	41	6	0.5044	0.30699
4045	OL1	LSAMP	1532	80	0.50394	0.30715
8315	OL1	BRAP	52	9	0.49627	0.30985
2335	OL1	FN1	278	22	0.49529	0.3102
3916	OL1	LAMP1	32	17	0.49217	0.3113
29100	OL1	TMEM208	24	5	0.48948	0.31225
3339	OL1	HSPG2	412	38	0.48908	0.31239
90	OL1	ACVR1	223	39	0.48855	0.31258
55186	OL1	SLC25A36	125	9	0.48824	0.31269
3632	OL1	INPP5A	754	32	0.48815	0.31272
80781	OL1	COL18A1	539	43	0.48787	0.31282
4052	OL1	LTBP1	1957	88	0.48559	0.31363
10157	OL1	AASS	170	20	0.48209	0.31487
6181	OL1	RPLP2	53	8	0.47897	0.31598
734	OL1	OSGIN2	89	12	0.47648	0.31687
54499	OL1	TMCO1	129	17	0.47359	0.3179
6144	OL1	RPL21	42	8	0.46802	0.31988
1306	OL1	COL15A1	378	36	0.46147	0.32223
10226	OL1	PLIN3	201	35	0.46012	0.32271
6187	OL1	RPS2	128	17	0.45981	0.32283
4753	OL1	NELL2	967	57	0.45512	0.32451
54331	OL1	GNG2	446	54	0.45359	0.32506
10653	OL1	SPINT2	142	22	0.44495	0.32818
10957	OL1	PNRC1	68	10	0.44349	0.32871
339287	OL1	MSL1	57	7	0.44343	0.32873
9543	OL1	IGDCC3	163	29	0.43974	0.33006
6609	OL1	SMPD1	60	11	0.43645	0.33126
6169	OL1	RPL38	87	22	0.43241	0.33272
83786	OL1	FRMD8	52	13	0.43183	0.33293
5660	OL1	PSAP	174	25	0.42975	0.33369
56674	OL1	TMEM9B	109	10	0.42752	0.3345
3608	OL1	ILF2	45	7	0.42624	0.33496
7704	OL1	ZBTB16	664	86	0.42407	0.33576
114876	OL1	OSBPL1A	579	72	0.41747	0.33817
3371	OL1	TNC	346	34	0.41686	0.33839
6227	OL1	RPS21	95	14	0.41404	0.33942
10519	OL1	CIB1	75	11	0.41229	0.34006
9563	OL1	H6PD	190	26	0.41175	0.34026
4613	OL1	MYCN	73	12	0.40945	0.34111
168002	OL1	DACT2	147	23	0.40833	0.34152
10218	OL1	ANGPTL7	47	4	0.40781	0.3417
7311	OL1	UBA52	71	7	0.398	0.34531
85461	OL1	TANC1	826	48	0.39353	0.34696
1400	OL1	CRMP1	346	53	0.39033	0.34815
10929	OL1	SRSF8	85	11	0.39015	0.34821
51700	OL1	CYB5R2	123	18	0.38995	0.34829
84327	OL1	ZBED3	72	14	0.38906	0.34862
116159	OL1	CYYR1	398	64	0.38784	0.34907
10395	OL1	DLC1	2328	82	0.3875	0.34919
90231	OL1	KIAA2013	92	15	0.38364	0.35062
706	OL1	TSPO	90	12	0.38105	0.35158
6663	OL1	SOX10	29	4	0.38028	0.35187
6277	OL1	S100A6	42	5	0.37993	0.352
10318	OL1	TNIP1	257	29	0.3785	0.35253
3988	OL1	LIPA	154	32	0.37442	0.35405
11046	OL1	SLC35D2	285	18	0.37434	0.35407
5865	OL1	RAB3B	213	21	0.37359	0.35435
130340	OL1	AP1S3	362	29	0.37194	0.35497
11183	OL1	MAP4K5	212	22	0.36882	0.35613
5928	OL1	RBBP4	130	5	0.36735	0.35668
54981	OL1	NMRK1	187	25	0.36548	0.35738
2353	OL1	FOS	82	20	0.36532	0.35743
2760	OL1	GM2A	105	16	0.36461	0.3577
1942	OL1	EFNA1	44	9	0.36406	0.35791
7132	OL1	TNFRSF1A	67	17	0.36274	0.3584
65108	OL1	MARCKSL1	7	5	0.35939	0.35965
729515	OL1	TMEM242	108	13	0.35908	0.35977
3490	OL1	IGFBP7	465	48	0.35829	0.36006
2987	OL1	GUK1	30	9	0.35734	0.36042
6175	OL1	RPLP0	37	8	0.35497	0.36131
9748	OL1	SLK	212	15	0.35389	0.36171
7289	OL1	TULP3	218	7	0.35181	0.36249
10379	OL1	IRF9	43	10	0.35067	0.36292
47	OL1	ACLY	132	11	0.34625	0.36458
23213	OL1	SULF1	568	79	0.34606	0.36465
57134	OL1	MAN1C1	298	26	0.33849	0.3675
65018	OL1	PINK1	133	13	0.33692	0.36809
84669	OL1	USP32	196	15	0.33688	0.3681
5128	OL1	CDK17	313	25	0.33394	0.36921
80700	OL1	UBXN6	106	15	0.33349	0.36938
5757	OL1	PTMA	79	10	0.33331	0.36945
26578	OL1	OSTF1	277	28	0.32951	0.37088
7048	OL1	TGFBR2	330	45	0.32517	0.37252
57488	OL1	ESYT2	450	17	0.32186	0.37378
23443	OL1	SLC35A3	217	15	0.31181	0.37759
6154	OL1	RPL26	63	11	0.31141	0.37774
3309	OL1	HSPA5	36	7	0.30997	0.37829
84441	OL1	MAML2	1223	128	0.30895	0.37868
6135	OL1	RPL11	36	7	0.30854	0.37883
5271	OL1	SERPINB8	117	27	0.30791	0.37907
2200	OL1	FBN1	403	16	0.30614	0.37975
3073	OL1	HEXA	80	9	0.30467	0.38031
8434	OL1	RECK	262	21	0.296	0.38362
648	OL1	BMI1	13	6	0.29355	0.38455
865	OL1	CBFB	99	10	0.29252	0.38494
57633	OL1	LRRN1	193	28	0.29004	0.38589
11224	OL1	RPL35	36	4	0.28978	0.38599
91653	OL1	BOC	344	42	0.28873	0.38639
6636	OL1	SNRPF	105	14	0.2883	0.38656
7360	OL1	UGP2	145	24	0.28692	0.38709
116372	OL1	LYPD1	74	4	0.28212	0.38892
8460	OL1	TPST1	313	17	0.28147	0.38918
1593	OL1	CYP27A1	107	6	0.281	0.38936
4336	OL1	MOBP	327	9	0.28038	0.38959
3189	OL1	HNRNPH3	69	9	0.27842	0.39034
81855	OL1	SFXN3	58	20	0.27745	0.39072
8323	OL1	FZD6	169	17	0.27326	0.39233
6147	OL1	RPL23A	32	8	0.27239	0.39266
639	OL1	PRDM1	78	19	0.26889	0.39401
6387	OL1	CXCL12	156	22	0.26848	0.39417
51290	OL1	ERGIC2	132	15	0.26613	0.39507
196	OL1	AHR	74	17	0.26046	0.39725
291	OL1	SLC25A4	68	10	0.26021	0.39735
5879	OL1	RAC1	190	24	0.2579	0.39824
9766	OL1	SUSD6	189	27	0.25275	0.40023
5934	OL1	RBL2	125	8	0.25099	0.40091
3572	OL1	IL6ST	132	16	0.25096	0.40092
57758	OL1	SCUBE2	243	43	0.24986	0.40135
29115	OL1	SAP30BP	78	11	0.24896	0.4017
56926	OL1	NCLN	172	16	0.24817	0.402
376267	OL1	RAB15	124	17	0.24674	0.40256
10133	OL1	OPTN	153	29	0.24665	0.40259
861	OL1	RUNX1	659	89	0.24438	0.40347
55062	OL1	WIPI1	121	20	0.24324	0.40391
54033	OL1	RBM11	187	18	0.2405	0.40497
85300	OL1	ATCAY	186	45	0.23301	0.40788
5910	OL1	RAP1GDS1	335	11	0.22012	0.41289
6810	OL1	STX4	36	4	0.21939	0.41317
10146	OL1	G3BP1	115	12	0.21759	0.41387
6203	OL1	RPS9	115	13	0.21608	0.41446
4324	OL1	MMP15	69	14	0.21584	0.41456
6206	OL1	RPS12	86	10	0.20968	0.41696
10197	OL1	PSME3	11	7	0.20355	0.41935
1382	OL1	CRABP2	67	21	0.20287	0.41962
6157	OL1	RPL27A	77	16	0.20114	0.4203
6597	OL1	SMARCA4	326	22	0.1998	0.42082
9802	OL1	DAZAP2	50	10	0.19897	0.42114
3480	OL1	IGF1R	917	90	0.19338	0.42333
60559	OL1	SPCS3	157	20	0.19069	0.42438
11059	OL1	WWP1	389	21	0.1885	0.42524
1514	OL1	CTSL	84	9	0.18671	0.42595
131601	OL1	TPRA1	32	13	0.18578	0.42631
8496	OL1	PPFIBP1	588	47	0.18481	0.42669
9690	OL1	UBE3C	453	20	0.18446	0.42683
2665	OL1	GDI2	164	21	0.18319	0.42733
5806	OL1	PTX3	65	9	0.18105	0.42816
23406	OL1	COTL1	341	55	0.17764	0.4295
10657	OL1	KHDRBS1	29	11	0.17739	0.4296
64778	OL1	FNDC3B	941	86	0.17621	0.43007
347733	OL1	TUBB2B	22	5	0.17326	0.43122
1846	OL1	DUSP4	95	13	0.17129	0.432
25978	OL1	CHMP2B	110	17	0.16873	0.433
93973	OL1	ACTR8	103	11	0.16447	0.43468
51136	OL1	RNFT1	41	7	0.16445	0.43469
9168	OL1	TMSB10	63	8	0.15608	0.43798
26020	OL1	LRP10	36	9	0.15446	0.43862
5455	OL1	POU3F3	27	7	0.1525	0.4394
9107	OL1	MTMR6	95	7	0.15121	0.43991
1650	OL1	DDOST	98	12	0.14983	0.44045
104	OL1	ADARB1	475	31	0.14684	0.44163
7111	OL1	TMOD1	261	39	0.14398	0.44276
5279	OL1	PIGC	56	11	0.13848	0.44493
7414	OL1	VCL	230	28	0.13833	0.44499
949	OL1	SCARB1	329	54	0.13416	0.44664
140707	OL1	BRI3BP	206	24	0.12759	0.44924
23167	OL1	EFR3A	369	22	0.1273	0.44935
5911	OL1	RAP2A	68	12	0.12602	0.44986
4171	OL1	MCM2	38	12	0.12459	0.45042
2799	OL1	GNS	87	8	0.12354	0.45084
64215	OL1	DNAJC1	403	22	0.11949	0.45244
143	OL1	PARP4	563	15	0.11871	0.45275
9144	OL1	SYNGR2	101	19	0.1175	0.45323
7852	OL1	CXCR4	31	7	0.11422	0.45453
26227	OL1	PHGDH	119	24	0.1111	0.45577
9648	OL1	GCC2	235	19	0.10783	0.45706
81873	OL1	ARPC5L	33	6	0.10408	0.45855
91663	OL1	MYADM	54	9	0.099204	0.46049
5768	OL1	QSOX1	227	22	0.095657	0.4619
6786	OL1	STIM1	593	27	0.095399	0.462
10960	OL1	LMAN2	64	9	0.095146	0.4621
127933	OL1	UHMK1	122	7	0.095064	0.46213
6128	OL1	RPL6	30	7	0.09314	0.4629
11343	OL1	MGLL	428	55	0.091654	0.46349
25804	OL1	LSM4	92	16	0.087701	0.46506
25777	OL1	SUN2	68	10	0.087403	0.46518
4627	OL1	MYH9	371	41	0.086924	0.46537
2222	OL1	FDFT1	320	24	0.084653	0.46627
25851	OL1	TECPR1	141	15	0.083401	0.46677
2117	OL1	ETV3	43	10	0.081996	0.46732
79027	OL1	ZNF655	50	10	0.077411	0.46915
3775	OL1	KCNK1	259	43	0.07723	0.46922
975	OL1	CD81	89	14	0.07385	0.47056
9603	OL1	NFE2L3	126	17	0.071764	0.47139
25825	OL1	BACE2	382	66	0.070503	0.4719
5217	OL1	PFN2	53	10	0.069437	0.47232
5869	OL1	RAB5B	67	10	0.064133	0.47443
10114	OL1	HIPK3	220	22	0.063047	0.47486
84886	OL1	C1orf198	146	22	0.062712	0.475
79586	OL1	CHPF	48	6	0.061866	0.47533
26959	OL1	HBP1	93	8	0.055489	0.47787
7041	OL1	TGFB1I1	28	8	0.053414	0.4787
5376	OL1	PMP22	115	15	0.051951	0.47928
5516	OL1	PPP2CB	111	13	0.051645	0.47941
79794	OL1	C12orf49	126	22	0.047087	0.48122
80014	OL1	WWC2	426	40	0.046306	0.48153
7844	OL1	RNF103	109	13	0.046248	0.48156
5270	OL1	SERPINE2	246	33	0.042022	0.48324
2634	OL1	GBP2	115	9	0.035557	0.48582
6760	OL1	SS18	176	15	0.034907	0.48608
10808	OL1	HSPH1	101	11	0.031311	0.48751
340719	OL1	NANOS1	33	5	0.027855	0.48889
2517	OL1	FUCA1	111	6	0.02687	0.48928
475	OL1	ATOX1	69	8	0.020699	0.49174
6934	OL1	TCF7L2	481	67	0.019855	0.49208
3181	OL1	HNRNPA2B1	75	10	0.012334	0.49508
4232	OL1	MEST	88	12	0.010034	0.496
114908	OL1	TMEM123	156	14	0.0085822	0.49658
5010	OL1	CLDN11	68	14	0.0019956	0.4992
9792	OL1	SERTAD2	57	16	0.0017884	0.49929
94241	OL1	TP53INP1	117	13	0.0016953	0.49932
8994	OL1	LIMD1	359	21	0.0010444	0.49958
4880	OL1	NPPC	53	18	-0.0017808	0.50071
152137	OL1	CCDC50	384	22	-0.0026643	0.50106
22926	OL1	ATF6	602	20	-0.0050473	0.50201
10783	OL1	NEK6	274	20	-0.0082823	0.5033
51026	OL1	GOLT1B	155	23	-0.0090258	0.5036
220988	OL1	HNRNPA3	31	5	-0.0099404	0.50397
51643	OL1	TMBIM4	121	11	-0.014374	0.50573
51135	OL1	IRAK4	112	13	-0.020756	0.50828
253461	OL1	ZBTB38	296	28	-0.022598	0.50901
5168	OL1	ENPP2	224	31	-0.023325	0.5093
54205	OL1	CYCS	48	7	-0.026027	0.51038
5394	OL1	EXOSC10	144	7	-0.028589	0.5114
80019	OL1	UBTD1	207	23	-0.030689	0.51224
10964	OL1	IFI44L	82	17	-0.031537	0.51258
689	OL1	BTF3	85	7	-0.032266	0.51287
6383	OL1	SDC2	367	44	-0.040381	0.51611
10681	OL1	GNB5	254	16	-0.044587	0.51778
55207	OL1	ARL8B	185	18	-0.046906	0.51871
54206	OL1	ERRFI1	47	6	-0.050445	0.52012
5992	OL1	RFX4	405	24	-0.050603	0.52018
7846	OL1	TUBA1A	35	4	-0.05334	0.52127
22856	OL1	CHSY1	343	26	-0.054585	0.52177
79786	OL1	KLHL36	150	21	-0.056044	0.52235
4162	OL1	MCAM	36	13	-0.057798	0.52305
151636	OL1	DTX3L	111	15	-0.059015	0.52353
113402	OL1	SFT2D1	123	11	-0.063919	0.52548
4792	OL1	NFKBIA	83	15	-0.067231	0.5268
51205	OL1	ACP6	113	14	-0.067496	0.52691
96459	OL1	FNIP1	218	13	-0.069732	0.5278
9517	OL1	SPTLC2	478	45	-0.075543	0.53011
51495	OL1	HACD3	131	9	-0.076975	0.53068
55740	OL1	ENAH	393	17	-0.079031	0.5315
22795	OL1	NID2	368	27	-0.079403	0.53164
79901	OL1	CYBRD1	206	23	-0.0864	0.53443
3482	OL1	IGF2R	373	44	-0.087218	0.53475
90411	OL1	MCFD2	273	22	-0.088093	0.5351
329	OL1	BIRC2	95	10	-0.099175	0.5395
6224	OL1	RPS20	87	8	-0.10012	0.53988
3455	OL1	IFNAR2	146	16	-0.10437	0.54156
29952	OL1	DPP7	60	11	-0.10481	0.54174
302	OL1	ANXA2	175	25	-0.11626	0.54627
4099	OL1	MAG	87	19	-0.11718	0.54664
10092	OL1	ARPC5	140	4	-0.12216	0.54861
26136	OL1	TES	234	16	-0.12428	0.54945
56938	OL1	ARNTL2	300	33	-0.12726	0.55063
6164	OL1	RPL34	68	8	-0.13293	0.55287
3987	OL1	LIMS1	456	22	-0.1357	0.55397
25798	OL1	BRI3	94	8	-0.13736	0.55463
5781	OL1	PTPN11	113	16	-0.1385	0.55508
6210	OL1	RPS15A	48	7	-0.14175	0.55636
10376	OL1	TUBA1B	32	3	-0.15538	0.56174
5836	OL1	PYGL	231	26	-0.15865	0.56303
55002	OL1	TMCO3	430	14	-0.16022	0.56364
201562	OL1	HACD2	294	18	-0.16066	0.56382
1282	OL1	COL4A1	816	84	-0.16524	0.56562
10507	OL1	SEMA4D	447	40	-0.1662	0.566
1268	OL1	CNR1	113	21	-0.17115	0.56795
64759	OL1	TNS3	843	80	-0.17607	0.56988
25934	OL1	NIPSNAP3A	94	15	-0.18109	0.57185
80255	OL1	SLC35F5	190	17	-0.19355	0.57674
28966	OL1	SNX24	550	20	-0.20171	0.57993
1727	OL1	CYB5R3	158	19	-0.2049	0.58118
6208	OL1	RPS14	73	6	-0.20969	0.58304
2065	OL1	ERBB3	57	12	-0.21932	0.5868
7112	OL1	TMPO	140	20	-0.22358	0.58846
124565	OL1	SLC38A10	235	33	-0.22935	0.5907
6234	OL1	RPS28	87	13	-0.2306	0.59119
6165	OL1	RPL35A	64	9	-0.23553	0.5931
83877	OL1	TM2D2	63	7	-0.24196	0.59559
57182	OL1	ANKRD50	133	20	-0.24236	0.59575
727910	OL1	TLCD2	70	18	-0.24244	0.59578
5480	OL1	PPIC	115	18	-0.24711	0.59759
8804	OL1	CREG1	170	21	-0.2492	0.5984
79628	OL1	SH3TC2	250	21	-0.26393	0.60408
131405	OL1	TRIM71	198	31	-0.26396	0.60409
23351	OL1	KHNYN	153	15	-0.26931	0.60615
6161	OL1	RPL32	76	8	-0.26997	0.60641
3956	OL1	LGALS1	61	12	-0.2829	0.61137
2589	OL1	GALNT1	190	12	-0.2861	0.6126
169611	OL1	OLFML2A	77	17	-0.29272	0.61513
10627	OL1	MYL12A	120	16	-0.29327	0.61534
1465	OL1	CSRP1	169	24	-0.29592	0.61635
51125	OL1	GOLGA7	126	17	-0.2998	0.61783
6498	OL1	SKIL	136	14	-0.30552	0.62001
9037	OL1	SEMA5A	1713	147	-0.30838	0.6211
165	OL1	AEBP1	74	13	-0.31454	0.62345
56951	OL1	C5orf15	50	14	-0.32616	0.62785
8325	OL1	FZD8	34	5	-0.3335	0.63062
64747	OL1	MFSD1	119	18	-0.34079	0.63337
201161	OL1	CENPV	66	8	-0.34079	0.63337
83742	OL1	MARVELD1	55	11	-0.34306	0.63423
64175	OL1	P3H1	78	13	-0.34558	0.63517
9045	OL1	RPL14	52	4	-0.34927	0.63656
4953	OL1	ODC1	73	12	-0.35243	0.63774
55624	OL1	POMGNT1	62	11	-0.35303	0.63797
308	OL1	ANXA5	181	20	-0.35778	0.63975
4924	OL1	NUCB1	173	25	-0.36104	0.64096
6282	OL1	S100A11	42	7	-0.36623	0.6429
3838	OL1	KPNA2	83	7	-0.36799	0.64356
3148	OL1	HMGB2	42	7	-0.37157	0.64489
7913	OL1	DEK	113	15	-0.37213	0.6451
6505	OL1	SLC1A1	382	50	-0.37639	0.64669
50509	OL1	COL5A3	349	38	-0.39171	0.65236
900	OL1	CCNG1	31	8	-0.39846	0.65485
23155	OL1	CLCC1	179	25	-0.40365	0.65677
223	OL1	ALDH9A1	244	26	-0.4126	0.66005
7155	OL1	TOP2B	166	13	-0.41853	0.66222
22948	OL1	CCT5	170	13	-0.41929	0.6625
5962	OL1	RDX	142	13	-0.42093	0.6631
3912	OL1	LAMB1	233	41	-0.42205	0.66351
6142	OL1	RPL18A	83	12	-0.42492	0.66455
64393	OL1	ZMAT3	129	18	-0.42832	0.66579
55293	OL1	UEVLD	205	22	-0.4308	0.66669
823	OL1	CAPN1	102	14	-0.43386	0.66781
1284	OL1	COL4A2	1026	105	-0.43723	0.66903
8754	OL1	ADAM9	251	22	-0.44175	0.67067
4747	OL1	NEFL	91	9	-0.44199	0.67075
222166	OL1	MTURN	150	24	-0.44478	0.67176
121506	OL1	ERP27	135	8	-0.44507	0.67187
1508	OL1	CTSB	232	25	-0.44827	0.67302
55313	OL1	CPPED1	607	56	-0.44901	0.67329
5359	OL1	PLSCR1	202	20	-0.45346	0.67489
4148	OL1	MATN3	94	16	-0.45407	0.67511
6242	OL1	RTKN	27	5	-0.45445	0.67525
29095	OL1	ORMDL2	33	9	-0.45934	0.67701
84923	OL1	FAM104A	172	8	-0.46088	0.67756
529	OL1	ATP6V1E1	226	16	-0.46808	0.68014
23509	OL1	POFUT1	51	8	-0.48967	0.68782
4085	OL1	MAD2L1	69	11	-0.4899	0.6879
1297	OL1	COL9A1	436	37	-0.4925	0.68882
6319	OL1	SCD	85	13	-0.49647	0.69022
90956	OL1	ADCK2	79	9	-0.50235	0.69229
131578	OL1	LRRC15	226	23	-0.50875	0.69454
6124	OL1	RPL4	72	13	-0.51564	0.69695
79026	OL1	AHNAK	293	44	-0.51763	0.69764
2181	OL1	ACSL3	260	16	-0.52426	0.69995
375	OL1	ARF1	45	10	-0.52467	0.70009
10979	OL1	FERMT2	227	22	-0.52652	0.70074
5947	OL1	RBP1	127	16	-0.53217	0.7027
10671	OL1	DCTN6	83	10	-0.53305	0.703
8560	OL1	DEGS1	72	10	-0.53692	0.70434
25976	OL1	TIPARP	118	15	-0.53744	0.70452
2888	OL1	GRB14	243	33	-0.56124	0.71268
347252	OL1	IGFBPL1	160	22	-0.56493	0.71394
653464	OL1	SRGAP2C	3	1	-0.56736	0.71477
51375	OL1	SNX7	376	22	-0.5698	0.71559
64083	OL1	GOLPH3	149	17	-0.57112	0.71604
2581	OL1	GALC	391	11	-0.57211	0.71638
8895	OL1	CPNE3	199	27	-0.57291	0.71665
9019	OL1	MPZL1	246	31	-0.57487	0.71731
23380	OL1	SRGAP2	226	23	-0.5756	0.71756
27125	OL1	AFF4	220	13	-0.57779	0.7183
79611	OL1	ACSS3	577	27	-0.57993	0.71902
51187	OL1	RSL24D1	151	11	-0.58241	0.71985
54918	OL1	CMTM6	91	18	-0.60448	0.72724
2004	OL1	ELK3	231	42	-0.60649	0.7279
683	OL1	BST1	198	19	-0.61488	0.73068
2992	OL1	GYG1	107	17	-0.61992	0.73235
10791	OL1	VAMP5	73	12	-0.62307	0.73338
376497	OL1	SLC27A1	158	20	-0.6334	0.73676
6167	OL1	RPL37	55	13	-0.63445	0.73711
28962	OL1	OSTM1	188	12	-0.63484	0.73724
347	OL1	APOD	140	24	-0.63494	0.73727
10486	OL1	CAP2	450	43	-0.63543	0.73743
311	OL1	ANXA11	251	24	-0.64003	0.73892
51084	OL1	CRYL1	495	50	-0.64734	0.74129
3685	OL1	ITGAV	169	20	-0.64967	0.74205
142891	OL1	SAMD8	179	19	-0.65106	0.74249
476	OL1	ATP1A1	80	8	-0.65913	0.74509
2079	OL1	ERH	94	15	-0.66795	0.74792
153572	OL1	IRX2	71	16	-0.66822	0.748
83982	OL1	IFI27L2	58	8	-0.67412	0.74988
64285	OL1	RHBDF1	89	13	-0.67637	0.7506
23065	OL1	EMC1	174	20	-0.67827	0.7512
221178	OL1	SPATA13	576	84	-0.679	0.75143
4904	OL1	YBX1	77	13	-0.68279	0.75263
3422	OL1	IDI1	83	15	-0.68917	0.75464
90627	OL1	STARD13	635	51	-0.69517	0.75653
3977	OL1	LIFR	204	23	-0.70798	0.76052
182	OL1	JAG1	149	31	-0.71075	0.76138
394	OL1	ARHGAP5	84	25	-0.7158	0.76294
26118	OL1	WSB1	66	10	-0.71851	0.76378
2697	OL1	GJA1	106	17	-0.71872	0.76384
22903	OL1	BTBD3	130	10	-0.72363	0.76535
64651	OL1	CSRNP1	91	18	-0.72646	0.76622
23471	OL1	TRAM1	107	13	-0.73626	0.76921
51246	OL1	SHISA5	62	10	-0.74333	0.77136
4359	OL1	MPZ	75	16	-0.75607	0.7752
9448	OL1	MAP4K4	329	20	-0.77224	0.78002
4736	OL1	RPL10A	68	11	-0.77402	0.78054
26032	OL1	SUSD5	280	25	-0.7811	0.78263
7107	OL1	GPR137B	229	23	-0.78158	0.78277
55334	OL1	SLC39A9	181	21	-0.78594	0.78405
9516	OL1	LITAF	291	34	-0.80007	0.78817
103910	OL1	MYL12B	160	12	-0.80588	0.78984
83666	OL1	PARP9	112	16	-0.81538	0.79257
7153	OL1	TOP2A	76	10	-0.81614	0.79279
2113	OL1	ETS1	316	41	-0.81632	0.79284
23474	OL1	ETHE1	107	14	-0.83307	0.7976
54704	OL1	PDP1	54	5	-0.83425	0.79793
90488	OL1	TMEM263	97	15	-0.83541	0.79826
29995	OL1	LMCD1	298	23	-0.83798	0.79898
83440	OL1	ADPGK	97	12	-0.85518	0.80377
5283	OL1	PIGH	101	17	-0.87466	0.80912
51339	OL1	DACT1	74	12	-0.88093	0.81082
6342	OL1	SCP2	477	19	-0.88495	0.81191
140609	OL1	NEK7	506	20	-0.9119	0.81909
7292	OL1	TNFSF4	113	15	-0.91794	0.82068
55884	OL1	WSB2	132	21	-0.93363	0.82475
6156	OL1	RPL30	56	13	-0.93564	0.82527
26524	OL1	LATS2	307	21	-0.94977	0.82889
55748	OL1	CNDP2	149	24	-0.95694	0.8307
30845	OL1	EHD3	189	30	-0.95748	0.83084
7388	OL1	UQCRH	45	13	-0.96954	0.83386
3200	OL1	HOXA3	91	13	-10233	0.84692
966	OL1	CD59	163	25	-10248	0.84727
80271	OL1	ITPKC	117	15	-10315	0.84886
79717	OL1	PPCS	54	6	-10333	0.84926
50848	OL1	F11R	116	11	-10344	0.84952
375035	OL1	SFT2D2	60	10	-10411	0.8511
56963	OL1	RGMA	280	48	-10414	0.85115
147495	OL1	APCDD1	172	22	-10489	0.85288
873	OL1	CBR1	80	14	-1.05	0.85314
4350	OL1	MPG	70	11	-10622	0.85593
4147	OL1	MATN2	508	41	-10775	0.85937
6251	OL1	RSU1	773	72	-10858	0.86123
23139	OL1	MAST2	471	13	-10858	0.86123
6443	OL1	SGCB	40	8	-10886	0.86183
286148	OL1	DPY19L4	277	19	-10981	0.86392
55754	OL1	TMEM30A	85	9	-11054	0.8655
51148	OL1	CERCAM	88	6	-11069	0.86583
4616	OL1	GADD45B	95	20	-1.13	0.87077
55837	OL1	EAPP	111	13	-11355	0.87192
6281	OL1	S100A10	86	8	-11358	0.87197
64094	OL1	SMOC2	869	72	-11423	0.87333
23348	OL1	DOCK9	956	31	-11505	0.87503
54461	OL1	FBXW5	86	14	-11576	0.87648
10972	OL1	TMED10	103	6	-11585	0.87667
9467	OL1	SH3BP5	272	41	-11617	0.87733
84034	OL1	EMILIN2	261	62	-11724	0.87948
5420	OL1	PODXL	220	46	-1.2	0.88493
28971	OL1	AAMDC	118	11	-12113	0.8871
2012	OL1	EMP1	104	20	-12177	0.88832
4780	OL1	NFE2L2	89	14	-12217	0.8891
5465	OL1	PPARA	244	33	-12413	0.89275
4071	OL1	TM4SF1	95	17	-12517	0.89466
114883	OL1	OSBPL9	208	19	-12574	0.8957
967	OL1	CD63	30	9	-12602	0.8962
55973	OL1	BCAP29	85	12	-12807	0.89986
5547	OL1	PRCP	244	21	-12911	0.90166
9296	OL1	ATP6V1F	80	12	-13211	0.90676
94005	OL1	PIGS	20	6	-13492	0.91136
7465	OL1	WEE1	78	15	-13626	0.91349
1845	OL1	DUSP3	83	10	-13702	0.91468
55051	OL1	NRDE2	169	17	-1401	0.91939
56650	OL1	CLDND1	58	10	-14061	0.92015
56851	OL1	EMC7	78	9	-14151	0.92147
23189	OL1	KANK1	1330	43	-1.44	0.92506
3066	OL1	HDAC2	105	16	-14648	0.92851
285440	OL1	CYP4V2	153	21	-14727	0.92959
57664	OL1	PLEKHA4	180	17	-14731	0.92964
9636	OL1	ISG15	55	7	-14997	0.93316
51119	OL1	SBDS	78	21	-15088	0.93433
23645	OL1	PPP1R15A	104	11	-15127	0.93482
55669	OL1	MFN1	101	13	-15339	0.93747
4190	OL1	MDH1	63	9	-15606	0.94069
59345	OL1	GNB4	128	18	-15875	0.9438
3655	OL1	ITGA6	412	30	-16016	0.94537
1410	OL1	CRYAB	38	7	-16057	0.94583
375061	OL1	FAM89A	175	32	-16084	0.94613
126321	OL1	MFSD12	117	23	-16193	0.94731
171546	OL1	SPTSSA	127	14	-16407	0.94957
9926	OL1	LPGAT1	335	23	-16523	0.95077
3837	OL1	KPNB1	79	12	-1693	0.95477
10628	OL1	TXNIP	27	6	-1708	0.95618
6426	OL1	SRSF1	37	7	-17833	0.96273
6152	OL1	RPL24	46	8	-18451	0.96749
10220	OL1	GDF11	21	6	-18468	0.96761
10487	OL1	CAP1	159	9	-18722	0.96941
8050	OL1	PDHX	437	17	-20673	0.98065
4678	OL1	NASP	83	7	-2.17	0.985
84171	OL1	LOXL4	92	13	-2185	0.98556
2171	OL1	FABP5	27	5	-22149	0.98662
54749	OL1	EPDR1	199	32	-22274	0.98704
595	OL1	CCND1	81	13	-22538	0.9879
57542	OL1	KLHL42	128	14	-26346	0.99579
5375	OL1	PMP2	72	7	-28492	0.99781
369	OL1	ARAF	NA	NA	NA	NA
537	OL1	ATP6AP1	NA	NA	NA	NA
538	OL1	ATP7A	NA	NA	NA	NA
1287	OL1	COL4A5	NA	NA	NA	NA
1756	OL1	DMD	NA	NA	NA	NA
2258	OL1	FGF13	NA	NA	NA	NA
2273	OL1	FHL1	NA	NA	NA	NA
3149	OL1	HMGB3	NA	NA	NA	NA
3476	OL1	IGBP1	NA	NA	NA	NA
3597	OL1	IL13RA1	NA	NA	NA	NA
3897	OL1	L1CAM	NA	NA	NA	NA
3920	OL1	LAMP2	NA	NA	NA	NA
4841	OL1	NONO	NA	NA	NA	NA
5354	OL1	PLP1	NA	NA	NA	NA
5355	OL1	PLP2	NA	NA	NA	NA
6102	OL1	RP2	NA	NA	NA	NA
6134	OL1	RPL10	NA	NA	NA	NA
6191	OL1	RPS4X	NA	NA	NA	NA
6192	OL1	RPS4Y1	NA	NA	NA	NA
6218	OL1	RPS17	NA	NA	NA	NA
6303	OL1	SAT1	NA	NA	NA	NA
6594	OL1	SMARCA1	NA	NA	NA	NA
6658	OL1	SOX3	NA	NA	NA	NA
6990	OL1	DYNLT3	NA	NA	NA	NA
7030	OL1	TFE3	NA	NA	NA	NA
7076	OL1	TIMP1	NA	NA	NA	NA
7114	OL1	TMSB4X	NA	NA	NA	NA
7355	OL1	SLC35A2	NA	NA	NA	NA
8260	OL1	NAA10	NA	NA	NA	NA
8450	OL1	CUL4B	NA	NA	NA	NA
8905	OL1	AP1S2	NA	NA	NA	NA
9338	OL1	TCEAL1	NA	NA	NA	NA
9363	OL1	RAB33A	NA	NA	NA	NA
9452	OL1	ITM2A	NA	NA	NA	NA
9843	OL1	HEPH	NA	NA	NA	NA
10159	OL1	ATP6AP2	NA	NA	NA	NA
10916	OL1	MAGED2	NA	NA	NA	NA
11013	OL1	TMSB15A	NA	NA	NA	NA
23597	OL1	ACOT9	NA	NA	NA	NA
27286	OL1	SRPX2	NA	NA	NA	NA
27316	OL1	RBMX	NA	NA	NA	NA
29071	OL1	C1GALT1C1	NA	NA	NA	NA
30011	OL1	SH3KBP1	NA	NA	NA	NA
51114	OL1	ZDHHC9	NA	NA	NA	NA
51566	OL1	ARMCX3	NA	NA	NA	NA
55190	OL1	NUDT11	NA	NA	NA	NA
55841	OL1	WWC3	NA	NA	NA	NA
56062	OL1	KLHL4	NA	NA	NA	NA
64743	OL1	WDR13	NA	NA	NA	NA
84061	OL1	MAGT1	NA	NA	NA	NA
84187	OL1	TMEM164	NA	NA	NA	NA
257397	OL1	TAB3	NA	NA	NA	NA
286451	OL1	YIPF6	NA	NA	NA	NA
392465	OL1	GLOD5	NA	NA	NA	NA

## Sheet: OL2_gene_set
GENE_ID	GENE_SET	GENE_NAME	NSNPS	NPARAM	ZSTAT	P
57819	OL2	LSM2	70	21	82924	5.5511e-13
7917	OL2	BAG6	116	23	73384	1.0808e-09
10919	OL2	EHMT2	114	23	71321	4.9427e-09
6048	OL2	RNF5	56	12	70675	7.8892e-09
5792	OL2	PTPRF	264	14	66488	1.4774e-07
10274	OL2	STAG1	620	24	60392	7.744e-07
51079	OL2	NDUFA13	60	6	61837	3.1304e-06
10000	OL2	AKT3	509	21	61715	3.3827e-06
2260	OL2	FGFR1	122	20	59887	1.0574e-05
5531	OL2	PPP4C	29	6	57188	5.3635e-05
6722	OL2	SRF	72	8	56082	0.00010224
3276	OL2	PRMT1	43	12	55573	0.00013695
6252	OL2	RTN1	557	27	55361	0.00015468
51177	OL2	PLEKHO1	51	5	55028	0.00018689
26523	OL2	AGO1	57	10	54481	0.00025449
10094	OL2	ARPC3	49	9	54286	0.00028403
7158	OL2	TP53BP1	216	12	53854	0.00036142
153527	OL2	ZMAT2	44	4	53706	0.00039227
152006	OL2	RNF38	124	17	48827	0.0005233
84059	OL2	ADGRV1	1377	70	52452	0.00078078
80335	OL2	WDR82	66	10	52118	0.00093503
23362	OL2	PSD3	2505	150	51939	0.0010298
3831	OL2	KLC1	188	19	51846	0.0010822
288	OL2	ANK3	2157	84	51482	0.0013151
283248	OL2	RCOR2	24	5	51279	0.0014647
51780	OL2	KDM3B	228	24	51091	0.0016186
23019	OL2	CNOT1	379	17	50609	0.0020869
1152	OL2	CKB	49	8	50277	0.0024825
79144	OL2	PPDPF	92	19	4553	0.002644
780	OL2	DDR1	142	13	49774	0.0032229
203068	OL2	TUBB	120	12	44976	0.003436
6721	OL2	SREBF2	199	24	49591	0.0035417
1463	OL2	NCAN	126	17	49311	0.0040881
5764	OL2	PTN	346	44	49063	0.0046408
8704	OL2	B4GALT2	54	11	43728	0.006134
8204	OL2	NRIP1	235	32	4795	0.0081352
9118	OL2	INA	54	9	47797	0.0087763
389421	OL2	LIN28B	187	26	46945	0.013364
1630	OL2	DCC	4375	107	46381	0.017578
1996	OL2	ELAVL4	212	31	46042	0.020707
3105	OL2	HLA-A	469	27	45744	0.023883
60528	OL2	ELAC2	209	12	45045	0.033257
55234	OL2	SMU1	164	18	3973	0.03548
4684	OL2	NCAM1	953	63	44686	0.039366
55714	OL2	TENM3	1823	170	39466	0.03963
23774	OL2	BRD1	178	17	44572	0.041521
961	OL2	CD47	138	22	44178	0.049851
56896	OL2	DPYSL5	215	13	44128	0.051024
7086	OL2	TKT	201	15	43134	0.080371
6602	OL2	SMARCD1	41	8	42794	0.093708
7296	OL2	TXNRD1	457	30	42206	0.12185
51447	OL2	IP6K2	74	8	42099	0.12774
23020	OL2	SNRNP200	52	10	41957	0.13604
57492	OL2	ARID1B	966	73	41748	0.14913
55611	OL2	OTUB1	59	6	4135	0.17744
23513	OL2	SCRIB	96	17	41343	0.17806
283209	OL2	PGM2L1	229	19	41053	0.20192
51474	OL2	LIMA1	157	10	40818	0.22346
65009	OL2	NDRG4	182	40	4045	0.26157
10529	OL2	NEBL	1000	61	40422	0.26473
5789	OL2	PTPRD	9915	450	40408	0.26636
80727	OL2	TTYH3	164	29	39707	0.35833
2734	OL2	GLG1	508	23	39287	0.42697
80319	OL2	CXXC4	46	9	3922	0.43913
9988	OL2	DMTF1	186	12	38629	0.56017
8314	OL2	BAP1	22	5	38141	0.68336
2035	OL2	EPB41	435	25	38127	0.68721
6472	OL2	SHMT2	30	8	37908	0.75085
5362	OL2	PLXNA2	646	61	1977-03-01	0.81637
23002	OL2	DAAM1	591	33	37682	0.82217
26047	OL2	CNTNAP2	7867	299	37673	0.82523
4807	OL2	NHLH1	61	12	37417	0.91394
2737	OL2	GLI3	850	74	37266	0.97054
2783	OL2	GNB2	52	11	37013	0.00010724
6656	OL2	SOX1	24	7	36757	0.00011862
9898	OL2	UBAP2L	100	13	36594	0.00012639
9550	OL2	ATP6V1G1	110	16	36364	0.00013825
10297	OL2	APC2	100	22	3631	0.00014119
162494	OL2	RHBDL3	210	28	36238	0.00014515
463	OL2	ZFHX3	721	91	35977	0.0001605
25831	OL2	HECTD1	150	14	35602	0.00018526
6423	OL2	SFRP2	61	9	35534	0.00019017
26278	OL2	SACS	404	45	35529	0.00019054
55605	OL2	KIF21A	267	17	35145	0.00022025
3835	OL2	KIF22	15	8	35086	0.00022525
262	OL2	AMD1	136	13	35082	0.00022556
253782	OL2	CERS6	867	70	34953	0.00023678
23126	OL2	POGZ	96	5	34911	0.00024052
4026	OL2	LPP	2080	198	34816	0.0002492
51631	OL2	LUC7L2	263	7	34662	0.00026392
10445	OL2	MCRS1	49	6	34652	0.0002649
4297	OL2	KMT2A	114	14	34617	0.00026836
79582	OL2	SPAG16	2994	79	34554	0.0002747
4916	OL2	NTRK3	861	66	34501	0.00028021
92609	OL2	TIMM50	62	8	34437	0.00028687
4591	OL2	TRIM37	204	20	34394	0.00029149
56941	OL2	HMCES	78	5	34271	0.00030503
10155	OL2	TRIM28	41	11	33818	0.0003601
5991	OL2	RFX3	682	34	33642	0.00038388
8761	OL2	PABPC4	86	13	33563	0.00039496
3615	OL2	IMPDH2	19	6	33481	0.00040688
81631	OL2	MAP1LC3B	93	17	33274	0.00043827
10694	OL2	CCT8	55	11	33243	0.00044321
5868	OL2	RAB5A	202	22	33093	0.00046768
8682	OL2	PEA15	31	10	33088	0.00046846
81542	OL2	TMX1	104	13	32705	0.00053676
58489	OL2	ABHD17C	272	21	32231	0.00063416
23284	OL2	ADGRL3	1198	66	32223	0.00063574
7922	OL2	SLC39A7	49	10	32131	0.00065658
7247	OL2	TSN	41	6	32093	0.00066534
9656	OL2	MDC1	187	16	32069	0.00067083
23107	OL2	MRPS27	165	20	32042	0.00067717
745	OL2	MYRF	94	18	32037	0.00067847
1788	OL2	DNMT3A	221	41	32013	0.00068407
165918	OL2	RNF168	146	17	31971	0.00069413
6421	OL2	SFPQ	43	3	31967	0.00069498
5862	OL2	RAB2A	243	13	31683	0.00076669
10296	OL2	MAEA	353	19	31656	0.00077391
84450	OL2	ZNF512	110	11	31509	0.0008139
54460	OL2	MRPS21	98	9	31372	0.00085293
8508	OL2	NIPSNAP1	122	11	31308	0.0008717
5602	OL2	MAPK10	1006	39	31266	0.00088414
25800	OL2	SLC39A6	109	14	31093	0.00093766
153830	OL2	RNF145	136	20	30976	0.00097563
7368	OL2	UGT8	190	25	30714	0.0010654
56252	OL2	YLPM1	158	12	30563	0.0011204
1993	OL2	ELAVL2	401	43	30551	0.0011248
6625	OL2	SNRNP70	99	19	30457	0.0011606
23199	OL2	GSE1	206	38	30173	0.0012754
7873	OL2	MANF	24	6	30134	0.0012919
5287	OL2	PIK3C2B	192	20	30118	0.0012983
130074	OL2	FAM168B	82	7	30022	0.00134
8992	OL2	ATP6V0E1	151	24	29997	0.0013511
501	OL2	ALDH7A1	214	34	29758	0.0014611
10643	OL2	IGF2BP3	357	41	29745	0.0014672
2956	OL2	MSH6	120	16	29673	0.0015021
4082	OL2	MARCKS	50	14	1996-02-01	0.001538
54437	OL2	SEMA5B	413	53	29594	0.0015414
51659	OL2	GINS2	79	9	29539	0.001569
8019	OL2	BRD3	199	19	29487	0.0015954
51454	OL2	GULP1	651	26	1994-02-01	0.0016409
151556	OL2	GPR155	155	16	29362	0.0016611
54994	OL2	GID8	90	20	29248	0.0017233
80204	OL2	FBXO11	281	16	29228	0.0017345
7026	OL2	NR2F2	57	21	29185	0.0017583
8618	OL2	CADPS	1829	96	29013	0.0018582
57216	OL2	VANGL2	110	15	28833	0.0019679
53354	OL2	PANK1	319	27	28731	0.0020321
2037	OL2	EPB41L2	713	32	28724	0.0020365
26155	OL2	NOC2L	93	12	28698	0.0020537
813	OL2	CALU	149	16	28675	0.0020685
283659	OL2	PRTG	361	24	28643	0.0020897
55729	OL2	ATF7IP	339	20	28462	0.0022122
9736	OL2	USP34	604	23	28455	0.0022173
5496	OL2	PPM1G	59	7	28386	0.0022658
57348	OL2	TTYH1	155	26	28364	0.002281
6141	OL2	RPL18	39	8	28332	0.0023044
60682	OL2	SMAP1	420	21	28187	0.0024107
387597	OL2	ILDR2	149	19	28122	0.0024606
120114	OL2	FAT3	1177	51	28064	0.0025047
4673	OL2	NAP1L1	84	10	27961	0.002586
9246	OL2	UBE2L6	85	10	27743	0.0027656
84530	OL2	SRRM4	693	49	27726	0.0027805
4597	OL2	MVD	109	19	27587	0.0029018
353274	OL2	ZNF445	75	14	27578	0.0029093
57142	OL2	RTN4	262	20	27515	0.0029664
22933	OL2	SIRT2	87	22	27319	0.0031487
6217	OL2	RPS16	59	6	27245	0.0032203
11143	OL2	KAT7	56	16	27161	0.0033024
2619	OL2	GAS1	52	11	27085	0.0033795
2009	OL2	EML1	450	35	26969	0.0034998
826	OL2	CAPNS1	74	25	26947	0.0035226
6541	OL2	SLC7A1	316	27	26946	0.0035235
2786	OL2	GNG4	386	42	26839	0.0036385
54890	OL2	ALKBH5	101	10	26796	0.0036853
5087	OL2	PBX1	820	108	26633	0.0038695
3178	OL2	HNRNPA1	22	5	26619	0.0038854
27253	OL2	PCDH17	242	34	26502	0.0040222
23534	OL2	TNPO3	265	18	26323	0.0042405
26053	OL2	AUTS2	2448	80	2624	0.0043454
64921	OL2	CASD1	135	13	2619	0.0044093
5361	OL2	PLXNA1	231	25	26119	0.0045024
6950	OL2	TCP1	114	10	26058	0.0045827
1487	OL2	CTBP1	182	21	26058	0.0045833
9213	OL2	XPR1	465	27	26049	0.0045945
29890	OL2	RBM15B	30	6	25989	0.0046767
1602	OL2	DACH1	653	74	25961	0.0047145
388228	OL2	SBK1	74	19	2594	0.0047439
10963	OL2	STIP1	72	11	25825	0.0049038
6205	OL2	RPS11	56	7	25819	0.0049123
5037	OL2	PEBP1	72	15	25766	0.0049892
1501	OL2	CTNND2	2584	187	25657	0.0051485
10528	OL2	NOP56	140	17	25596	0.0052391
4211	OL2	MEIS1	344	45	25216	0.0058411
55342	OL2	STRBP	101	18	25202	0.005864
25842	OL2	ASF1A	71	10	2516	0.0059348
27065	OL2	NSG1	174	21	25051	0.0061202
4734	OL2	NEDD4	699	27	25004	0.0062032
1503	OL2	CTPS1	142	24	24991	0.006226
55636	OL2	CHD7	378	21	24966	0.0062694
3418	OL2	IDH2	110	13	24892	0.006402
3182	OL2	HNRNPAB	88	20	2488	0.006424
90007	OL2	MIDN	57	20	24876	0.0064297
23648	OL2	SSBP3	520	71	24716	0.0067263
84844	OL2	PHF5A	41	5	24704	0.006748
65003	OL2	MRPL11	26	8	24693	0.0067693
27327	OL2	TNRC6A	223	23	24617	0.0069149
10236	OL2	HNRNPR	48	8	24588	0.006971
11180	OL2	WDR6	19	5	24576	0.0069929
132299	OL2	OCIAD2	73	12	24558	0.0070293
10949	OL2	HNRNPA0	16	5	24471	0.0071997
128977	OL2	C22orf39	57	10	24313	0.0075218
5502	OL2	PPP1R1A	75	14	24312	0.0075242
10664	OL2	CTCF	110	17	24216	0.0077263
2131	OL2	EXT1	761	47	24185	0.0077919
5799	OL2	PTPRN2	3697	244	24141	0.0078875
51199	OL2	NIN	300	37	24047	0.0080939
135228	OL2	CD109	428	31	23903	0.0084184
6158	OL2	RPL28	109	19	23899	0.0084264
8662	OL2	EIF3B	118	12	23813	0.0086258
23658	OL2	LSM5	104	11	23742	0.0087924
11098	OL2	PRSS23	88	9	23684	0.0089335
57645	OL2	POGK	78	9	23646	0.0090242
1123	OL2	CHN1	294	16	23562	0.0092314
50861	OL2	STMN3	101	19	23471	0.0094605
2048	OL2	EPHB2	463	56	23376	0.0097027
55553	OL2	SOX6	948	50	23285	0.0099418
151230	OL2	KLHL23	177	20	1931-02-01	0.010445
4135	OL2	MAP6	189	19	2308	0.010499
58485	OL2	TRAPPC1	47	7	2306	0.010555
5250	OL2	SLC25A3	73	14	22691	0.011633
8153	OL2	RND2	33	3	22685	0.011648
11273	OL2	ATXN2L	62	4	22663	0.011716
26528	OL2	DAZAP1	74	16	22521	0.012157
4756	OL2	NEO1	589	24	22343	0.012731
800	OL2	CALD1	512	39	22336	0.012756
9221	OL2	NOLC1	40	9	2233	0.012775
829	OL2	CAPZA1	106	13	22173	0.013303
3696	OL2	ITGB8	364	23	22158	0.013353
10250	OL2	SRRM1	48	9	22089	0.013589
23598	OL2	PATZ1	76	15	22083	0.013613
3156	OL2	HMGCR	81	13	22035	0.01378
8607	OL2	RUVBL1	130	8	22014	0.013855
8841	OL2	HDAC3	80	19	21995	0.013923
4522	OL2	MTHFD1	236	32	21811	0.014589
4440	OL2	MSI1	94	10	21787	0.014678
85456	OL2	TNKS1BP1	111	13	21614	0.015334
6489	OL2	ST8SIA1	502	34	21608	0.015353
317762	OL2	CCDC85C	403	31	21579	0.015469
79077	OL2	DCTPP1	23	9	21572	0.015494
8165	OL2	AKAP1	175	28	21566	0.015517
2346	OL2	FOLH1	264	16	21479	0.015862
84747	OL2	UNC119B	100	15	21433	0.016043
83988	OL2	NCALD	1274	74	21414	0.016121
55749	OL2	CCAR1	171	16	21366	0.016315
285704	OL2	RGMB	98	14	21196	0.017018
112885	OL2	PHF21B	516	41	21137	0.017272
3434	OL2	IFIT1	79	14	21081	0.017512
57727	OL2	NCOA5	108	14	21064	0.017587
23241	OL2	PACS2	59	32	20917	0.018235
64324	OL2	NSD1	398	20	20867	0.018459
5709	OL2	PSMD3	117	10	20864	0.018471
56889	OL2	TM9SF3	183	13	20839	0.018586
9201	OL2	DCLK1	1175	99	20732	0.019079
4857	OL2	NOVA1	267	12	20725	0.019109
8106	OL2	PABPN1	46	12	20684	0.019303
5134	OL2	PDCD2	66	7	20424	0.020554
8303	OL2	SNN	86	13	20339	0.020983
56262	OL2	LRRC8A	111	14	20334	0.021005
55968	OL2	NSFL1C	114	17	20324	0.021059
8914	OL2	TIMELESS	111	11	20322	0.021069
79776	OL2	ZFHX4	407	38	2021	0.021641
80381	OL2	CD276	141	18	20201	0.021684
10946	OL2	SF3A3	120	12	20185	0.02177
51729	OL2	WBP11	77	15	20105	0.02219
604	OL2	BCL6	130	24	20088	0.022279
10432	OL2	RBM14	28	9	20006	0.022718
1072	OL2	CFL1	42	6	19912	0.023229
5434	OL2	POLR2E	143	32	19708	0.024374
151742	OL2	PPM1L	749	32	19692	0.024468
10417	OL2	SPON2	141	25	19681	0.024528
23350	OL2	U2SURP	128	7	1958	0.025114
57167	OL2	SALL4	164	27	19496	0.02561
58494	OL2	JAM2	251	27	19436	0.02597
494470	OL2	RNF165	407	54	19426	0.026033
7371	OL2	UCK2	177	25	19297	0.02682
29072	OL2	SETD2	198	15	19254	0.027091
1075	OL2	CTSC	206	24	19236	0.0272
10189	OL2	ALYREF	23	10	19224	0.027278
119	OL2	ADD2	413	27	19223	0.027286
10992	OL2	SF3B2	57	9	19206	0.027392
10630	OL2	PDPN	173	33	19178	0.027568
5064	OL2	PALM	287	46	1904	0.028458
6294	OL2	SAFB	121	16	1899	0.028785
5327	OL2	PLAT	73	11	18917	0.029263
5451	OL2	POU2F1	427	28	18809	0.029995
27339	OL2	PRPF19	61	8	18773	0.030238
79191	OL2	IRX3	51	11	1875	0.030396
6285	OL2	S100B	143	16	18736	0.030491
9353	OL2	SLIT2	944	107	18688	0.030828
8601	OL2	RGS20	162	25	18513	0.032067
93	OL2	ACVR2B	106	8	18511	0.03208
23279	OL2	NUP160	161	14	18498	0.032171
54919	OL2	DNAAF5	287	17	18481	0.032291
5901	OL2	RAN	72	9	18468	0.03239
6745	OL2	SSR1	270	16	1834	0.033324
50999	OL2	TMED5	98	13	18286	0.033729
283742	OL2	FAM98B	159	15	18221	0.034222
10642	OL2	IGF2BP1	131	19	1821	0.034303
3320	OL2	HSP90AA1	187	21	18159	0.034696
4131	OL2	MAP1B	260	42	18102	0.035132
1808	OL2	DPYSL2	646	39	18034	0.035661
9498	OL2	SLC4A8	205	15	18008	0.035864
11325	OL2	DDX42	121	8	18006	0.03588
3798	OL2	KIF5A	86	18	17939	0.036414
6193	OL2	RPS5	62	9	17775	0.037744
5573	OL2	PRKAR1A	88	12	17681	0.038525
5433	OL2	POLR2D	83	11	1735	0.04137
9043	OL2	SPAG9	204	18	17242	0.042337
55450	OL2	CAMK2N1	38	9	17218	0.042557
490	OL2	ATP2B1	132	13	17135	0.043311
3326	OL2	HSP90AB1	80	17	1705	0.044101
9900	OL2	SV2A	65	7	17018	0.044392
5591	OL2	PRKDC	152	21	16999	0.044573
28951	OL2	TRIB2	97	14	16972	0.044832
5213	OL2	PFKM	150	18	16748	0.046984
157506	OL2	RDH10	120	16	16699	0.047468
10458	OL2	BAIAP2	433	55	16613	0.048323
9638	OL2	FEZ1	145	19	16598	0.048475
9901	OL2	SRGAP3	877	101	16548	0.048981
8324	OL2	FZD7	53	8	16527	0.049194
64359	OL2	NXN	982	134	16479	0.049686
23036	OL2	ZNF292	313	13	16436	0.050127
4915	OL2	NTRK2	961	64	16435	0.050141
8480	OL2	RAE1	169	9	16406	0.050435
401115	OL2	C4orf48	33	7	16372	0.05079
552889	OL2	ATXN7L3B	96	12	16315	0.051396
4212	OL2	MEIS2	448	72	16313	0.051418
10712	OL2	FAM189B	44	5	16285	0.051706
25805	OL2	BAMBI	54	13	16263	0.051945
23625	OL2	FAM89B	32	6	16249	0.05209
4808	OL2	NHLH2	88	9	16186	0.052763
2879	OL2	GPX4	101	19	16176	0.052871
55353	OL2	LAPTM4B	410	16	16159	0.053055
26040	OL2	SETBP1	738	91	16052	0.054225
4173	OL2	MCM4	18	6	16051	0.054236
10765	OL2	KDM5B	251	21	15971	0.05512
10570	OL2	DPYSL4	122	14	15901	0.055904
26156	OL2	RSL1D1	95	11	15891	0.056021
5150	OL2	PDE7A	336	21	15861	0.056363
6240	OL2	RRM1	203	14	1574	0.05774
197407	OL2	ZNF48	52	9	15685	0.058377
91272	OL2	BOD1	85	10	15663	0.058639
79570	OL2	NKAIN1	247	19	15529	0.060222
10109	OL2	ARPC2	110	10	1544	0.061297
6117	OL2	RPA1	253	21	15424	0.06149
2562	OL2	GABRB3	753	80	15381	0.062015
1949	OL2	EFNB3	61	13	15363	0.06223
11222	OL2	MRPL3	115	14	15295	0.063075
80209	OL2	PROSER1	90	9	1523	0.063882
8842	OL2	PROM1	431	61	15216	0.064057
51466	OL2	EVL	296	29	15214	0.064074
5708	OL2	PSMD2	49	10	15069	0.065918
7976	OL2	FZD3	189	11	15058	0.066061
64769	OL2	MEAF6	119	17	15043	0.066256
2146	OL2	EZH2	177	22	1501	0.06668
7385	OL2	UQCRC2	40	9	14927	0.067754
10890	OL2	RAB10	209	10	14921	0.067835
221981	OL2	THSD7A	1913	124	1489	0.068247
10439	OL2	OLFM1	309	43	14798	0.069459
55816	OL2	DOK5	490	38	14787	0.069612
10082	OL2	GPC6	3182	171	14733	0.070331
128	OL2	ADH5	152	14	14621	0.071859
23266	OL2	ADGRL2	570	36	1457	0.072555
2535	OL2	FZD2	50	14	14481	0.073792
378	OL2	ARF4	116	14	14446	0.074292
9918	OL2	NCAPD2	193	15	14421	0.07463
166647	OL2	ADGRA3	515	42	14418	0.07468
3397	OL2	ID1	61	3	14394	0.075016
3213	OL2	HOXB3	96	18	1439	0.075078
5834	OL2	PYGB	225	13	14327	0.07597
9760	OL2	TOX	831	71	14297	0.076396
374946	OL2	DRAXIN	139	30	14291	0.076482
23446	OL2	SLC44A1	375	23	14269	0.076799
4731	OL2	NDUFV3	157	17	14253	0.077036
6935	OL2	ZEB1	261	11	14163	0.078344
31	OL2	ACACA	513	30	14119	0.078992
24141	OL2	LAMP5	107	21	14099	0.079287
9480	OL2	ONECUT2	270	25	14085	0.079485
51560	OL2	RAB6B	249	45	14034	0.08025
389	OL2	RHOC	63	13	13971	0.081193
57178	OL2	ZMIZ1	855	107	13823	0.083435
2042	OL2	EPHA3	721	29	13774	0.084197
84858	OL2	ZNF503	16	10	13774	0.0842
7025	OL2	NR2F1	27	8	13664	0.08591
64756	OL2	ATPAF1	100	6	1365	0.086119
253738	OL2	EBF3	336	84	13631	0.086424
4298	OL2	MLLT1	346	26	13596	0.086978
1381	OL2	CRABP1	59	15	13559	0.087564
10550	OL2	ARL6IP5	108	14	13536	0.087927
80144	OL2	FRAS1	1615	51	13517	0.088241
1948	OL2	EFNB2	133	27	13514	0.088283
56967	OL2	C14orf132	306	28	13473	0.088946
2840	OL2	GPR17	98	26	1334	0.091095
28958	OL2	COA3	10	5	13327	0.091317
10370	OL2	CITED2	60	13	13321	0.09142
1827	OL2	RCAN1	500	31	1326	0.092417
23270	OL2	TSPYL4	64	9	13259	0.092434
6299	OL2	SALL1	58	12	13243	0.092705
26135	OL2	SERBP1	51	12	13201	0.0934
23239	OL2	PHLPP1	455	28	13127	0.094634
57619	OL2	SHROOM3	988	59	13127	0.094648
57685	OL2	CACHD1	502	69	13068	0.095645
57534	OL2	MIB1	216	19	12916	0.098249
51645	OL2	PPIL1	109	14	12723	0.10163
10494	OL2	STK25	85	15	12718	0.10171
7879	OL2	RAB7A	276	15	12706	0.10193
10874	OL2	NMU	192	21	12687	0.10227
928	OL2	CD9	91	13	12665	0.10267
2975	OL2	GTF3C1	128	12	12664	0.10269
26018	OL2	LRIG1	326	33	12655	0.10285
84457	OL2	PHYHIPL	135	10	12541	0.10491
80000	OL2	GREB1L	318	21	12519	0.1053
286204	OL2	CRB2	114	20	12494	0.10575
10594	OL2	PRPF8	155	17	12424	0.10704
222663	OL2	SCUBE3	87	12	12375	0.10796
1952	OL2	CELSR2	127	23	12344	0.10854
3212	OL2	HOXB2	52	9	12309	0.10918
115106	OL2	HAUS1	130	14	12237	0.11054
5727	OL2	PTCH1	210	20	12184	0.11153
2941	OL2	GSTA4	148	16	12139	0.1124
66036	OL2	MTMR9	157	11	12115	0.11285
51065	OL2	RPS27L	78	12	12087	0.11339
388585	OL2	HES5	53	12	12065	0.11382
5198	OL2	PFAS	112	18	12024	0.11461
1995	OL2	ELAVL3	120	20	11984	0.11538
754	OL2	PTTG1IP	187	24	1197	0.11566
55847	OL2	CISD1	104	8	11964	0.11577
339324	OL2	ZNF260	102	13	1189	0.11723
5438	OL2	POLR2I	58	11	11838	0.11826
3785	OL2	KCNQ2	332	33	11836	0.11828
4651	OL2	MYO10	930	111	11828	0.11844
55959	OL2	SULF2	603	87	11623	0.12255
7750	OL2	ZMYM2	280	16	11525	0.12456
90139	OL2	TSPAN18	604	67	11525	0.12456
55183	OL2	RIF1	198	22	11467	0.12576
81539	OL2	SLC38A1	213	41	11464	0.12581
694	OL2	BTG1	61	15	11447	0.12617
1393	OL2	CRHBP	97	14	1143	0.12653
2872	OL2	MKNK2	111	27	1126	0.13008
1903	OL2	S1PR3	88	21	11156	0.13229
55502	OL2	HES6	101	8	11115	0.13317
6730	OL2	SRP68	79	9	11107	0.13336
3797	OL2	KIF3C	203	32	11084	0.13384
55366	OL2	LGR4	224	29	11068	0.13419
79882	OL2	ZC3H14	107	17	11062	0.13433
50515	OL2	CHST11	1091	118	10986	0.13597
90050	OL2	FAM181A	97	21	10975	0.13621
1717	OL2	DHCR7	98	8	10913	0.13756
89890	OL2	KBTBD6	24	4	10812	0.1398
6637	OL2	SNRPG	57	6	10767	0.14081
10810	OL2	WASF3	308	21	10741	0.1414
6139	OL2	RPL17	85	10	10723	0.14179
6194	OL2	RPS6	38	6	10713	0.14203
11014	OL2	KDELR2	155	22	10702	0.14227
5445	OL2	PON2	154	17	10672	0.14294
10971	OL2	YWHAQ	135	17	10619	0.14414
655	OL2	BMP7	377	30	10589	0.14483
143244	OL2	EIF5AL1	42	9	10582	0.14499
10123	OL2	ARL4C	75	21	10522	0.14635
57404	OL2	CYP20A1	157	16	10353	0.15026
6297	OL2	SALL2	119	29	10314	0.15118
2806	OL2	GOT2	184	20	10311	0.15125
4155	OL2	MBP	748	109	1029	0.15174
22985	OL2	ACIN1	132	18	10286	0.15182
23543	OL2	RBFOX2	388	28	10286	0.15183
10163	OL2	WASF2	142	9	10276	0.15207
441478	OL2	NRARP	38	12	10183	0.15427
6272	OL2	SORT1	155	12	1008	0.15674
6507	OL2	SLC1A3	277	47	10069	0.157
60496	OL2	AASDHPPT	65	10	10049	0.15748
2821	OL2	GPI	120	19	0.9981	0.15912
567	OL2	B2M	68	12	0.99635	0.15954
4175	OL2	MCM6	77	8	0.99595	0.15964
25873	OL2	RPL36	53	12	0.99371	0.16018
27430	OL2	MAT2B	87	15	0.98816	0.16154
3159	OL2	HMGA1	59	9	0.97549	0.16466
334	OL2	APLP2	277	16	0.97265	0.16536
5218	OL2	CDK14	1463	65	0.97201	0.16552
92312	OL2	MEX3A	39	11	0.96289	0.1678
2537	OL2	IFI6	41	9	0.96184	0.16806
55505	OL2	NOP10	94	13	0.96136	0.16819
4801	OL2	NFYB	97	17	0.95059	0.17091
3609	OL2	ILF3	80	9	0.94172	0.17317
5080	OL2	PAX6	71	10	0.93746	0.17426
5599	OL2	MAPK8	106	14	0.93186	0.1757
5305	OL2	PIP4K2A	555	27	0.93133	0.17584
53826	OL2	FXYD6	176	33	0.92641	0.17712
8539	OL2	API5	71	17	0.92519	0.17743
81671	OL2	VMP1	225	20	0.92507	0.17746
23091	OL2	ZC3H13	218	16	0.91093	0.18117
2887	OL2	GRB10	711	34	0.90998	0.18142
9445	OL2	ITM2B	57	8	0.9053	0.18265
55023	OL2	PHIP	272	18	0.8669	0.193
5683	OL2	PSMA2	90	6	0.86316	0.19403
2059	OL2	EPS8	177	27	0.85633	0.19591
6188	OL2	RPS3	51	12	0.84314	0.19958
56977	OL2	STOX2	377	60	0.84259	0.19973
10763	OL2	NES	60	8	0.8395	0.20059
7474	OL2	WNT5A	107	18	0.83912	0.2007
9343	OL2	EFTUD2	195	19	0.78163	0.21722
27324	OL2	TOX3	261	33	0.78018	0.21764
79633	OL2	FAT4	526	35	0.76004	0.22362
9537	OL2	TP53I11	99	21	0.75907	0.2239
8848	OL2	TSC22D1	296	13	0.75891	0.22395
27346	OL2	TMEM97	35	9	0.75853	0.22407
4257	OL2	MGST1	103	17	0.75729	0.22444
1291	OL2	COL6A1	149	22	0.75629	0.22474
29106	OL2	SCG3	144	18	0.75519	0.22507
4696	OL2	NDUFA3	85	19	0.75238	0.22591
400506	OL2	KNOP1	63	5	0.75135	0.22622
6223	OL2	RPS19	49	4	0.74576	0.22791
3092	OL2	HIP1	734	62	0.73872	0.23004
2261	OL2	FGFR3	71	19	0.73703	0.23055
2778	OL2	GNAS	212	41	0.73579	0.23093
6202	OL2	RPS8	33	6	0.73448	0.23133
11341	OL2	SCRG1	53	12	0.73077	0.23246
57669	OL2	EPB41L5	313	14	0.72692	0.23364
5432	OL2	POLR2C	83	16	0.72516	0.23418
23394	OL2	ADNP	127	14	0.72195	0.23516
4172	OL2	MCM3	137	22	0.72165	0.23526
252995	OL2	FNDC5	38	9	0.7182	0.23632
1267	OL2	CNP	52	12	0.71708	0.23666
28984	OL2	RGCC	100	15	0.71391	0.23764
3192	OL2	HNRNPU	62	13	0.71058	0.23867
9112	OL2	MTA1	65	25	0.69386	0.24388
6944	OL2	VPS72	27	8	0.68694	0.24606
10052	OL2	GJC1	91	16	0.68516	0.24662
3214	OL2	HOXB4	51	13	0.67677	0.24928
2785	OL2	GNG3	28	6	0.66128	0.25422
65993	OL2	MRPS34	55	9	0.66112	0.25427
7037	OL2	TFRC	199	22	0.66003	0.25462
81619	OL2	TSPAN14	223	25	0.65931	0.25485
79727	OL2	LIN28A	72	13	0.65303	0.25687
1363	OL2	CPE	540	23	0.65085	0.25757
83937	OL2	RASSF4	150	26	0.64948	0.25801
6662	OL2	SOX9	63	10	0.64212	0.2604
84206	OL2	MEX3B	53	15	0.64063	0.26088
51144	OL2	HSD17B12	418	24	0.63744	0.26192
390	OL2	RND3	87	20	0.63427	0.26295
2637	OL2	GBX2	46	7	0.63427	0.26295
6201	OL2	RPS7	94	20	0.63283	0.26342
9223	OL2	MAGI1	2264	152	0.62223	0.2669
10577	OL2	NPC2	77	7	0.6092	0.2712
1301	OL2	COL11A1	1009	32	0.59552	0.27575
4118	OL2	MAL	46	12	0.58991	0.27762
4826	OL2	NNAT	33	7	0.58715	0.27855
10490	OL2	VTI1B	85	12	0.58379	0.27968
55037	OL2	PTCD3	131	13	0.57656	0.28212
23220	OL2	DTX4	122	14	0.56535	0.28592
65056	OL2	GPBP1	167	20	0.55663	0.28889
4714	OL2	NDUFB8	62	3	0.55405	0.28977
29114	OL2	TAGLN3	181	25	0.55017	0.2911
57062	OL2	DDX24	147	12	0.54937	0.29137
94103	OL2	ORMDL3	67	8	0.52841	0.29861
81853	OL2	TMEM14B	60	16	0.51656	0.30273
2149	OL2	F2R	87	13	0.51385	0.30368
23022	OL2	PALLD	1356	102	0.51171	0.30443
9212	OL2	AURKB	67	13	0.50958	0.30517
5108	OL2	PCM1	550	20	0.50462	0.30691
81892	OL2	SLIRP	106	15	0.50118	0.30812
6929	OL2	TCF3	119	25	0.49731	0.30948
3215	OL2	HOXB5	52	12	0.49703	0.30958
10625	OL2	IVNS1ABP	43	9	0.4882	0.31271
6181	OL2	RPLP2	53	8	0.47897	0.31598
6187	OL2	RPS2	128	17	0.45981	0.32283
4753	OL2	NELL2	967	57	0.45512	0.32451
57007	OL2	ACKR3	69	10	0.45114	0.32595
7019	OL2	TFAM	90	17	0.44811	0.32704
54510	OL2	PCDH18	95	19	0.4442	0.32845
9543	OL2	IGDCC3	163	29	0.43974	0.33006
28977	OL2	MRPL42	170	15	0.43927	0.33023
1028	OL2	CDKN1C	57	14	0.43864	0.33046
23475	OL2	QPRT	52	11	0.42996	0.33361
4637	OL2	MYL6	17	7	0.4294	0.33382
4086	OL2	SMAD1	153	16	0.42797	0.33434
79143	OL2	MBOAT7	94	23	0.42602	0.33505
7704	OL2	ZBTB16	664	86	0.42407	0.33576
6227	OL2	RPS21	95	14	0.41404	0.33942
10137	OL2	RBM12	83	9	0.41285	0.33986
4613	OL2	MYCN	73	12	0.40945	0.34111
10265	OL2	IRX5	43	7	0.40566	0.3425
8936	OL2	WASF1	237	15	0.40064	0.34434
1337	OL2	COX6A1	58	13	0.39023	0.34818
6502	OL2	SKP2	136	20	0.38942	0.34848
116159	OL2	CYYR1	398	64	0.38784	0.34907
399664	OL2	MEX3D	56	22	0.38678	0.34946
994	OL2	CDC25B	90	15	0.38523	0.35003
6277	OL2	S100A6	42	5	0.37993	0.352
2353	OL2	FOS	82	20	0.36532	0.35743
2288	OL2	FKBP4	43	7	0.36292	0.35833
58525	OL2	WIZ	51	16	0.36027	0.35932
65108	OL2	MARCKSL1	7	5	0.35939	0.35965
55696	OL2	RBM22	30	8	0.35876	0.35989
9289	OL2	ADGRG1	264	47	0.35704	0.36053
6175	OL2	RPLP0	37	8	0.35497	0.36131
10398	OL2	MYL9	24	10	0.35139	0.36265
4001	OL2	LMNB1	229	27	0.34729	0.36418
23213	OL2	SULF1	568	79	0.34606	0.36465
273	OL2	AMPH	1153	66	0.34048	0.36675
4144	OL2	MAT2A	78	11	0.33942	0.36715
5050	OL2	PAFAH1B3	19	3	0.33938	0.36716
2043	OL2	EPHA4	426	38	0.3376	0.36783
5757	OL2	PTMA	79	10	0.33331	0.36945
11075	OL2	STMN2	225	29	0.32976	0.37079
4851	OL2	NOTCH1	238	46	0.31888	0.37491
6135	OL2	RPL11	36	7	0.30854	0.37883
3070	OL2	HELLS	141	11	0.30853	0.37884
54989	OL2	ZNF770	72	12	0.3	0.38209
89796	OL2	NAV1	438	43	0.29642	0.38345
84991	OL2	RBM17	157	28	0.29192	0.38517
11224	OL2	RPL35	36	4	0.28978	0.38599
6598	OL2	SMARCB1	332	17	0.28975	0.386
91653	OL2	BOC	344	42	0.28873	0.38639
64781	OL2	CERK	320	39	0.28228	0.38886
116372	OL2	LYPD1	74	4	0.28212	0.38892
3189	OL2	HNRNPH3	69	9	0.27842	0.39034
8664	OL2	EIF3D	177	22	0.27375	0.39214
6585	OL2	SLIT1	552	65	0.27293	0.39245
1841	OL2	DTYMK	150	12	0.25924	0.39772
5879	OL2	RAC1	190	24	0.2579	0.39824
3572	OL2	IL6ST	132	16	0.25096	0.40092
57758	OL2	SCUBE2	243	43	0.24986	0.40135
6666	OL2	SOX12	86	10	0.24229	0.40428
9967	OL2	THRAP3	113	10	0.21786	0.41377
10146	OL2	G3BP1	115	12	0.21759	0.41387
6638	OL2	SNRPN	1766	110	0.21546	0.4147
11340	OL2	EXOSC8	32	5	0.21427	0.41517
6206	OL2	RPS12	86	10	0.20968	0.41696
117178	OL2	SSX2IP	167	18	0.2047	0.41891
2907	OL2	GRINA	44	4	0.2016	0.42011
6597	OL2	SMARCA4	326	22	0.1998	0.42082
9802	OL2	DAZAP2	50	10	0.19897	0.42114
84817	OL2	TXNDC17	92	10	0.19715	0.42185
9675	OL2	TTI1	102	14	0.196	0.42231
11165	OL2	NUDT3	251	12	0.19514	0.42264
56061	OL2	UBFD1	91	11	0.18304	0.42738
6231	OL2	RPS26	25	5	0.18218	0.42772
1875	OL2	E2F5	77	8	0.18213	0.42774
3642	OL2	INSM1	29	10	0.17904	0.42895
10657	OL2	KHDRBS1	29	11	0.17739	0.4296
347733	OL2	TUBB2B	22	5	0.17326	0.43122
1846	OL2	DUSP4	95	13	0.17129	0.432
6717	OL2	SRI	60	9	0.17082	0.43218
1454	OL2	CSNK1E	106	27	0.16077	0.43614
9168	OL2	TMSB10	63	8	0.15608	0.43798
5455	OL2	POU3F3	27	7	0.1525	0.4394
1000	OL2	CDH2	502	46	0.14348	0.44295
22794	OL2	CASC3	68	8	0.1306	0.44805
4171	OL2	MCM2	38	12	0.12459	0.45042
9620	OL2	CELSR1	815	85	0.11574	0.45393
7852	OL2	CXCR4	31	7	0.11422	0.45453
26227	OL2	PHGDH	119	24	0.1111	0.45577
6723	OL2	SRM	59	6	0.10538	0.45804
10982	OL2	MAPRE2	404	35	0.1035	0.45878
4741	OL2	NEFM	45	12	0.10329	0.45887
10294	OL2	DNAJA2	38	7	0.096966	0.46138
6128	OL2	RPL6	30	7	0.09314	0.4629
8463	OL2	TEAD2	90	6	0.083269	0.46682
6382	OL2	SDC1	151	21	0.056048	0.47765
9231	OL2	DLG5	431	19	0.052543	0.47905
5376	OL2	PMP22	115	15	0.051951	0.47928
5516	OL2	PPP2CB	111	13	0.051645	0.47941
4854	OL2	NOTCH3	155	13	0.050436	0.47989
23741	OL2	EID1	53	11	0.046713	0.48137
7029	OL2	TFDP2	708	18	0.042159	0.48319
1059	OL2	CENPB	45	9	0.026381	0.48948
23119	OL2	HIC2	22	4	0.02134	0.49149
54665	OL2	RSBN1	99	17	0.015581	0.49378
3181	OL2	HNRNPA2B1	75	10	0.012334	0.49508
80034	OL2	CSRNP3	444	36	0.010009	0.49601
114908	OL2	TMEM123	156	14	0.0085822	0.49658
5010	OL2	CLDN11	68	14	0.0019956	0.4992
4880	OL2	NPPC	53	18	-0.0017808	0.50071
11140	OL2	CDC37	63	10	-0.021661	0.50864
22902	OL2	RUFY3	361	13	-0.021656	0.50864
5168	OL2	ENPP2	224	31	-0.023325	0.5093
23589	OL2	CARHSP1	196	33	-0.024349	0.50971
54206	OL2	ERRFI1	47	6	-0.050445	0.52012
6574	OL2	SLC20A1	92	8	-0.052354	0.52088
7846	OL2	TUBA1A	35	4	-0.05334	0.52127
115024	OL2	NT5C3B	90	7	-0.054253	0.52163
4162	OL2	MCAM	36	13	-0.057798	0.52305
221092	OL2	HNRNPUL2	47	8	-0.065444	0.52609
5437	OL2	POLR2H	49	11	-0.075913	0.53026
5803	OL2	PTPRZ1	469	32	-0.08	0.53188
333	OL2	APLP1	70	3	-0.081461	0.53246
6224	OL2	RPS20	87	8	-0.10012	0.53988
10049	OL2	DNAJB6	366	30	-0.11192	0.54456
23014	OL2	FBXO21	221	13	-0.11217	0.54466
302	OL2	ANXA2	175	25	-0.11626	0.54627
3727	OL2	JUND	83	10	-0.12464	0.54959
23450	OL2	SF3B3	96	9	-0.12754	0.55074
10131	OL2	TRAP1	215	35	-0.13075	0.55201
6949	OL2	TCOF1	106	15	-0.13241	0.55267
9394	OL2	HS6ST1	246	33	-0.13275	0.55281
6164	OL2	RPL34	68	8	-0.13293	0.55287
1938	OL2	EEF2	65	18	-0.14033	0.5558
3151	OL2	HMGN2	49	11	-0.14751	0.55864
10140	OL2	TOB1	37	7	-0.15129	0.56013
10376	OL2	TUBA1B	32	3	-0.15538	0.56174
547	OL2	KIF1A	354	42	-0.16864	0.56696
1268	OL2	CNR1	113	21	-0.17115	0.56795
122704	OL2	MRPL52	85	20	-0.19697	0.57807
79723	OL2	SUV39H2	73	17	-0.19914	0.57892
6208	OL2	RPS14	73	6	-0.20969	0.58304
26521	OL2	TIMM8B	15	4	-0.21095	0.58354
92181	OL2	UBTD2	267	13	-0.22165	0.58771
113130	OL2	CDCA5	53	13	-0.24158	0.59545
11260	OL2	XPOT	103	16	-0.24378	0.5963
9388	OL2	LIPG	123	24	-0.24486	0.59672
6558	OL2	SLC12A2	183	14	-0.2475	0.59774
11091	OL2	WDR5	298	16	-0.25509	0.60067
8543	OL2	LMO4	87	18	-0.2551	0.60068
131405	OL2	TRIM71	198	31	-0.26396	0.60409
6161	OL2	RPL32	76	8	-0.26997	0.60641
8766	OL2	RAB11A	78	11	-0.27221	0.60727
5704	OL2	PSMC4	75	10	-0.27331	0.60769
3956	OL2	LGALS1	61	12	-0.2829	0.61137
169611	OL2	OLFML2A	77	17	-0.29272	0.61513
10627	OL2	MYL12A	120	16	-0.29327	0.61534
7431	OL2	VIM	67	11	-0.29555	0.61621
55885	OL2	LMO3	83	23	-0.30015	0.61797
84823	OL2	LMNB2	178	20	-0.3004	0.61806
55677	OL2	IWS1	154	15	-0.31551	0.62381
56951	OL2	C5orf15	50	14	-0.32616	0.62785
201161	OL2	CENPV	66	8	-0.34079	0.63337
3939	OL2	LDHA	120	11	-0.34969	0.63671
4953	OL2	ODC1	73	12	-0.35243	0.63774
308	OL2	ANXA5	181	20	-0.35778	0.63975
5203	OL2	PFDN4	125	24	-0.35847	0.64
6282	OL2	S100A11	42	7	-0.36623	0.6429
4676	OL2	NAP1L4	217	19	-0.413	0.6602
10713	OL2	USP39	67	13	-0.41629	0.6614
5962	OL2	RDX	142	13	-0.42093	0.6631
6142	OL2	RPL18A	83	12	-0.42492	0.66455
22929	OL2	SEPHS1	160	17	-0.43311	0.66753
5439	OL2	POLR2J	63	9	-0.43837	0.66944
2776	OL2	GNAQ	539	23	-0.44034	0.67015
4148	OL2	MATN3	94	16	-0.45407	0.67511
79813	OL2	EHMT1	509	27	-0.46752	0.67994
9519	OL2	TBPL1	116	12	-0.47096	0.68116
5977	OL2	DPF2	54	12	-0.48776	0.68714
4085	OL2	MAD2L1	69	11	-0.4899	0.6879
1297	OL2	COL9A1	436	37	-0.4925	0.68882
6319	OL2	SCD	85	13	-0.49647	0.69022
79625	OL2	NDNF	150	19	-0.5002	0.69153
6124	OL2	RPL4	72	13	-0.51564	0.69695
5036	OL2	PA2G4	38	11	-0.51953	0.69831
57687	OL2	VAT1L	942	111	-0.52906	0.70162
760	OL2	CA2	47	9	-0.52928	0.7017
6608	OL2	SMO	107	17	-0.53138	0.70242
5569	OL2	PKIA	237	20	-0.5333	0.70309
5710	OL2	PSMD4	38	6	-0.56189	0.71291
347252	OL2	IGFBPL1	160	22	-0.56493	0.71394
2581	OL2	GALC	391	11	-0.57211	0.71638
6732	OL2	SRPK1	220	10	-0.59051	0.72258
9687	OL2	GREB1	366	44	-0.60544	0.72756
2781	OL2	GNAZ	147	13	-0.63037	0.73577
6167	OL2	RPL37	55	13	-0.63445	0.73711
347	OL2	APOD	140	24	-0.63494	0.73727
3685	OL2	ITGAV	169	20	-0.64967	0.74205
1347	OL2	COX7A2	43	5	-0.65023	0.74223
153572	OL2	IRX2	71	16	-0.66822	0.748
4904	OL2	YBX1	77	13	-0.68279	0.75263
182	OL2	JAG1	149	31	-0.71075	0.76138
7994	OL2	KAT6A	193	17	-0.71713	0.76335
26118	OL2	WSB1	66	10	-0.71851	0.76378
2649	OL2	NR6A1	167	17	-0.7202	0.7643
8503	OL2	PIK3R3	198	12	-0.74968	0.77328
4736	OL2	RPL10A	68	11	-0.77402	0.78054
6150	OL2	MRPL23	85	15	-0.79163	0.78571
9516	OL2	LITAF	291	34	-0.80007	0.78817
103910	OL2	MYL12B	160	12	-0.80588	0.78984
22838	OL2	RNF44	69	12	-0.81412	0.79221
2113	OL2	ETS1	316	41	-0.81632	0.79284
1027	OL2	CDKN1B	51	10	-0.82117	0.79422
2263	OL2	FGFR2	272	48	-0.89916	0.81572
2674	OL2	GFRA1	704	68	-0.90455	0.81715
7292	OL2	TNFSF4	113	15	-0.91794	0.82068
6156	OL2	RPL30	56	13	-0.93564	0.82527
8570	OL2	KHSRP	100	12	-0.93902	0.82614
128414	OL2	NKAIN4	190	25	-0.95082	0.82915
55748	OL2	CNDP2	149	24	-0.95694	0.8307
7337	OL2	UBE3A	237	19	-0.96396	0.83247
84284	OL2	NTPCR	118	11	-10225	0.84674
3200	OL2	HOXA3	91	13	-10233	0.84692
966	OL2	CD59	163	25	-10248	0.84727
56963	OL2	RGMA	280	48	-10414	0.85115
23635	OL2	SSBP2	674	34	-10423	0.85135
147495	OL2	APCDD1	172	22	-10489	0.85288
873	OL2	CBR1	80	14	-1.05	0.85314
7108	OL2	TM7SF2	41	11	-10532	0.85388
78988	OL2	MRPL57	72	11	-1083	0.86059
6635	OL2	SNRPE	89	7	-10941	0.86305
9775	OL2	EIF4A3	100	16	-11126	0.86705
6281	OL2	S100A10	86	8	-11358	0.87197
11130	OL2	ZWINT	30	9	-11372	0.87226
157922	OL2	CAMSAP1	167	18	-11452	0.87394
10972	OL2	TMED10	103	6	-11585	0.87667
64965	OL2	MRPS9	244	9	-11678	0.87856
1737	OL2	DLAT	52	6	-11727	0.87955
5420	OL2	PODXL	220	46	-1.2	0.88493
6993	OL2	DYNLT1	65	9	-12187	0.88852
4780	OL2	NFE2L2	89	14	-12217	0.8891
4071	OL2	TM4SF1	95	17	-12517	0.89466
967	OL2	CD63	30	9	-12602	0.8962
1786	OL2	DNMT1	153	16	-13117	0.90519
140735	OL2	DYNLL2	40	8	-13921	0.91805
3201	OL2	HOXA4	53	9	-14035	0.91977
56650	OL2	CLDND1	58	10	-14061	0.92015
84900	OL2	RNFT2	372	34	-14596	0.9278
10460	OL2	TACC3	220	17	-14706	0.9293
9636	OL2	ISG15	55	7	-14997	0.93316
6626	OL2	SNRPA	93	15	-15013	0.93336
4190	OL2	MDH1	63	9	-15606	0.94069
57820	OL2	CCNB1IP1	112	15	-16086	0.94615
171546	OL2	SPTSSA	127	14	-16407	0.94957
249	OL2	ALPL	358	34	-16732	0.95285
3837	OL2	KPNB1	79	12	-1693	0.95477
5538	OL2	PPT1	139	13	-17286	0.95806
6152	OL2	RPL24	46	8	-18451	0.96749
10487	OL2	CAP1	159	9	-18722	0.96941
55629	OL2	PNRC2	8	2	-19336	0.97342
136647	OL2	MPLKIP	25	6	-20828	0.98137
2171	OL2	FABP5	27	5	-22149	0.98662
86	OL2	ACTL6A	61	7	-2498	0.99376
5375	OL2	PMP2	72	7	-28492	0.99781
58155	OL2	PTBP2	226	17	48877	5.1e-07
538	OL2	ATP7A	NA	NA	NA	NA
1641	OL2	DCX	NA	NA	NA	NA
1736	OL2	DKC1	NA	NA	NA	NA
1947	OL2	EFNB1	NA	NA	NA	NA
2239	OL2	GPC4	NA	NA	NA	NA
2664	OL2	GDI1	NA	NA	NA	NA
2719	OL2	GPC3	NA	NA	NA	NA
3054	OL2	HCFC1	NA	NA	NA	NA
3920	OL2	LAMP2	NA	NA	NA	NA
4841	OL2	NONO	NA	NA	NA	NA
5354	OL2	PLP1	NA	NA	NA	NA
5456	OL2	POU3F4	NA	NA	NA	NA
6173	OL2	RPL36A	NA	NA	NA	NA
6303	OL2	SAT1	NA	NA	NA	NA
6658	OL2	SOX3	NA	NA	NA	NA
7317	OL2	UBA1	NA	NA	NA	NA
8243	OL2	SMC1A	NA	NA	NA	NA
10075	OL2	HUWE1	NA	NA	NA	NA
10682	OL2	EBP	NA	NA	NA	NA
55190	OL2	NUDT11	NA	NA	NA	NA
58526	OL2	MID1IP1	NA	NA	NA	NA
84295	OL2	PHF6	NA	NA	NA	NA
84707	OL2	BEX2	NA	NA	NA	NA
203547	OL2	VMA21	NA	NA	NA	NA

## Sheet: Neuron_gene_set
GENE_ID	GENE_SET	GENE_NAME	NSNPS	NPARAM	ZSTAT	P
8099	Neuronal	CDK2AP1	95	12	78482	2.1094e-11
64943	Neuronal	NT5DC2	67	10	77496	4.6074e-11
4192	Neuronal	MDK	18	5	76659	8.8818e-11
26010	Neuronal	SPATS2L	445	42	7523	2.6775e-10
83596	Neuronal	BCL2L12	38	10	75206	2.7256e-10
28972	Neuronal	SPCS1	43	6	74704	3.9968e-10
1192	Neuronal	CLIC1	54	16	61094	5e-10
55193	Neuronal	PBRM1	332	11	61094	5e-10
23564	Neuronal	DDAH2	40	13	73768	8.1046e-10
7917	Neuronal	BAG6	116	23	73384	1.0808e-09
3329	Neuronal	HSPD1	34	6	73012	1.4261e-09
7746	Neuronal	ZSCAN9	68	10	2023-03-07	1.4388e-09
55120	Neuronal	FANCL	218	26	71644	3.9058e-09
6048	Neuronal	RNF5	56	12	70675	7.8892e-09
22997	Neuronal	IGSF9B	162	28	70442	9.3298e-09
1136	Neuronal	CHRNA3	107	10	65754	2.426e-08
79019	Neuronal	CENPM	90	13	67953	5.4055e-08
3336	Neuronal	HSPE1	26	5	67686	6.5033e-08
2107	Neuronal	ETF1	93	14	66667	1.3082e-07
3313	Neuronal	HSPA9	67	10	66589	1.3798e-07
54715	Neuronal	RBFOX1	9945	453	66385	1.5842e-07
4521	Neuronal	NUDT1	100	19	63571	1.0279e-06
91689	Neuronal	SMDT1	53	5	63542	1.0474e-06
57688	Neuronal	ZSWIM6	349	23	61342	4.2788e-06
2823	Neuronal	GPM6A	1145	82	59554	1.2975e-05
7936	Neuronal	NELFE	71	17	55473	1.451e-05
665	Neuronal	BNIP3L	102	20	54554	2.443e-05
10169	Neuronal	SERF2	49	6	58416	2.5857e-05
9892	Neuronal	SNAP91	334	22	58028	3.2617e-05
4124	Neuronal	MAN2A1	652	27	57684	4.0006e-05
3107	Neuronal	HLA-C	562	30	5764	4.1073e-05
4130	Neuronal	MAP1A	41	6	57235	5.2177e-05
6252	Neuronal	RTN1	557	27	55361	0.00015468
26523	Neuronal	AGO1	57	10	54481	0.00025449
4137	Neuronal	MAPT	784	5	54225	0.00029391
5872	Neuronal	RAB13	22	10	54005	0.00033231
7158	Neuronal	TP53BP1	216	12	53854	0.00036142
144348	Neuronal	ZNF664	102	12	53691	0.00039556
152006	Neuronal	RNF38	124	17	48827	0.0005233
5101	Neuronal	PCDH9	2111	122	52703	0.00068082
6546	Neuronal	SLC8A1	1469	87	52697	0.00068333
51523	Neuronal	CXXC5	84	11	52606	0.00071776
84059	Neuronal	ADGRV1	1377	70	52452	0.00078078
23362	Neuronal	PSD3	2505	150	51939	0.0010298
3831	Neuronal	KLC1	188	19	51846	0.0010822
146050	Neuronal	ZSCAN29	57	6	5182	0.0010974
288	Neuronal	ANK3	2157	84	51482	0.0013151
283248	Neuronal	RCOR2	24	5	51279	0.0014647
6892	Neuronal	TAPBP	59	10	50536	0.0021674
473	Neuronal	RERE	703	25	50516	0.0021905
1152	Neuronal	CKB	49	8	50277	0.0024825
27087	Neuronal	B3GAT1	204	24	50171	0.0026225
55215	Neuronal	FANCI	160	9	5014	0.0026656
55081	Neuronal	IFT57	383	7	49909	0.0030053
203068	Neuronal	TUBB	120	12	44976	0.003436
100128731	Neuronal	OST4	27	6	44968	0.003449
6721	Neuronal	SREBF2	199	24	49591	0.0035417
1463	Neuronal	NCAN	126	17	49311	0.0040881
5764	Neuronal	PTN	346	44	49063	0.0046408
51291	Neuronal	GMIP	58	14	48972	0.0048616
63967	Neuronal	CLSPN	70	9	48766	0.0053955
1191	Neuronal	CLU	98	15	47895	0.0083591
9118	Neuronal	INA	54	9	47797	0.0087763
11169	Neuronal	WDHD1	223	17	47439	0.010484
534	Neuronal	ATP6V1G2	125	26	47249	0.011512
9378	Neuronal	NRXN1	3407	121	47219	0.011681
991	Neuronal	CDC20	27	7	47063	0.012612
7021	Neuronal	TFAP2B	107	16	46759	0.014633
60468	Neuronal	BACH2	777	79	1965-04-01	0.016596
1630	Neuronal	DCC	4375	107	46381	0.017578
29799	Neuronal	YPEL1	183	29	46119	0.019947
1996	Neuronal	ELAVL4	212	31	46042	0.020707
9133	Neuronal	CCNB2	64	8	1959-04-01	0.022162
3105	Neuronal	HLA-A	469	27	45744	0.023883
605	Neuronal	BCL7A	150	22	45323	0.029167
23397	Neuronal	NCAPH	54	10	40188	0.02925
79969	Neuronal	ATAT1	81	14	45032	0.033462
4684	Neuronal	NCAM1	953	63	44686	0.039366
22827	Neuronal	PUF60	54	11	39374	0.04118
167681	Neuronal	PRSS35	91	14	39175	0.04474
5610	Neuronal	EIF2AK2	236	19	44281	0.047533
7170	Neuronal	TPM3	75	12	44245	0.048323
124540	Neuronal	MSI2	1184	151	44198	0.049396
961	Neuronal	CD47	138	22	44178	0.049851
56896	Neuronal	DPYSL5	215	13	44128	0.051024
23114	Neuronal	NFASC	612	58	44101	0.051667
80031	Neuronal	SEMA6D	1743	66	44068	0.052466
9588	Neuronal	PRDX6	56	9	4397	0.054867
27319	Neuronal	BHLHE22	32	8	43334	0.073413
1058	Neuronal	CENPA	51	5	4328	0.075249
84153	Neuronal	RNASEH2C	68	10	42958	0.087045
8851	Neuronal	CDK5R1	34	8	42779	0.094339
23089	Neuronal	PEG10	42	8	42702	0.097647
100507421	Neuronal	TMEM178B	943	83	42606	0.10196
9444	Neuronal	QKI	360	21	4253	0.10547
79012	Neuronal	CAMKV	45	8	4252	0.10592
7071	Neuronal	KLF10	81	15	42446	0.10949
1351	Neuronal	COX8A	39	4	42434	0.11006
1793	Neuronal	DOCK1	1745	125	42129	0.12604
7812	Neuronal	CSDE1	95	11	42101	0.12762
51447	Neuronal	IP6K2	74	8	42099	0.12774
10953	Neuronal	TOMM34	68	16	41805	0.14543
9472	Neuronal	AKAP6	1640	145	41452	0.16977
1951	Neuronal	CELSR3	46	4	41417	0.17233
9859	Neuronal	CEP170	168	15	41354	0.17716
23046	Neuronal	KIF21B	179	18	4116	0.19272
283209	Neuronal	PGM2L1	229	19	41053	0.20192
55904	Neuronal	KMT2E	157	12	40934	0.21259
41	Neuronal	ASIC1	68	10	40923	0.21352
1106	Neuronal	CHD2	410	33	40832	0.22208
51474	Neuronal	LIMA1	157	10	40818	0.22346
65009	Neuronal	NDRG4	182	40	4045	0.26157
5789	Neuronal	PTPRD	9915	450	40408	0.26636
199692	Neuronal	ZNF627	129	10	40354	0.27259
25822	Neuronal	DNAJB5	34	10	40299	0.27904
27101	Neuronal	CACYBP	52	11	39843	0.33842
51388	Neuronal	NIP7	46	9	39826	0.34085
1107	Neuronal	CHD3	92	19	39641	0.36844
10204	Neuronal	NUTF2	55	8	39616	0.37231
81611	Neuronal	ANP32E	53	6	39596	0.37537
9910	Neuronal	RABGAP1L	1579	22	39551	0.38246
29128	Neuronal	UHRF1	203	36	39362	0.41396
80319	Neuronal	CXXC4	46	9	3922	0.43913
81610	Neuronal	FAM83D	100	9	38807	0.52077
256380	Neuronal	SCML4	434	33	38673	0.55013
7415	Neuronal	VCP	65	11	38615	0.56338
221035	Neuronal	REEP3	285	18	38585	0.57053
2035	Neuronal	EPB41	435	25	38127	0.68721
6472	Neuronal	SHMT2	30	8	37908	0.75085
10907	Neuronal	TXNL4A	89	11	37764	0.79549
5362	Neuronal	PLXNA2	646	61	1977-03-01	0.81637
23002	Neuronal	DAAM1	591	33	37682	0.82217
9446	Neuronal	GSTO1	61	11	37506	0.88191
4807	Neuronal	NHLH1	61	12	37417	0.91394
55534	Neuronal	MAML3	1108	112	37412	0.91582
5902	Neuronal	RANBP1	92	11	37343	0.94104
2737	Neuronal	GLI3	850	74	37266	0.97054
115827	Neuronal	RAB3C	852	53	37258	0.97364
55022	Neuronal	PID1	860	81	37093	0.00010392
326625	Neuronal	MMAB	150	17	37079	0.00010447
9141	Neuronal	PDCD5	53	9	36974	0.0001089
9783	Neuronal	RIMS3	150	21	36943	0.00011025
259217	Neuronal	HSPA12A	292	22	36917	0.00011138
4199	Neuronal	ME1	514	18	1968-03-01	0.00011663
6656	Neuronal	SOX1	24	7	36757	0.00011862
54014	Neuronal	BRWD1	399	16	36417	0.00013542
9550	Neuronal	ATP6V1G1	110	16	36364	0.00013825
23587	Neuronal	ELP5	33	4	36343	0.00013936
10297	Neuronal	APC2	100	22	3631	0.00014119
30968	Neuronal	STOML2	37	8	36275	0.00014307
9705	Neuronal	ST18	733	62	36243	0.00014486
162494	Neuronal	RHBDL3	210	28	36238	0.00014515
56204	Neuronal	FAM214A	205	17	36192	0.00014775
22864	Neuronal	R3HDM2	83	10	36114	0.00015226
993	Neuronal	CDC25A	57	9	36033	0.00015709
463	Neuronal	ZFHX3	721	91	35977	0.0001605
149175	Neuronal	MANEAL	49	10	35929	0.00016353
23531	Neuronal	MMD	93	15	35897	0.00016554
81577	Neuronal	GFOD2	70	11	35819	0.00017055
6423	Neuronal	SFRP2	61	9	35534	0.00019017
6136	Neuronal	RPL12	58	4	35397	0.00020027
55084	Neuronal	SOBP	369	40	35316	0.00020652
55512	Neuronal	SMPD3	229	25	35261	0.00021084
3913	Neuronal	LAMB2	27	10	35211	0.00021487
55605	Neuronal	KIF21A	267	17	35145	0.00022025
262	Neuronal	AMD1	136	13	35082	0.00022556
5090	Neuronal	PBX3	279	17	35055	0.00022792
253782	Neuronal	CERS6	867	70	34953	0.00023678
23126	Neuronal	POGZ	96	5	34911	0.00024052
4026	Neuronal	LPP	2080	198	34816	0.0002492
10683	Neuronal	DLL3	64	9	34683	0.0002619
4297	Neuronal	KMT2A	114	14	34617	0.00026836
23542	Neuronal	MAPK8IP2	123	19	3459	0.00027109
153733	Neuronal	CCDC112	91	16	3447	0.00028341
9479	Neuronal	MAPK8IP1	71	18	34424	0.00028832
6434	Neuronal	TRA2B	76	12	34358	0.00029537
11167	Neuronal	FSTL1	227	26	34176	0.00031591
84894	Neuronal	LINGO1	128	12	34026	0.00033374
84300	Neuronal	UQCC2	130	11	33994	0.00033762
10155	Neuronal	TRIM28	41	11	33818	0.0003601
1496	Neuronal	CTNNA2	3226	229	33799	0.00036255
4189	Neuronal	DNAJB9	60	9	33762	0.00036741
56829	Neuronal	ZC3HAV1	230	30	3371	0.00037441
93487	Neuronal	MAPK1IP1L	66	9	33693	0.00037678
4691	Neuronal	NCL	89	12	33655	0.00038208
5991	Neuronal	RFX3	682	34	33642	0.00038388
28514	Neuronal	DLL1	83	20	33507	0.00040305
10313	Neuronal	RTN3	103	11	1935-03-01	0.0004041
6900	Neuronal	CNTN2	174	23	33307	0.00043318
8091	Neuronal	HMGA2	276	31	33298	0.00043451
63933	Neuronal	MCUR1	94	19	33227	0.00044581
5479	Neuronal	PPIB	45	8	3314	0.00045983
7205	Neuronal	TRIP6	57	9	33104	0.00046575
8682	Neuronal	PEA15	31	10	33088	0.00046846
7494	Neuronal	XBP1	55	10	32997	0.00048388
256691	Neuronal	MAMDC2	543	16	32977	0.00048743
6857	Neuronal	SYT1	1370	64	32879	0.00050474
4076	Neuronal	CAPRIN1	200	8	32862	0.00050771
153222	Neuronal	CREBRF	239	22	32859	0.00050822
81620	Neuronal	CDT1	125	19	32759	0.00052656
26043	Neuronal	UBXN7	151	19	32699	0.00053792
192111	Neuronal	PGAM5	107	17	32683	0.00054097
10541	Neuronal	ANP32B	74	14	32579	0.00056129
8727	Neuronal	CTNNAL1	246	23	32468	0.00058347
57616	Neuronal	TSHZ3	215	42	32398	0.00059814
10055	Neuronal	SAE1	101	16	3234	0.00061043
23284	Neuronal	ADGRL3	1198	66	32223	0.00063574
7545	Neuronal	ZIC1	51	11	32143	0.0006539
23	Neuronal	ABCF1	81	10	32071	0.00067045
9110	Neuronal	MTMR4	63	12	31834	0.00072785
2550	Neuronal	GABBR1	192	16	3182	0.00073132
6092	Neuronal	ROBO2	4985	220	31757	0.00074744
4644	Neuronal	MYO5A	603	18	31735	0.00075319
112476	Neuronal	PRRT2	25	4	31537	0.00080598
51673	Neuronal	TPPP3	43	8	31535	0.00080673
51053	Neuronal	GMNN	81	20	31531	0.00080761
79053	Neuronal	ALG8	268	8	31471	0.00082449
23753	Neuronal	SDF2L1	66	14	31358	0.00085692
5602	Neuronal	MAPK10	1006	39	31266	0.00088414
5024	Neuronal	P2RX3	126	17	31197	0.00090517
6432	Neuronal	SRSF7	42	8	31111	0.00093202
1266	Neuronal	CNN3	176	33	31093	0.00093755
6860	Neuronal	SYT4	48	11	31007	0.00096525
27292	Neuronal	DIMT1	75	9	30996	0.00096907
824	Neuronal	CAPN2	260	14	30984	0.00097275
5478	Neuronal	PPIA	67	11	30917	0.00099504
8894	Neuronal	EIF2S2	50	6	30892	0.0010035
57045	Neuronal	TWSG1	277	17	30732	0.0010589
5494	Neuronal	PPM1A	127	10	30714	0.0010653
7368	Neuronal	UGT8	190	25	30714	0.0010654
29951	Neuronal	PDZRN4	1320	41	30636	0.0010934
57451	Neuronal	TENM2	2275	198	30632	0.001095
1993	Neuronal	ELAVL2	401	43	30551	0.0011248
10396	Neuronal	ATP8A1	802	32	30308	0.0012196
51150	Neuronal	SDF4	166	11	3028	0.0012307
51009	Neuronal	DERL2	121	12	30271	0.0012345
781	Neuronal	CACNA2D1	1514	98	30204	0.0012624
23199	Neuronal	GSE1	206	38	30173	0.0012754
7873	Neuronal	MANF	24	6	30134	0.0012919
7009	Neuronal	TMBIM6	128	12	30083	0.0013137
8992	Neuronal	ATP6V0E1	151	24	29997	0.0013511
9784	Neuronal	SNX17	35	8	29969	0.0013636
65998	Neuronal	C11orf95	34	6	29947	0.0013734
1434	Neuronal	CSE1L	173	13	29929	0.0013815
84268	Neuronal	RPAIN	133	10	29928	0.0013823
6328	Neuronal	SCN3A	273	21	29842	0.0014214
56910	Neuronal	STARD7	48	8	29793	0.0014445
7078	Neuronal	TIMP3	174	27	29681	0.0014982
64928	Neuronal	MRPL14	118	15	29673	0.0015019
2956	Neuronal	MSH6	120	16	29673	0.0015021
353	Neuronal	APRT	137	17	29622	0.0015275
57161	Neuronal	PELI2	624	25	29616	0.0015302
4082	Neuronal	MARCKS	50	14	1996-02-01	0.001538
51659	Neuronal	GINS2	79	9	29539	0.001569
8520	Neuronal	HAT1	194	24	29509	0.0015842
3146	Neuronal	HMGB1	42	6	29494	0.0015917
8019	Neuronal	BRD3	199	19	29487	0.0015954
1728	Neuronal	NQO1	86	15	29481	0.0015985
287	Neuronal	ANK2	1642	127	29426	0.0016272
84263	Neuronal	HSDL2	342	17	29422	0.0016294
51454	Neuronal	GULP1	651	26	1994-02-01	0.0016409
23576	Neuronal	DDAH1	760	54	29338	0.0016742
10500	Neuronal	SEMA6C	65	13	29297	0.0016964
8490	Neuronal	RGS5	258	29	2929	0.0017005
80204	Neuronal	FBXO11	281	16	29228	0.0017345
23271	Neuronal	CAMSAP2	273	17	2913	0.0017897
54927	Neuronal	CHCHD3	564	21	29059	0.0018307
3516	Neuronal	RBPJ	203	17	2903	0.0018483
60	Neuronal	ACTB	71	13	29019	0.0018543
5800	Neuronal	PTPRO	607	52	29019	0.0018544
8618	Neuronal	CADPS	1829	96	29013	0.0018582
23040	Neuronal	MYT1L	1608	94	28897	0.0019278
1643	Neuronal	DDB2	99	11	28865	0.0019478
51412	Neuronal	ACTL6B	49	11	28857	0.0019526
57216	Neuronal	VANGL2	110	15	28833	0.0019679
10280	Neuronal	SIGMAR1	44	10	28793	0.0019926
9055	Neuronal	PRC1	161	16	28761	0.0020131
2037	Neuronal	EPB41L2	713	32	28724	0.0020365
813	Neuronal	CALU	149	16	28675	0.0020685
1936	Neuronal	EEF1D	150	17	2866	0.0020786
7423	Neuronal	VEGFB	41	10	28659	0.0020789
115294	Neuronal	PCMTD1	357	16	28611	0.0021111
51253	Neuronal	MRPL37	97	19	28582	0.0021305
4628	Neuronal	MYH10	248	16	28566	0.0021409
55729	Neuronal	ATF7IP	339	20	28462	0.0022122
29937	Neuronal	NENF	108	17	28409	0.0022492
57348	Neuronal	TTYH1	155	26	28364	0.002281
58476	Neuronal	TP53INP2	37	5	28278	0.0023433
10066	Neuronal	SCAMP2	69	11	28249	0.0023645
8609	Neuronal	KLF7	305	40	28237	0.002374
11094	Neuronal	CACFD1	82	15	28138	0.0024477
805	Neuronal	CALM2	106	15	28125	0.0024579
387597	Neuronal	ILDR2	149	19	28122	0.0024606
10409	Neuronal	BASP1	166	36	27856	0.0026715
9246	Neuronal	UBE2L6	85	10	27743	0.0027656
84530	Neuronal	SRRM4	693	49	27726	0.0027805
1933	Neuronal	EEF1B2	47	5	27713	0.0027912
54790	Neuronal	TET2	299	27	27694	0.0028076
80055	Neuronal	PGAP1	183	12	27587	0.0029017
23026	Neuronal	MYO16	2332	150	27544	0.0029396
57142	Neuronal	RTN4	262	20	27515	0.0029664
56917	Neuronal	MEIS3	104	21	27438	0.0030364
128553	Neuronal	TSHZ2	1415	176	27436	0.0030381
9787	Neuronal	DLGAP5	122	12	27433	0.003041
92737	Neuronal	DNER	1315	97	27401	0.0030713
56916	Neuronal	SMARCAD1	192	11	27397	0.0030749
4116	Neuronal	MAGOH	59	11	2737	0.0031004
22843	Neuronal	PPM1E	355	19	27314	0.0031533
6217	Neuronal	RPS16	59	6	27245	0.0032203
56647	Neuronal	BCCIP	70	9	27227	0.0032376
387	Neuronal	RHOA	116	11	27216	0.0032485
11278	Neuronal	KLF12	1344	114	27208	0.0032559
636	Neuronal	BICD1	1146	55	27076	0.0033891
826	Neuronal	CAPNS1	74	25	26947	0.0035226
2786	Neuronal	GNG4	386	42	26839	0.0036385
5269	Neuronal	SERPINB6	155	23	26826	0.0036522
5793	Neuronal	PTPRG	2204	156	26807	0.0036738
1062	Neuronal	CENPE	202	13	26765	0.0037202
29994	Neuronal	BAZ2B	893	51	2674	0.0037472
5087	Neuronal	PBX1	820	108	26633	0.0038695
811	Neuronal	CALR	28	9	26596	0.003912
3895	Neuronal	KTN1	349	11	26502	0.0040221
10455	Neuronal	ECI2	111	11	26479	0.0040499
26052	Neuronal	DNM3	1333	65	26403	0.0041416
39	Neuronal	ACAT2	110	11	2635	0.0042063
1605	Neuronal	DAG1	125	12	26312	0.0042538
26053	Neuronal	AUTS2	2448	80	2624	0.0043454
64921	Neuronal	CASD1	135	13	2619	0.0044093
5361	Neuronal	PLXNA1	231	25	26119	0.0045024
8724	Neuronal	SNX3	110	15	26062	0.0045772
6950	Neuronal	TCP1	114	10	26058	0.0045827
9213	Neuronal	XPR1	465	27	26049	0.0045945
1602	Neuronal	DACH1	653	74	25961	0.0047145
23333	Neuronal	DPY19L1	399	18	25941	0.0047424
388228	Neuronal	SBK1	74	19	2594	0.0047439
1783	Neuronal	DYNC1LI2	93	6	25848	0.0048712
6876	Neuronal	TAGLN	83	13	25848	0.0048724
6205	Neuronal	RPS11	56	7	25819	0.0049123
5062	Neuronal	PAK2	405	34	25768	0.004986
2775	Neuronal	GNAO1	474	51	25749	0.0050127
8927	Neuronal	BSN	176	16	25704	0.0050793
10044	Neuronal	SH2D3C	120	16	25699	0.0050871
1501	Neuronal	CTNND2	2584	187	25657	0.0051485
10606	Neuronal	PAICS	118	15	25644	0.0051671
10528	Neuronal	NOP56	140	17	25596	0.0052391
7555	Neuronal	CNBP	42	10	25541	0.0053226
90480	Neuronal	GADD45GIP1	27	10	25487	0.0054069
9879	Neuronal	DDX46	90	22	25475	0.0054252
114786	Neuronal	XKR4	1151	69	25452	0.0054602
23732	Neuronal	FRRS1L	171	24	25394	0.005552
8502	Neuronal	PKP4	682	24	25318	0.0056734
839	Neuronal	CASP6	63	9	25248	0.0057882
6657	Neuronal	SOX2	19	7	25241	0.0058002
4211	Neuronal	MEIS1	344	45	25216	0.0058411
3958	Neuronal	LGALS3	69	6	25197	0.0058731
84899	Neuronal	TMTC4	248	19	25182	0.0058982
5048	Neuronal	PAFAH1B1	216	17	2514	0.0059687
51504	Neuronal	TRMT112	25	8	2514	0.0059693
27065	Neuronal	NSG1	174	21	25051	0.0061202
79817	Neuronal	MOB3B	725	81	24985	0.0062359
55636	Neuronal	CHD7	378	21	24966	0.0062694
9522	Neuronal	SCAMP1	337	14	24885	0.0064138
90007	Neuronal	MIDN	57	20	24876	0.0064297
7184	Neuronal	HSP90B1	158	25	24825	0.0065232
6222	Neuronal	RPS18	68	12	24824	0.0065258
55379	Neuronal	LRRC59	89	11	24795	0.0065782
23648	Neuronal	SSBP3	520	71	24716	0.0067263
65003	Neuronal	MRPL11	26	8	24693	0.0067693
8522	Neuronal	GAS7	1189	162	24681	0.0067917
55789	Neuronal	DEPDC1B	212	19	24661	0.0068302
558	Neuronal	AXL	148	25	24639	0.0068708
2547	Neuronal	XRCC6	71	10	24609	0.0069299
2109	Neuronal	ETFB	136	18	24538	0.0070684
79682	Neuronal	CENPU	316	7	24509	0.0071247
4869	Neuronal	NPM1	119	9	24477	0.0071885
819	Neuronal	CAMLG	31	11	24474	0.007194
6664	Neuronal	SOX11	59	15	24444	0.0072541
23057	Neuronal	NMNAT2	456	29	24442	0.0072588
283554	Neuronal	GPR137C	220	25	24325	0.0074984
5502	Neuronal	PPP1R1A	75	14	24312	0.0075242
2104	Neuronal	ESRRG	2112	158	2427	0.0076128
672	Neuronal	BRCA1	192	6	24155	0.0078578
5799	Neuronal	PTPRN2	3697	244	24141	0.0078875
55165	Neuronal	CEP55	199	24	24119	0.0079342
2029	Neuronal	ENSA	39	11	24047	0.0080928
7122	Neuronal	CLDN5	72	17	23915	0.0083889
25938	Neuronal	HEATR5A	200	18	23899	0.0084264
142	Neuronal	PARP1	191	12	23867	0.0085005
83540	Neuronal	NUF2	210	23	23856	0.0085259
221914	Neuronal	GPC2	45	9	2384	0.0085634
57584	Neuronal	ARHGAP21	198	21	23833	0.0085797
8662	Neuronal	EIF3B	118	12	23813	0.0086258
23658	Neuronal	LSM5	104	11	23742	0.0087924
2064	Neuronal	ERBB2	83	11	23695	0.0089054
11098	Neuronal	PRSS23	88	9	23684	0.0089335
23122	Neuronal	CLASP2	353	23	23586	0.0091719
8836	Neuronal	GGH	167	17	23571	0.0092091
1123	Neuronal	CHN1	294	16	23562	0.0092314
50861	Neuronal	STMN3	101	19	23471	0.0094605
2237	Neuronal	FEN1	26	4	23466	0.0094739
54939	Neuronal	COMMD4	39	12	23417	0.0095978
2048	Neuronal	EPHB2	463	56	23376	0.0097027
440275	Neuronal	EIF2AK4	359	30	23292	0.0099241
7398	Neuronal	USP1	72	8	23276	0.0099667
23326	Neuronal	USP22	207	16	23239	0.010065
55276	Neuronal	PGM2	208	20	2315	0.010307
151230	Neuronal	KLHL23	177	20	1931-02-01	0.010445
4135	Neuronal	MAP6	189	19	2308	0.010499
11189	Neuronal	CELF3	59	10	2023-03-02	0.010725
65055	Neuronal	REEP1	447	19	22995	0.010738
1974	Neuronal	EIF4A2	53	11	22937	0.010903
23623	Neuronal	RUSC1	22	7	22908	0.010988
25999	Neuronal	CLIP3	76	19	22872	0.011091
56995	Neuronal	TULP4	694	30	22826	0.011228
9369	Neuronal	NRXN3	3485	200	22791	0.011331
93986	Neuronal	FOXP2	914	49	22722	0.011536
79960	Neuronal	JADE1	107	16	22705	0.01159
1525	Neuronal	CXADR	246	29	2267	0.011694
151195	Neuronal	CCNYL1	167	9	22506	0.012207
116064	Neuronal	LRRC58	121	15	22474	0.012308
2593	Neuronal	GAMT	55	11	22375	0.012628
23313	Neuronal	KIAA0930	252	21	22359	0.012678
800	Neuronal	CALD1	512	39	22336	0.012756
1280	Neuronal	COL2A1	190	23	22291	0.012903
3337	Neuronal	DNAJB1	53	8	22283	0.012932
65124	Neuronal	SOWAHC	66	11	22235	0.01309
55327	Neuronal	LIN7C	35	6	22171	0.013308
3696	Neuronal	ITGB8	364	23	22158	0.013353
26586	Neuronal	CKAP2	89	8	22043	0.013751
3156	Neuronal	HMGCR	81	13	22035	0.01378
8607	Neuronal	RUVBL1	130	8	22014	0.013855
3232	Neuronal	HOXD3	61	7	21918	0.014196
3069	Neuronal	HDLBP	240	23	21884	0.014322
3184	Neuronal	HNRNPD	109	15	2188	0.014335
11345	Neuronal	GABARAPL2	72	11	21853	0.014432
27295	Neuronal	PDLIM3	133	17	2184	0.01448
84962	Neuronal	AJUBA	44	7	21821	0.01455
80816	Neuronal	ASXL3	405	28	21813	0.01458
4522	Neuronal	MTHFD1	236	32	21811	0.014589
868	Neuronal	CBLB	596	28	21711	0.014961
135152	Neuronal	B3GAT2	294	37	21701	0.014999
57677	Neuronal	ZFP14	137	13	21663	0.015145
2876	Neuronal	GPX1	27	6	21621	0.015304
6489	Neuronal	ST8SIA1	502	34	21608	0.015353
79077	Neuronal	DCTPP1	23	9	21572	0.015494
340260	Neuronal	UNCX	44	9	21552	0.015572
2596	Neuronal	GAP43	305	53	21451	0.015971
51529	Neuronal	ANAPC11	19	12	21413	0.016123
10726	Neuronal	NUDC	60	10	21341	0.016416
8773	Neuronal	SNAP23	80	10	21321	0.016499
6209	Neuronal	RPS15	36	8	21286	0.016643
10130	Neuronal	PDIA6	296	11	21275	0.016691
3485	Neuronal	IGFBP2	114	17	21254	0.016776
11237	Neuronal	RNF24	229	17	21234	0.016859
9715	Neuronal	FAM131B	68	18	21213	0.016947
285704	Neuronal	RGMB	98	14	21196	0.017018
535	Neuronal	ATP6V0A1	107	14	21188	0.017055
9534	Neuronal	ZNF254	108	18	21177	0.017101
23294	Neuronal	ANKS1A	512	34	21169	0.017135
112885	Neuronal	PHF21B	516	41	21137	0.017272
161253	Neuronal	REM2	44	11	21124	0.017324
7837	Neuronal	PXDN	423	51	21116	0.01736
7965	Neuronal	AIMP2	158	21	21072	0.017549
7514	Neuronal	XPO1	129	12	21071	0.017554
1386	Neuronal	ATF2	237	17	21049	0.017651
708	Neuronal	C1QBP	83	12	21017	0.01779
821	Neuronal	CANX	117	15	20952	0.018078
80790	Neuronal	CMIP	1168	109	20949	0.018089
10085	Neuronal	EDIL3	901	82	20937	0.018143
6304	Neuronal	SATB1	207	30	20889	0.018357
51081	Neuronal	MRPS7	43	5	20838	0.018591
22874	Neuronal	PLEKHA6	492	37	2082	0.01867
27249	Neuronal	MMADHC	83	8	20759	0.018951
9201	Neuronal	DCLK1	1175	99	20732	0.019079
4857	Neuronal	NOVA1	267	12	20725	0.019109
26470	Neuronal	SEZ6L2	41	7	20698	0.019236
9761	Neuronal	MLEC	99	18	20697	0.01924
200424	Neuronal	TET3	148	17	20656	0.019433
4300	Neuronal	MLLT3	500	57	20607	0.019668
9948	Neuronal	WDR1	284	17	20492	0.02022
2597	Neuronal	GAPDH	61	8	20464	0.020361
79971	Neuronal	WLS	564	65	2045	0.020429
222223	Neuronal	KIAA1324L	440	17	20402	0.020668
83460	Neuronal	EMC6	84	13	20375	0.020799
29893	Neuronal	PSMC3IP	46	6	2035	0.020927
23504	Neuronal	RIMBP2	627	71	20347	0.020942
150864	Neuronal	FAM117B	192	24	20346	0.020943
8303	Neuronal	SNN	86	13	20339	0.020983
57690	Neuronal	TNRC6C	219	27	20334	0.021005
8914	Neuronal	TIMELESS	111	11	20322	0.021069
79776	Neuronal	ZFHX4	407	38	2021	0.021641
5126	Neuronal	PCSK2	983	59	20134	0.022034
221692	Neuronal	PHACTR1	1433	69	20089	0.022275
80155	Neuronal	NAA15	227	18	20044	0.022513
5649	Neuronal	RELN	1984	105	20043	0.022518
332	Neuronal	BIRC5	144	18	19947	0.02304
1072	Neuronal	CFL1	42	6	19912	0.023229
6427	Neuronal	SRSF2	17	6	19871	0.023455
1111	Neuronal	CHEK1	158	15	19839	0.023636
2885	Neuronal	GRB2	250	15	19824	0.023716
64780	Neuronal	MICAL1	79	15	19816	0.023763
11100	Neuronal	HNRNPUL1	102	11	19807	0.023814
6749	Neuronal	SSRP1	66	10	19789	0.023915
54107	Neuronal	POLE3	53	9	19769	0.024027
388419	Neuronal	BTBD17	73	13	19726	0.024268
151742	Neuronal	PPM1L	749	32	19692	0.024468
55500	Neuronal	ETNK1	159	14	19681	0.024529
23613	Neuronal	ZMYND8	256	32	19666	0.024617
8289	Neuronal	ARID1A	140	9	19523	0.025448
58494	Neuronal	JAM2	251	27	19436	0.02597
55975	Neuronal	KLHL7	255	10	19432	0.025997
494470	Neuronal	RNF165	407	54	19426	0.026033
8531	Neuronal	YBX3	112	14	19418	0.026082
23208	Neuronal	SYT11	65	11	19342	0.026546
2023	Neuronal	ENO1	61	9	19323	0.026659
9188	Neuronal	DDX21	112	15	19302	0.02679
1075	Neuronal	CTSC	206	24	19236	0.0272
112495	Neuronal	GTF3C6	144	9	19233	0.027224
10189	Neuronal	ALYREF	23	10	19224	0.027278
119	Neuronal	ADD2	413	27	19223	0.027286
10206	Neuronal	TRIM13	67	10	19191	0.027485
4858	Neuronal	NOVA2	93	17	19189	0.0275
10630	Neuronal	PDPN	173	33	19178	0.027568
10962	Neuronal	MLLT11	55	11	19136	0.027835
3029	Neuronal	HAGH	310	11	19117	0.02796
10973	Neuronal	ASCC3	983	23	19057	0.028345
5064	Neuronal	PALM	287	46	1904	0.028458
7162	Neuronal	TPBG	44	7	19039	0.028459
7532	Neuronal	YWHAG	107	13	19034	0.028492
5034	Neuronal	P4HB	92	5	18992	0.028767
121457	Neuronal	IKBIP	115	18	18989	0.028787
23095	Neuronal	KIF1B	594	16	18947	0.029068
5327	Neuronal	PLAT	73	11	18917	0.029263
396	Neuronal	ARHGDIA	63	6	1891	0.02931
157807	Neuronal	CLVS1	444	49	1886	0.029647
7456	Neuronal	WIPF1	206	29	18855	0.029681
2224	Neuronal	FDPS	23	3	18852	0.0297
169792	Neuronal	GLIS3	1972	157	18848	0.02973
667	Neuronal	DST	423	15	18821	0.029912
5451	Neuronal	POU2F1	427	28	18809	0.029995
8878	Neuronal	SQSTM1	152	27	18779	0.030195
6132	Neuronal	RPL8	73	9	1876	0.030329
6285	Neuronal	S100B	143	16	18736	0.030491
5577	Neuronal	PRKAR2B	287	20	18716	0.030628
57003	Neuronal	CCDC47	98	7	18679	0.03089
91584	Neuronal	PLXNA4	1533	121	18579	0.031591
25937	Neuronal	WWTR1	667	67	18577	0.031605
5333	Neuronal	PLCD1	120	19	18562	0.031714
7057	Neuronal	THBS1	70	9	1853	0.031939
93	Neuronal	ACVR2B	106	8	18511	0.03208
7982	Neuronal	ST7	409	47	18508	0.032102
5784	Neuronal	PTPN14	777	59	18496	0.032187
4133	Neuronal	MAP2	751	28	18491	0.032223
54919	Neuronal	DNAAF5	287	17	18481	0.032291
5901	Neuronal	RAN	72	9	18468	0.03239
10238	Neuronal	DCAF7	62	14	18413	0.032789
400	Neuronal	ARL1	64	15	18358	0.033194
9732	Neuronal	DOCK4	1158	122	18338	0.033341
50999	Neuronal	TMED5	98	13	18286	0.033729
81563	Neuronal	C1orf21	613	34	18264	0.033895
4717	Neuronal	NDUFC1	67	7	18199	0.034389
9922	Neuronal	IQSEC1	568	68	18194	0.034424
4154	Neuronal	MBNL1	330	20	18137	0.03486
122769	Neuronal	LRR1	99	8	18116	0.035028
4131	Neuronal	MAP1B	260	42	18102	0.035132
26002	Neuronal	MOXD1	289	29	18098	0.035166
349667	Neuronal	RTN4RL2	30	7	18056	0.035487
1808	Neuronal	DPYSL2	646	39	18034	0.035661
7298	Neuronal	TYMS	126	11	18029	0.0357
9498	Neuronal	SLC4A8	205	15	18008	0.035864
56776	Neuronal	FMN2	1266	82	17958	0.036259
3798	Neuronal	KIF5A	86	18	17939	0.036414
113251	Neuronal	LARP4	163	13	17925	0.036525
1984	Neuronal	EIF5A	70	12	17897	0.036753
22822	Neuronal	PHLDA1	60	17	17895	0.03677
64398	Neuronal	MPP5	358	16	17881	0.036882
26147	Neuronal	PHF19	77	12	17786	0.037649
6659	Neuronal	SOX4	14	7	17742	0.038016
196528	Neuronal	ARID2	160	22	17724	0.038162
6628	Neuronal	SNRPB	52	9	17721	0.038187
52	Neuronal	ACP1	63	7	17584	0.039343
10579	Neuronal	TACC2	1077	109	17574	0.039424
65249	Neuronal	ZSWIM4	96	10	17574	0.039425
10493	Neuronal	VAT1	43	7	17532	0.039784
81	Neuronal	ACTN4	295	17	17468	0.04034
55388	Neuronal	MCM10	247	46	17395	0.040977
196403	Neuronal	DTX3	39	12	17387	0.041044
22920	Neuronal	KIFAP3	483	12	17385	0.041063
51287	Neuronal	COA4	64	11	17385	0.041063
51310	Neuronal	SLC22A17	62	15	17346	0.041409
2891	Neuronal	GRIA2	253	22	17326	0.041582
54108	Neuronal	CHRAC1	66	17	17277	0.042022
60436	Neuronal	TGIF2	34	14	17264	0.042141
6091	Neuronal	ROBO1	2567	91	17251	0.042253
9043	Neuronal	SPAG9	204	18	17242	0.042337
55450	Neuronal	CAMK2N1	38	9	17218	0.042557
123920	Neuronal	CMTM3	57	10	17192	0.042793
6616	Neuronal	SNAP25	254	35	17091	0.043712
23180	Neuronal	RFTN1	661	65	16989	0.044668
28951	Neuronal	TRIB2	97	14	16972	0.044832
8817	Neuronal	FGF18	156	29	16895	0.045561
6513	Neuronal	SLC2A1	191	22	16862	0.04588
60481	Neuronal	ELOVL5	271	12	16836	0.046131
3925	Neuronal	STMN1	57	6	16791	0.046564
23231	Neuronal	SEL1L3	326	49	16788	0.046593
253827	Neuronal	MSRB3	318	22	16778	0.046694
30844	Neuronal	EHD4	265	28	1677	0.046771
5213	Neuronal	PFKM	150	18	16748	0.046984
157506	Neuronal	RDH10	120	16	16699	0.047468
5499	Neuronal	PPP1CA	44	9	16672	0.047733
6241	Neuronal	RRM2	46	10	1666	0.047853
3910	Neuronal	LAMA4	406	37	16656	0.047901
5532	Neuronal	PPP3CB	72	12	16605	0.048411
9901	Neuronal	SRGAP3	877	101	16548	0.048981
8324	Neuronal	FZD7	53	8	16527	0.049194
6812	Neuronal	STXBP1	101	16	16473	0.049748
79022	Neuronal	TMEM106C	70	12	16464	0.04984
22849	Neuronal	CPEB3	334	19	16462	0.049856
4163	Neuronal	MCC	1814	56	1644	0.050083
23036	Neuronal	ZNF292	313	13	16436	0.050127
4915	Neuronal	NTRK2	961	64	16435	0.050141
266812	Neuronal	NAP1L5	54	12	16361	0.05091
81606	Neuronal	LBH	145	20	1636	0.050917
2971	Neuronal	GTF3A	131	15	16326	0.051272
84722	Neuronal	PSRC1	80	17	16316	0.051385
552889	Neuronal	ATXN7L3B	96	12	16315	0.051396
4212	Neuronal	MEIS2	448	72	16313	0.051418
54332	Neuronal	GDAP1	95	8	16291	0.051643
85508	Neuronal	SCRT2	101	17	16279	0.051769
25805	Neuronal	BAMBI	54	13	16263	0.051945
23625	Neuronal	FAM89B	32	6	16249	0.05209
1978	Neuronal	EIF4EBP1	56	9	16231	0.052286
3975	Neuronal	LHX1	58	13	16227	0.05233
4808	Neuronal	NHLH2	88	9	16186	0.052763
1175	Neuronal	AP2S1	57	22	16177	0.052863
29956	Neuronal	CERS2	53	7	16119	0.053489
9853	Neuronal	RUSC2	136	20	16102	0.053675
26040	Neuronal	SETBP1	738	91	16052	0.054225
4173	Neuronal	MCM4	18	6	16051	0.054236
147841	Neuronal	SPC24	103	18	16024	0.054535
114804	Neuronal	RNF157	245	28	15996	0.05484
79073	Neuronal	TMEM109	64	8	15987	0.054942
10765	Neuronal	KDM5B	251	21	15971	0.05512
9832	Neuronal	JAKMIP2	473	26	15958	0.055269
27075	Neuronal	TSPAN13	238	38	15917	0.055725
10112	Neuronal	KIF20A	38	10	15911	0.055795
10570	Neuronal	DPYSL4	122	14	15901	0.055904
23527	Neuronal	ACAP2	552	15	15848	0.056504
23710	Neuronal	GABARAPL1	110	19	15816	0.056872
51029	Neuronal	DESI2	176	23	1579	0.057169
1910	Neuronal	EDNRB	120	14	1579	0.057171
87	Neuronal	ACTN1	462	49	1577	0.057399
26271	Neuronal	FBXO5	110	12	15753	0.057594
192683	Neuronal	SCAMP5	119	10	15745	0.05769
6240	Neuronal	RRM1	203	14	1574	0.05774
7003	Neuronal	TEAD1	512	40	1574	0.057741
200916	Neuronal	RPL22L1	53	10	15684	0.058392
23135	Neuronal	KDM6B	61	14	15652	0.058765
84896	Neuronal	ATAD1	136	6	15609	0.059271
4088	Neuronal	SMAD3	407	54	15588	0.059526
54386	Neuronal	TERF2IP	101	14	15572	0.059706
79570	Neuronal	NKAIN1	247	19	15529	0.060222
10491	Neuronal	CRTAP	120	18	15478	0.060835
10109	Neuronal	ARPC2	110	10	1544	0.061297
6117	Neuronal	RPA1	253	21	15424	0.06149
51218	Neuronal	GLRX5	127	19	15417	0.061577
23025	Neuronal	UNC13A	422	77	15394	0.061851
2562	Neuronal	GABRB3	753	80	15381	0.062015
64105	Neuronal	CENPK	202	14	1538	0.062024
23234	Neuronal	DNAJC9	58	3	15375	0.062088
3315	Neuronal	HSPB1	60	11	15367	0.062188
9989	Neuronal	PPP4R1	263	23	15365	0.062202
79805	Neuronal	VASH2	144	22	1535	0.062396
3280	Neuronal	HES1	73	13	15329	0.062653
11222	Neuronal	MRPL3	115	14	15295	0.063075
7088	Neuronal	TLE1	410	76	15289	0.063143
7378	Neuronal	UPP1	60	12	15282	0.063229
1466	Neuronal	CSRP2	120	18	15273	0.063341
80218	Neuronal	NAA50	59	5	15236	0.063805
54732	Neuronal	TMED9	68	12	15229	0.063898
8842	Neuronal	PROM1	431	61	15216	0.064057
51466	Neuronal	EVL	296	29	15214	0.064074
2274	Neuronal	FHL2	314	49	15207	0.064164
64782	Neuronal	AEN	124	18	15171	0.064627
92856	Neuronal	IMP4	25	6	15166	0.064688
55117	Neuronal	SLC6A15	115	15	15114	0.065349
4017	Neuronal	LOXL2	609	38	15094	0.065595
56853	Neuronal	CELF4	863	91	15069	0.065917
7976	Neuronal	FZD3	189	11	15058	0.066061
7373	Neuronal	COL14A1	612	48	15045	0.066222
84553	Neuronal	FAXC	320	22	15043	0.066248
1495	Neuronal	CTNNA1	304	7	15022	0.066526
22823	Neuronal	MTF2	121	13	14956	0.06738
11127	Neuronal	KIF3A	110	6	14951	0.067447
80777	Neuronal	CYB5B	179	19	14893	0.068206
221981	Neuronal	THSD7A	1913	124	1489	0.068247
6856	Neuronal	SYPL1	117	19	1488	0.068381
10439	Neuronal	OLFM1	309	43	14798	0.069459
10981	Neuronal	RAB32	36	7	14797	0.069474
56992	Neuronal	KIF15	106	13	1475	0.07011
10082	Neuronal	GPC6	3182	171	14733	0.070331
80274	Neuronal	SCUBE1	657	83	14698	0.070813
4830	Neuronal	NME1	88	13	14649	0.071477
143282	Neuronal	FGFBP3	54	13	14637	0.07164
18	Neuronal	ABAT	683	77	14609	0.07202
81551	Neuronal	STMN4	128	18	14555	0.072768
23032	Neuronal	USP33	113	17	14551	0.07282
259266	Neuronal	ASPM	138	11	14494	0.073616
9865	Neuronal	TRIL	71	10	14491	0.073653
2139	Neuronal	EYA2	939	91	14426	0.074573
9918	Neuronal	NCAPD2	193	15	14421	0.07463
79605	Neuronal	PGBD5	279	31	14417	0.074694
3213	Neuronal	HOXB3	96	18	1439	0.075078
1965	Neuronal	EIF2S1	129	14	14379	0.075227
523	Neuronal	ATP6V1A	102	5	14333	0.075882
374946	Neuronal	DRAXIN	139	30	14291	0.076482
57666	Neuronal	FBRSL1	470	39	14275	0.076713
7430	Neuronal	EZR	275	15	14275	0.076715
23446	Neuronal	SLC44A1	375	23	14269	0.076799
51056	Neuronal	LAP3	126	5	14214	0.077605
10814	Neuronal	CPLX2	286	26	14206	0.077712
1063	Neuronal	CENPF	272	18	14196	0.077861
55220	Neuronal	KLHDC8A	170	19	14185	0.078029
6935	Neuronal	ZEB1	261	11	14163	0.078344
57493	Neuronal	HEG1	313	30	14113	0.079079
24141	Neuronal	LAMP5	107	21	14099	0.079287
790955	Neuronal	UQCC3	30	4	14093	0.079369
9480	Neuronal	ONECUT2	270	25	14085	0.079485
51560	Neuronal	RAB6B	249	45	14034	0.08025
1894	Neuronal	ECT2	178	17	14004	0.080696
2177	Neuronal	FANCD2	230	8	13987	0.080959
57498	Neuronal	KIDINS220	230	27	13984	0.080995
389	Neuronal	RHOC	63	13	13971	0.081193
1163	Neuronal	CKS1B	26	4	1396	0.081355
481	Neuronal	ATP1B1	169	25	13887	0.082457
79656	Neuronal	BEND5	115	19	13861	0.082864
2934	Neuronal	GSN	228	24	13855	0.082945
58499	Neuronal	ZNF462	273	38	13846	0.08308
57178	Neuronal	ZMIZ1	855	107	13823	0.083435
2259	Neuronal	FGF14	1778	106	13775	0.084175
2042	Neuronal	EPHA3	721	29	13774	0.084197
84858	Neuronal	ZNF503	16	10	13774	0.0842
9837	Neuronal	GINS1	172	11	13709	0.0852
701	Neuronal	BUB1B	131	11	13695	0.085428
7025	Neuronal	NR2F1	27	8	13664	0.08591
84251	Neuronal	SGIP1	778	22	13641	0.086266
2173	Neuronal	FABP7	62	18	13634	0.086374
253738	Neuronal	EBF3	336	84	13631	0.086424
116154	Neuronal	PHACTR3	994	77	13613	0.086704
10403	Neuronal	NDC80	178	20	13604	0.086848
2908	Neuronal	NR3C1	255	24	13599	0.086932
23594	Neuronal	ORC6	19	3	13589	0.087083
1381	Neuronal	CRABP1	59	15	13559	0.087564
9469	Neuronal	CHST3	208	18	13552	0.087672
10912	Neuronal	GADD45G	62	9	13522	0.088152
89891	Neuronal	WDR34	73	8	13522	0.088154
1476	Neuronal	CSTB	69	14	13503	0.088464
56967	Neuronal	C14orf132	306	28	13473	0.088946
51655	Neuronal	RASD1	56	7	13465	0.089076
83461	Neuronal	CDCA3	24	7	13461	0.089127
6480	Neuronal	ST6GAL1	631	75	13445	0.089398
55521	Neuronal	TRIM36	183	25	13412	0.089933
10797	Neuronal	MTHFD2	61	9	13396	0.090184
204	Neuronal	AK2	66	7	13282	0.092064
23270	Neuronal	TSPYL4	64	9	13259	0.092434
4882	Neuronal	NPR2	63	9	13227	0.09297
55143	Neuronal	CDCA8	102	10	13221	0.093073
26135	Neuronal	SERBP1	51	12	13201	0.0934
3983	Neuronal	ABLIM1	771	61	1319	0.09359
57619	Neuronal	SHROOM3	988	59	13127	0.094648
283212	Neuronal	KLHL35	43	10	13122	0.094723
64710	Neuronal	NUCKS1	132	22	13113	0.094876
1153	Neuronal	CIRBP	41	8	13068	0.095648
2317	Neuronal	FLNB	421	34	13028	0.096326
5691	Neuronal	PSMB3	74	16	12955	0.097571
57534	Neuronal	MIB1	216	19	12916	0.098249
201895	Neuronal	SMIM14	258	27	12812	0.10006
8574	Neuronal	AKR7A2	90	18	1279	0.10045
1195	Neuronal	CLK1	56	15	12767	0.10085
51645	Neuronal	PPIL1	109	14	12723	0.10163
84790	Neuronal	TUBA1C	62	13	12701	0.10202
8825	Neuronal	LIN7A	441	30	12693	0.10217
10276	Neuronal	NET1	149	11	1268	0.1024
11004	Neuronal	KIF2C	105	13	12668	0.10262
928	Neuronal	CD9	91	13	12665	0.10267
26018	Neuronal	LRIG1	326	33	12655	0.10285
4853	Neuronal	NOTCH2	142	12	12643	0.10307
5654	Neuronal	HTRA1	272	27	12554	0.10466
8125	Neuronal	ANP32A	122	19	12544	0.10484
84457	Neuronal	PHYHIPL	135	10	12541	0.10491
80000	Neuronal	GREB1L	318	21	12519	0.1053
8668	Neuronal	EIF3I	46	5	12441	0.10673
1952	Neuronal	CELSR2	127	23	12344	0.10854
6836	Neuronal	SURF4	78	9	12328	0.10882
3212	Neuronal	HOXB2	52	9	12309	0.10918
283871	Neuronal	PGP	50	9	12286	0.10962
231	Neuronal	AKR1B1	86	19	12272	0.10988
92	Neuronal	ACVR2A	116	12	12231	0.11065
7372	Neuronal	UMPS	140	14	12219	0.11087
55274	Neuronal	PHF10	83	12	12219	0.11087
83543	Neuronal	AIF1L	133	24	12212	0.111
26137	Neuronal	ZBTB20	1474	100	12208	0.11108
57465	Neuronal	TBC1D24	33	18	12181	0.11159
3757	Neuronal	KCNH2	117	17	12156	0.11206
2941	Neuronal	GSTA4	148	16	12139	0.1124
10413	Neuronal	YAP1	306	16	12135	0.11248
66036	Neuronal	MTMR9	157	11	12115	0.11285
51065	Neuronal	RPS27L	78	12	12087	0.11339
324	Neuronal	APC	367	21	12086	0.11341
146330	Neuronal	FBXL16	68	9	12049	0.11412
7520	Neuronal	XRCC5	256	23	12034	0.11442
2899	Neuronal	GRIK3	504	53	12024	0.11461
1021	Neuronal	CDK6	293	31	11994	0.11519
26039	Neuronal	SS18L1	235	19	11989	0.11529
1995	Neuronal	ELAVL3	120	20	11984	0.11538
754	Neuronal	PTTG1IP	187	24	1197	0.11566
10289	Neuronal	EIF1B	46	4	11927	0.11649
7050	Neuronal	TGIF1	186	43	11913	0.11677
140685	Neuronal	ZBTB46	339	21	11857	0.11788
84888	Neuronal	SPPL2A	270	17	11854	0.11792
27020	Neuronal	NPTN	165	18	11846	0.1181
8826	Neuronal	IQGAP1	361	15	11841	0.11819
5315	Neuronal	PKM	76	13	11806	0.11887
58528	Neuronal	RRAGD	157	27	11772	0.11956
5955	Neuronal	RCN2	72	18	1177	0.11959
8828	Neuronal	NRP2	304	56	11751	0.11997
23028	Neuronal	KDM1A	108	10	11729	0.12042
23649	Neuronal	POLA2	54	8	11714	0.12071
191	Neuronal	AHCY	66	5	11698	0.12104
9833	Neuronal	MELK	187	11	11636	0.1223
3915	Neuronal	LAMC1	501	11	11626	0.12249
8896	Neuronal	BUD31	51	10	11586	0.1233
55320	Neuronal	MIS18BP1	119	12	11584	0.12335
10660	Neuronal	LBX1	33	8	11562	0.12379
81605	Neuronal	URM1	71	13	11544	0.12417
7750	Neuronal	ZMYM2	280	16	11525	0.12456
81539	Neuronal	SLC38A1	213	41	11464	0.12581
694	Neuronal	BTG1	61	15	11447	0.12617
1718	Neuronal	DHCR24	201	16	11443	0.12625
22839	Neuronal	DLGAP4	202	30	11276	0.12975
1164	Neuronal	CKS2	60	14	11268	0.12991
10969	Neuronal	EBNA1BP2	121	13	11264	0.12999
4804	Neuronal	NGFR	115	30	11193	0.13151
160518	Neuronal	DENND5B	776	23	11176	0.13187
1903	Neuronal	S1PR3	88	21	11156	0.13229
3720	Neuronal	JARID2	743	55	11139	0.13265
55502	Neuronal	HES6	101	8	11115	0.13317
3797	Neuronal	KIF3C	203	32	11084	0.13384
55785	Neuronal	FGD6	453	30	10988	0.13594
8655	Neuronal	DYNLL1	141	16	10958	0.13659
54407	Neuronal	SLC38A2	46	7	10917	0.13748
1717	Neuronal	DHCR7	98	8	10913	0.13756
6576	Neuronal	SLC25A1	78	11	10905	0.13775
55075	Neuronal	UACA	188	18	10888	0.13813
8683	Neuronal	SRSF9	68	13	10866	0.13861
25902	Neuronal	MTHFD1L	1049	80	10762	0.14092
6194	Neuronal	RPS6	38	6	10713	0.14203
11014	Neuronal	KDELR2	155	22	10702	0.14227
5445	Neuronal	PON2	154	17	10672	0.14294
29028	Neuronal	ATAD2	90	27	10647	0.1435
4000	Neuronal	LMNA	129	9	10606	0.14443
23335	Neuronal	WDR7	958	46	10594	0.14471
655	Neuronal	BMP7	377	30	10589	0.14483
9813	Neuronal	EFCAB14	127	7	10537	0.14601
6428	Neuronal	SRSF3	112	10	10524	0.1463
10980	Neuronal	COPS6	37	7	10495	0.14698
6623	Neuronal	SNCG	87	14	10492	0.14704
23034	Neuronal	SAMD4A	636	96	10463	0.1477
51035	Neuronal	UBXN1	29	5	10452	0.14796
78997	Neuronal	GDAP1L1	130	11	10444	0.14815
9782	Neuronal	MATR3	66	9	10406	0.14902
1108	Neuronal	CHD4	92	9	10366	0.14996
5347	Neuronal	PLK1	86	11	10352	0.1503
10950	Neuronal	BTG3	66	13	10349	0.15036
699	Neuronal	BUB1	59	7	10341	0.15054
79709	Neuronal	COLGALT1	145	24	10314	0.15118
9475	Neuronal	ROCK2	439	20	1031	0.15127
90313	Neuronal	TP53I13	35	10	10294	0.15164
4155	Neuronal	MBP	748	109	1029	0.15174
23543	Neuronal	RBFOX2	388	28	10286	0.15183
10163	Neuronal	WASF2	142	9	10276	0.15207
8128	Neuronal	ST8SIA2	274	28	10273	0.15215
801	Neuronal	CALM1	74	11	10198	0.15392
8985	Neuronal	PLOD3	75	16	10133	0.15545
10615	Neuronal	SPAG5	23	11	10107	0.15609
1019	Neuronal	CDK4	25	11	10099	0.15626
8669	Neuronal	EIF3J	63	6	1009	0.15648
6507	Neuronal	SLC1A3	277	47	10069	0.157
60496	Neuronal	AASDHPPT	65	10	10049	0.15748
4661	Neuronal	MYT1	272	38	10036	0.15779
1113	Neuronal	CHGA	120	20	10025	0.15805
3032	Neuronal	HADHB	109	8	10006	0.15851
84908	Neuronal	FAM136A	44	5	0.99816	0.1591
567	Neuronal	B2M	68	12	0.99635	0.15954
4175	Neuronal	MCM6	77	8	0.99595	0.15964
25873	Neuronal	RPL36	53	12	0.99371	0.16018
7267	Neuronal	TTC3	472	15	0.99282	0.1604
22974	Neuronal	TPX2	128	10	0.99159	0.1607
202052	Neuronal	DNAJC18	57	7	0.99027	0.16102
10983	Neuronal	CCNI	82	17	0.98233	0.16297
64960	Neuronal	MRPS15	98	10	0.98083	0.16334
9493	Neuronal	KIF23	57	9	0.97671	0.16436
3159	Neuronal	HMGA1	59	9	0.97549	0.16466
10733	Neuronal	PLK4	39	6	0.9745	0.1649
57085	Neuronal	AGTRAP	93	16	0.97351	0.16515
6566	Neuronal	SLC16A1	89	11	0.97323	0.16522
334	Neuronal	APLP2	277	16	0.97265	0.16536
6683	Neuronal	SPAST	243	20	0.96836	0.16643
10150	Neuronal	MBNL2	365	34	0.9678	0.16657
56034	Neuronal	PDGFC	360	30	0.96773	0.16659
890	Neuronal	CCNA2	59	9	0.96316	0.16773
219287	Neuronal	AMER2	48	10	0.96314	0.16774
92312	Neuronal	MEX3A	39	11	0.96289	0.1678
7272	Neuronal	TTK	213	12	0.962	0.16802
4176	Neuronal	MCM7	53	8	0.95195	0.17056
51062	Neuronal	ATL1	205	18	0.95184	0.17059
55970	Neuronal	GNG12	355	29	0.94833	0.17148
831	Neuronal	CAST	377	28	0.9449	0.17235
10592	Neuronal	SMC2	132	11	0.93191	0.17569
5599	Neuronal	MAPK8	106	14	0.93186	0.1757
3841	Neuronal	KPNA5	116	14	0.93098	0.17593
140688	Neuronal	NOL4L	84	12	0.92857	0.17656
51646	Neuronal	YPEL5	55	12	0.928	0.1767
3175	Neuronal	ONECUT1	116	22	0.92596	0.17723
55839	Neuronal	CENPN	155	9	0.91678	0.17963
54443	Neuronal	ANLN	249	32	0.91672	0.17964
3921	Neuronal	RPSA	150	6	0.91365	0.18045
8818	Neuronal	DPM2	46	5	0.90279	0.18332
84932	Neuronal	RAB2B	91	12	0.9028	0.18332
4833	Neuronal	NME4	90	11	0.90001	0.18406
3643	Neuronal	INSR	787	88	0.8943	0.18558
22818	Neuronal	COPZ1	43	4	0.89295	0.18594
8788	Neuronal	DLK1	86	19	0.88852	0.18713
55233	Neuronal	MOB1A	75	7	0.8854	0.18797
23263	Neuronal	MCF2L	535	51	0.88131	0.18908
9152	Neuronal	SLC6A5	308	31	0.87751	0.1901
6490	Neuronal	PMEL	33	12	0.87686	0.19028
113189	Neuronal	CHST14	34	7	0.87536	0.19069
55023	Neuronal	PHIP	272	18	0.8669	0.193
10079	Neuronal	ATP9A	779	33	0.86602	0.19324
57060	Neuronal	PCBP4	24	5	0.8652	0.19346
9616	Neuronal	RNF7	73	8	0.86295	0.19408
11065	Neuronal	UBE2C	66	11	0.85695	0.19574
2059	Neuronal	EPS8	177	27	0.85633	0.19591
57337	Neuronal	SENP7	538	12	0.85137	0.19728
6447	Neuronal	SCG5	228	51	0.84926	0.19787
55704	Neuronal	CCDC88A	483	25	0.84624	0.19871
6185	Neuronal	RPN2	242	16	0.84398	0.19934
1879	Neuronal	EBF1	790	56	0.84354	0.19946
8925	Neuronal	HERC1	591	20	0.84339	0.1995
6647	Neuronal	SOD1	60	14	0.84259	0.19973
10763	Neuronal	NES	60	8	0.8395	0.20059
6176	Neuronal	RPLP1	26	6	0.83724	0.20123
57084	Neuronal	SLC17A6	188	37	0.83622	0.20152
4174	Neuronal	MCM5	128	23	0.83569	0.20166
6284	Neuronal	S100A13	76	8	0.83546	0.20173
51499	Neuronal	TRIAP1	54	11	0.83347	0.20229
6633	Neuronal	SNRPD2	42	9	0.83343	0.2023
23421	Neuronal	ITGB3BP	215	15	0.82855	0.20368
4094	Neuronal	MAF	94	27	0.82663	0.20422
7059	Neuronal	THBS3	38	8	0.82488	0.20472
56965	Neuronal	PARP6	98	13	0.82191	0.20556
57480	Neuronal	PLEKHG1	989	72	0.82049	0.20597
9928	Neuronal	KIF14	308	20	0.81833	0.20658
26960	Neuronal	NBEA	1794	57	0.81673	0.20704
2195	Neuronal	FAT1	452	61	0.81351	0.20796
80146	Neuronal	UXS1	298	25	0.81212	0.20836
4739	Neuronal	NEDD9	716	89	0.81161	0.20851
29767	Neuronal	TMOD2	230	13	0.8096	0.20909
2091	Neuronal	FBL	98	16	0.80944	0.20913
55352	Neuronal	COPRS	57	12	0.80671	0.20992
6790	Neuronal	AURKA	97	23	0.80565	0.21022
387856	Neuronal	CCDC184	80	10	0.80282	0.21104
6631	Neuronal	SNRPC	129	10	0.80223	0.21121
2201	Neuronal	FBN2	665	38	0.80215	0.21123
3843	Neuronal	IPO5	157	19	0.80034	0.21176
58480	Neuronal	RHOU	224	23	0.79457	0.21343
150468	Neuronal	CKAP2L	97	12	0.79291	0.21391
10749	Neuronal	KIF1C	129	19	0.79258	0.21401
6477	Neuronal	SIAH1	56	7	0.78852	0.2152
51258	Neuronal	MRPL51	88	6	0.78832	0.21526
135293	Neuronal	PM20D2	113	11	0.78417	0.21647
56341	Neuronal	PRMT8	323	54	0.78282	0.21687
9343	Neuronal	EFTUD2	195	19	0.78163	0.21722
219790	Neuronal	RTKN2	250	18	0.78023	0.21763
27324	Neuronal	TOX3	261	33	0.78018	0.21764
29085	Neuronal	PHPT1	20	6	0.77113	0.22032
83439	Neuronal	TCF7L1	650	58	0.77045	0.22052
1645	Neuronal	AKR1C1	124	19	0.76666	0.22164
5641	Neuronal	LGMN	148	29	0.75909	0.2239
9537	Neuronal	TP53I11	99	21	0.75907	0.2239
8848	Neuronal	TSC22D1	296	13	0.75891	0.22395
10512	Neuronal	SEMA3C	405	52	0.75891	0.22395
4257	Neuronal	MGST1	103	17	0.75729	0.22444
51701	Neuronal	NLK	88	30	0.75695	0.22454
9200	Neuronal	HACD1	189	22	0.75594	0.22484
817	Neuronal	CAMK2D	732	52	0.75538	0.22501
29106	Neuronal	SCG3	144	18	0.75519	0.22507
1809	Neuronal	DPYSL3	161	29	0.75323	0.22566
6634	Neuronal	SNRPD3	63	11	0.75075	0.2264
977	Neuronal	CD151	103	10	0.7487	0.22702
6678	Neuronal	SPARC	99	16	0.74645	0.2277
338761	Neuronal	C1QL4	49	9	0.74182	0.2291
478	Neuronal	ATP1A3	35	12	0.73964	0.22976
2261	Neuronal	FGFR3	71	19	0.73703	0.23055
7167	Neuronal	TPI1	29	5	0.73078	0.23246
11341	Neuronal	SCRG1	53	12	0.73077	0.23246
5111	Neuronal	PCNA	74	6	0.72995	0.23271
116028	Neuronal	RMI2	112	14	0.72776	0.23338
4172	Neuronal	MCM3	137	22	0.72165	0.23526
252995	Neuronal	FNDC5	38	9	0.7182	0.23632
1267	Neuronal	CNP	52	12	0.71708	0.23666
5458	Neuronal	POU4F2	59	7	0.71707	0.23666
4670	Neuronal	HNRNPM	169	17	0.7165	0.23684
27166	Neuronal	PRELID1	54	14	0.71636	0.23689
25879	Neuronal	DCAF13	122	9	0.71451	0.23745
8451	Neuronal	CUL4A	155	9	0.71409	0.23758
28984	Neuronal	RGCC	100	15	0.71391	0.23764
1265	Neuronal	CNN2	196	36	0.71376	0.23769
10611	Neuronal	PDLIM5	540	26	0.71099	0.23855
64151	Neuronal	NCAPG	92	8	0.70968	0.23895
113263	Neuronal	GLCCI1	442	28	0.70921	0.2391
871	Neuronal	SERPINH1	84	15	0.70724	0.23971
65986	Neuronal	ZBTB10	117	16	0.70257	0.24116
5214	Neuronal	PFKP	582	55	0.70014	0.24192
64375	Neuronal	IKZF4	36	8	0.69331	0.24406
5983	Neuronal	RFC3	425	30	0.67873	0.24865
493869	Neuronal	GPX8	56	6	0.67605	0.2495
6632	Neuronal	SNRPD1	47	6	0.66892	0.25177
9232	Neuronal	PTTG1	58	13	0.66627	0.25262
10904	Neuronal	BLCAP	44	8	0.66517	0.25297
1969	Neuronal	EPHA2	95	17	0.66505	0.25301
140465	Neuronal	MYL6B	18	7	0.66276	0.25374
1627	Neuronal	DBN1	58	8	0.66191	0.25402
57515	Neuronal	SERINC1	103	11	0.66131	0.25421
2785	Neuronal	GNG3	28	6	0.66128	0.25422
171586	Neuronal	ABHD3	104	11	0.66124	0.25423
11018	Neuronal	TMED1	31	7	0.65774	0.25535
11072	Neuronal	DUSP14	93	15	0.65572	0.256
54433	Neuronal	GAR1	70	8	0.6549	0.25626
5441	Neuronal	POLR2L	88	7	0.65328	0.25679
1363	Neuronal	CPE	540	23	0.65085	0.25757
55573	Neuronal	CDV3	100	15	0.6415	0.2606
84206	Neuronal	MEX3B	53	15	0.64063	0.26088
10263	Neuronal	CDK2AP2	28	7	0.64038	0.26096
51144	Neuronal	HSD17B12	418	24	0.63744	0.26192
390	Neuronal	RND3	87	20	0.63427	0.26295
586	Neuronal	BCAT1	604	56	0.63183	0.26375
84617	Neuronal	TUBB6	117	7	0.63021	0.26428
10383	Neuronal	TUBB4B	59	13	0.62328	0.26655
1655	Neuronal	DDX5	57	7	0.62066	0.26741
1290	Neuronal	COL5A2	447	16	0.62056	0.26744
1820	Neuronal	ARID3A	246	39	0.61502	0.26927
80725	Neuronal	SRCIN1	184	25	0.61339	0.26981
4825	Neuronal	NKX6-1	43	8	0.61299	0.26994
9368	Neuronal	SLC9A3R1	87	14	0.6096	0.27106
10014	Neuronal	HDAC5	112	14	0.60923	0.27119
10577	Neuronal	NPC2	77	7	0.6092	0.2712
23077	Neuronal	MYCBP2	526	23	0.60728	0.27183
59	Neuronal	ACTA2	212	32	0.60515	0.27254
161742	Neuronal	SPRED1	382	13	0.60458	0.27273
1611	Neuronal	DAP	331	17	0.60398	0.27293
10135	Neuronal	NAMPT	132	17	0.60347	0.2731
5978	Neuronal	REST	141	17	0.60166	0.2737
11198	Neuronal	SUPT16H	112	13	0.59841	0.27478
1301	Neuronal	COL11A1	1009	32	0.59552	0.27575
11178	Neuronal	LZTS1	106	20	0.59384	0.27631
100129842	Neuronal	ZNF737	244	19	0.5924	0.27679
4118	Neuronal	MAL	46	12	0.58991	0.27762
4826	Neuronal	NNAT	33	7	0.58715	0.27855
467	Neuronal	ATF3	257	35	0.58681	0.27866
10209	Neuronal	EIF1	34	5	0.5864	0.2788
10728	Neuronal	PTGES3	87	12	0.58584	0.27899
11030	Neuronal	RBPMS	380	25	0.58263	0.28007
91	Neuronal	ACVR1B	104	16	0.58192	0.28031
51604	Neuronal	PIGT	54	14	0.57715	0.28192
55037	Neuronal	PTCD3	131	13	0.57656	0.28212
152007	Neuronal	GLIPR2	170	27	0.56958	0.28448
23220	Neuronal	DTX4	122	14	0.56535	0.28592
9824	Neuronal	ARHGAP11A	79	17	0.56205	0.28704
7094	Neuronal	TLN1	70	14	0.56133	0.28729
2026	Neuronal	ENO2	37	5	0.55976	0.28782
4601	Neuronal	MXI1	256	19	0.55802	0.28841
4714	Neuronal	NDUFB8	62	3	0.55405	0.28977
29114	Neuronal	TAGLN3	181	25	0.55017	0.2911
6750	Neuronal	SST	62	8	0.54973	0.29125
57062	Neuronal	DDX24	147	12	0.54937	0.29137
2192	Neuronal	FBLN1	446	63	0.54658	0.29233
84458	Neuronal	LCOR	185	13	0.5409	0.29429
677	Neuronal	ZFP36L1	66	12	0.53717	0.29557
10436	Neuronal	EMG1	30	6	0.53258	0.29716
387923	Neuronal	SERP2	60	9	0.52994	0.29808
5351	Neuronal	PLOD1	145	15	0.52959	0.2982
4023	Neuronal	LPL	176	23	0.52809	0.29872
116541	Neuronal	MRPL54	82	17	0.52201	0.30083
6938	Neuronal	TCF12	946	24	0.52167	0.30095
7358	Neuronal	UGDH	189	23	0.51491	0.30331
5074	Neuronal	PAWR	107	13	0.51183	0.30438
1033	Neuronal	CDKN3	107	14	0.51181	0.30439
23022	Neuronal	PALLD	1356	102	0.51171	0.30443
92667	Neuronal	MGME1	146	12	0.51128	0.30458
64211	Neuronal	LHX5	64	7	0.51092	0.30471
151887	Neuronal	CCDC80	127	20	0.51086	0.30473
55771	Neuronal	PRR11	107	13	0.5098	0.3051
9212	Neuronal	AURKB	67	13	0.50958	0.30517
3856	Neuronal	KRT8	147	12	0.50665	0.3062
27131	Neuronal	SNX5	163	13	0.5038	0.3072
2335	Neuronal	FN1	278	22	0.49529	0.3102
4738	Neuronal	NEDD8	49	14	0.49296	0.31102
121441	Neuronal	NEDD1	123	10	0.48806	0.31275
80781	Neuronal	COL18A1	539	43	0.48787	0.31282
10572	Neuronal	SIVA1	78	12	0.48639	0.31335
4052	Neuronal	LTBP1	1957	88	0.48559	0.31363
8795	Neuronal	TNFRSF10B	201	37	0.48521	0.31377
55800	Neuronal	SCN3B	191	26	0.48343	0.3144
26994	Neuronal	RNF11	57	8	0.48101	0.31525
6181	Neuronal	RPLP2	53	8	0.47897	0.31598
64841	Neuronal	GNPNAT1	42	6	0.47606	0.31701
3930	Neuronal	LBR	134	20	0.47048	0.31901
10226	Neuronal	PLIN3	201	35	0.46012	0.32271
6187	Neuronal	RPS2	128	17	0.45981	0.32283
321	Neuronal	APBA2	635	35	0.45965	0.32288
54331	Neuronal	GNG2	446	54	0.45359	0.32506
117166	Neuronal	WFIKKN1	55	8	0.4527	0.32538
23327	Neuronal	NEDD4L	1162	90	0.44533	0.32804
10957	Neuronal	PNRC1	68	10	0.44349	0.32871
256130	Neuronal	TMEM196	287	14	0.44319	0.32882
387882	Neuronal	C12orf75	172	19	0.44205	0.32923
9543	Neuronal	IGDCC3	163	29	0.43974	0.33006
1028	Neuronal	CDKN1C	57	14	0.43864	0.33046
51330	Neuronal	TNFRSF12A	44	9	0.43768	0.33081
57162	Neuronal	PELI1	160	19	0.42988	0.33364
283450	Neuronal	HECTD4	238	19	0.42842	0.33417
3033	Neuronal	HADH	149	9	0.42173	0.33661
3371	Neuronal	TNC	346	34	0.41686	0.33839
26502	Neuronal	NARF	152	15	0.41685	0.33839
57484	Neuronal	RNF150	887	65	0.41632	0.33859
284161	Neuronal	GDPD1	133	11	0.4149	0.33911
27230	Neuronal	SERP1	68	13	0.41468	0.33919
2745	Neuronal	GLRX	89	19	0.41337	0.33967
6752	Neuronal	SSTR2	63	16	0.4125	0.33999
10519	Neuronal	CIB1	75	11	0.41229	0.34006
10277	Neuronal	UBE4B	321	17	0.40991	0.34094
4613	Neuronal	MYCN	73	12	0.40945	0.34111
64641	Neuronal	EBF2	623	68	0.40834	0.34151
25932	Neuronal	CLIC4	123	13	0.40564	0.3425
4698	Neuronal	NDUFA5	73	11	0.40203	0.34383
83482	Neuronal	SCRT1	36	9	0.40199	0.34384
2047	Neuronal	EPHB1	1416	105	0.39692	0.34571
85461	Neuronal	TANC1	826	48	0.39353	0.34696
1400	Neuronal	CRMP1	346	53	0.39033	0.34815
51700	Neuronal	CYB5R2	123	18	0.38995	0.34829
6502	Neuronal	SKP2	136	20	0.38942	0.34848
55651	Neuronal	NHP2	78	11	0.38761	0.34915
5425	Neuronal	POLD2	70	12	0.38123	0.35152
54865	Neuronal	GPATCH4	105	7	0.38045	0.35181
55872	Neuronal	PBK	201	6	0.37693	0.35311
11031	Neuronal	RAB31	703	102	0.37565	0.35359
5457	Neuronal	POU4F1	49	8	0.37512	0.35379
3988	Neuronal	LIPA	154	32	0.37442	0.35405
26099	Neuronal	SZRD1	118	13	0.37383	0.35427
5865	Neuronal	RAB3B	213	21	0.37359	0.35435
4081	Neuronal	MAB21L1	43	12	0.36762	0.35658
2353	Neuronal	FOS	82	20	0.36532	0.35743
857	Neuronal	CAV1	141	17	0.36465	0.35769
65108	Neuronal	MARCKSL1	7	5	0.35939	0.35965
9289	Neuronal	ADGRG1	264	47	0.35704	0.36053
6175	Neuronal	RPLP0	37	8	0.35497	0.36131
10398	Neuronal	MYL9	24	10	0.35139	0.36265
140823	Neuronal	ROMO1	46	7	0.34553	0.36485
10527	Neuronal	IPO7	156	15	0.34443	0.36526
51126	Neuronal	NAA20	68	11	0.34423	0.36534
401548	Neuronal	SNX30	405	16	0.34105	0.36653
5050	Neuronal	PAFAH1B3	19	3	0.33938	0.36716
390874	Neuronal	ONECUT3	129	32	0.3324	0.36979
11075	Neuronal	STMN2	225	29	0.32976	0.37079
83693	Neuronal	HSDL1	115	22	0.32655	0.372
51147	Neuronal	ING4	50	9	0.32537	0.37245
5211	Neuronal	PFKL	162	20	0.32439	0.37282
5725	Neuronal	PTBP1	135	22	0.32277	0.37344
7525	Neuronal	YES1	326	20	0.32078	0.37419
6059	Neuronal	ABCE1	40	13	0.3187	0.37498
4288	Neuronal	MKI67	187	26	0.31617	0.37594
3309	Neuronal	HSPA5	36	7	0.30997	0.37829
3070	Neuronal	HELLS	141	11	0.30853	0.37884
2200	Neuronal	FBN1	403	16	0.30614	0.37975
55742	Neuronal	PARVA	547	70	0.30428	0.38046
11010	Neuronal	GLIPR1	107	10	0.30419	0.38049
2572	Neuronal	GAD2	309	12	0.30095	0.38173
83856	Neuronal	FSD1L	233	27	0.29802	0.38284
89796	Neuronal	NAV1	438	43	0.29642	0.38345
25820	Neuronal	ARIH1	155	18	0.29512	0.38395
7168	Neuronal	TPM1	165	19	0.29458	0.38416
1778	Neuronal	DYNC1H1	218	21	0.29222	0.38506
11224	Neuronal	RPL35	36	4	0.28978	0.38599
6636	Neuronal	SNRPF	105	14	0.2883	0.38656
84333	Neuronal	PCGF5	166	10	0.28344	0.38842
8323	Neuronal	FZD6	169	17	0.27326	0.39233
6585	Neuronal	SLIT1	552	65	0.27293	0.39245
55755	Neuronal	CDK5RAP2	280	21	0.26806	0.39433
51010	Neuronal	EXOSC3	70	10	0.26695	0.39476
6506	Neuronal	SLC1A2	576	37	0.26588	0.39517
1841	Neuronal	DTYMK	150	12	0.25924	0.39772
3572	Neuronal	IL6ST	132	16	0.25096	0.40092
5245	Neuronal	PHB	75	18	0.24917	0.40161
56926	Neuronal	NCLN	172	16	0.24817	0.402
3191	Neuronal	HNRNPL	74	9	0.24765	0.4022
58158	Neuronal	NEUROD4	64	12	0.24523	0.40314
84168	Neuronal	ANTXR1	660	67	0.24516	0.40317
1471	Neuronal	CST3	74	5	0.24374	0.40372
60312	Neuronal	AFAP1	996	42	0.23891	0.40559
9175	Neuronal	MAP3K13	495	29	0.23823	0.40585
85300	Neuronal	ATCAY	186	45	0.23301	0.40788
6863	Neuronal	TAC1	93	10	0.23009	0.40901
114885	Neuronal	OSBPL11	319	19	0.22534	0.41086
220164	Neuronal	DOK6	1629	123	0.22423	0.41129
63875	Neuronal	MRPL17	74	10	0.2233	0.41165
8407	Neuronal	TAGLN2	65	19	0.22328	0.41166
3486	Neuronal	IGFBP3	50	13	0.22134	0.41241
10146	Neuronal	G3BP1	115	12	0.21759	0.41387
6638	Neuronal	SNRPN	1766	110	0.21546	0.4147
6206	Neuronal	RPS12	86	10	0.20968	0.41696
10105	Neuronal	PPIF	60	10	0.20917	0.41716
51351	Neuronal	ZNF117	121	9	0.20417	0.41911
6157	Neuronal	RPL27A	77	16	0.20114	0.4203
6597	Neuronal	SMARCA4	326	22	0.1998	0.42082
54800	Neuronal	KLHL24	203	6	0.19977	0.42083
11165	Neuronal	NUDT3	251	12	0.19514	0.42264
2665	Neuronal	GDI2	164	21	0.18319	0.42733
5954	Neuronal	RCN1	108	12	0.18216	0.42773
1875	Neuronal	E2F5	77	8	0.18213	0.42774
5806	Neuronal	PTX3	65	9	0.18105	0.42816
3642	Neuronal	INSM1	29	10	0.17904	0.42895
23129	Neuronal	PLXND1	220	23	0.1767	0.42987
64778	Neuronal	FNDC3B	941	86	0.17621	0.43007
347733	Neuronal	TUBB2B	22	5	0.17326	0.43122
1846	Neuronal	DUSP4	95	13	0.17129	0.432
6717	Neuronal	SRI	60	9	0.17082	0.43218
1454	Neuronal	CSNK1E	106	27	0.16077	0.43614
5092	Neuronal	PCBD1	87	19	0.15901	0.43683
26020	Neuronal	LRP10	36	9	0.15446	0.43862
5455	Neuronal	POU3F3	27	7	0.1525	0.4394
6844	Neuronal	VAMP2	45	7	0.1501	0.44034
1650	Neuronal	DDOST	98	12	0.14983	0.44045
84726	Neuronal	PRRC2B	170	10	0.14814	0.44112
64221	Neuronal	ROBO3	105	23	0.14172	0.44365
7748	Neuronal	ZNF195	171	12	0.13873	0.44483
7414	Neuronal	VCL	230	28	0.13833	0.44499
85363	Neuronal	TRIM5	184	24	0.13655	0.44569
60680	Neuronal	CELF5	307	30	0.13131	0.44776
140707	Neuronal	BRI3BP	206	24	0.12759	0.44924
653319	Neuronal	KIAA0895L	32	8	0.12666	0.4496
7171	Neuronal	TPM4	163	31	0.12596	0.44988
83871	Neuronal	RAB34	29	8	0.12496	0.45028
51406	Neuronal	NOL7	36	6	0.12476	0.45036
4171	Neuronal	MCM2	38	12	0.12459	0.45042
22998	Neuronal	LIMCH1	867	69	0.11892	0.45267
9144	Neuronal	SYNGR2	101	19	0.1175	0.45323
83443	Neuronal	SF3B5	56	13	0.11638	0.45367
9620	Neuronal	CELSR1	815	85	0.11574	0.45393
26227	Neuronal	PHGDH	119	24	0.1111	0.45577
3399	Neuronal	ID3	47	13	0.10638	0.45764
6723	Neuronal	SRM	59	6	0.10538	0.45804
10982	Neuronal	MAPRE2	404	35	0.1035	0.45878
1719	Neuronal	DHFR	214	9	0.1034	0.45882
4741	Neuronal	NEFM	45	12	0.10329	0.45887
3161	Neuronal	HMMR	108	15	0.10028	0.46006
29127	Neuronal	RACGAP1	97	5	0.10029	0.46006
389432	Neuronal	SAMD5	254	33	0.093593	0.46272
25804	Neuronal	LSM4	92	16	0.087701	0.46506
4627	Neuronal	MYH9	371	41	0.086924	0.46537
6171	Neuronal	RPL41	28	10	0.08467	0.46626
5453	Neuronal	POU3F1	47	9	0.083357	0.46678
57580	Neuronal	PREX1	727	37	0.082394	0.46717
975	Neuronal	CD81	89	14	0.07385	0.47056
25825	Neuronal	BACE2	382	66	0.070503	0.4719
84886	Neuronal	C1orf198	146	22	0.062712	0.475
2487	Neuronal	FRZB	140	19	0.060168	0.47601
2305	Neuronal	FOXM1	75	11	0.059946	0.4761
9266	Neuronal	CYTH2	70	11	0.059708	0.47619
6382	Neuronal	SDC1	151	21	0.056048	0.47765
5376	Neuronal	PMP22	115	15	0.051951	0.47928
5516	Neuronal	PPP2CB	111	13	0.051645	0.47941
4854	Neuronal	NOTCH3	155	13	0.050436	0.47989
51690	Neuronal	LSM7	103	21	0.049872	0.48011
1488	Neuronal	CTBP2	712	70	0.049044	0.48044
84310	Neuronal	C7orf50	716	32	0.048737	0.48056
80014	Neuronal	WWC2	426	40	0.046306	0.48153
1982	Neuronal	EIF4G2	72	10	0.042359	0.48311
22911	Neuronal	WDR47	242	27	0.039937	0.48407
23191	Neuronal	CYFIP1	489	77	0.036917	0.48528
7027	Neuronal	TFDP1	112	11	0.035849	0.4857
3832	Neuronal	KIF11	300	19	0.031862	0.48729
10808	Neuronal	HSPH1	101	11	0.031311	0.48751
64979	Neuronal	MRPL36	90	12	0.030323	0.4879
146198	Neuronal	ZFP90	180	7	0.028669	0.48856
2289	Neuronal	FKBP5	328	23	0.027904	0.48887
9902	Neuronal	MRC2	143	21	0.02242	0.49106
23119	Neuronal	HIC2	22	4	0.02134	0.49149
6934	Neuronal	TCF7L2	481	67	0.019855	0.49208
4193	Neuronal	MDM2	130	20	0.016245	0.49352
54665	Neuronal	RSBN1	99	17	0.015581	0.49378
3181	Neuronal	HNRNPA2B1	75	10	0.012334	0.49508
4232	Neuronal	MEST	88	12	0.010034	0.496
80034	Neuronal	CSRNP3	444	36	0.010009	0.49601
114908	Neuronal	TMEM123	156	14	0.0085822	0.49658
5630	Neuronal	PRPH	69	7	0.0075609	0.49698
5010	Neuronal	CLDN11	68	14	0.0019956	0.4992
4880	Neuronal	NPPC	53	18	-0.0017808	0.50071
54874	Neuronal	FNBP1L	138	23	-0.0019334	0.50077
10783	Neuronal	NEK6	274	20	-0.0082823	0.5033
7416	Neuronal	VDAC1	113	16	-0.0084428	0.50337
5332	Neuronal	PLCB4	939	77	-0.013668	0.50545
10640	Neuronal	EXOC5	103	12	-0.014816	0.50591
1026	Neuronal	CDKN1A	106	15	-0.017772	0.50709
1843	Neuronal	DUSP1	85	17	-0.019035	0.50759
22902	Neuronal	RUFY3	361	13	-0.021656	0.50864
5168	Neuronal	ENPP2	224	31	-0.023325	0.5093
1622	Neuronal	DBI	112	11	-0.037111	0.5148
10051	Neuronal	SMC4	95	13	-0.037343	0.51489
6383	Neuronal	SDC2	367	44	-0.040381	0.51611
83541	Neuronal	FAM110A	138	30	-0.04264	0.51701
51768	Neuronal	TM7SF3	157	27	-0.045121	0.51799
5992	Neuronal	RFX4	405	24	-0.050603	0.52018
7846	Neuronal	TUBA1A	35	4	-0.05334	0.52127
55591	Neuronal	VEZT	318	22	-0.05374	0.52143
51728	Neuronal	POLR3K	94	12	-0.055361	0.52207
4162	Neuronal	MCAM	36	13	-0.057798	0.52305
5985	Neuronal	RFC5	94	19	-0.063371	0.52526
113402	Neuronal	SFT2D1	123	11	-0.063919	0.52548
5982	Neuronal	RFC2	63	9	-0.072049	0.52872
6747	Neuronal	SSR3	89	12	-0.079147	0.53154
5803	Neuronal	PTPRZ1	469	32	-0.08	0.53188
333	Neuronal	APLP1	70	3	-0.081461	0.53246
91408	Neuronal	BTF3L4	64	9	-0.095539	0.53806
80315	Neuronal	CPEB4	224	20	-0.096767	0.53854
10635	Neuronal	RAD51AP1	76	12	-0.096862	0.53858
11315	Neuronal	PARK7	74	10	-0.097178	0.53871
55819	Neuronal	RNF130	360	27	-0.10537	0.54196
4726	Neuronal	NDUFS6	145	14	-0.10704	0.54262
7163	Neuronal	TPD52	464	22	-0.11477	0.54569
302	Neuronal	ANXA2	175	25	-0.11626	0.54627
148789	Neuronal	B3GALNT2	173	16	-0.12194	0.54853
3727	Neuronal	JUND	83	10	-0.12464	0.54959
9821	Neuronal	RB1CC1	124	22	-0.12829	0.55104
3987	Neuronal	LIMS1	456	22	-0.1357	0.55397
134111	Neuronal	UBE2QL1	215	38	-0.13986	0.55561
4760	Neuronal	NEUROD1	35	7	-0.14247	0.55665
64065	Neuronal	PERP	145	25	-0.14384	0.55719
5597	Neuronal	MAPK6	116	14	-0.14637	0.55819
3151	Neuronal	HMGN2	49	11	-0.14751	0.55864
2950	Neuronal	GSTP1	73	8	-0.15265	0.56066
79801	Neuronal	SHCBP1	31	15	-0.15422	0.56128
10376	Neuronal	TUBA1B	32	3	-0.15538	0.56174
5216	Neuronal	PFN1	40	11	-0.16044	0.56373
51606	Neuronal	ATP6V1H	173	11	-0.1621	0.56439
1282	Neuronal	COL4A1	816	84	-0.16524	0.56562
547	Neuronal	KIF1A	354	42	-0.16864	0.56696
51101	Neuronal	ZC2HC1A	161	13	-0.16888	0.56705
64759	Neuronal	TNS3	843	80	-0.17607	0.56988
26986	Neuronal	PABPC1	68	8	-0.17643	0.57002
10036	Neuronal	CHAF1A	172	18	-0.17891	0.571
55530	Neuronal	SVOP	272	29	-0.18057	0.57165
286827	Neuronal	TRIM59	65	11	-0.18283	0.57253
91057	Neuronal	CCDC34	114	18	-0.1836	0.57284
5076	Neuronal	PAX2	223	29	-0.19154	0.57595
84296	Neuronal	GINS4	123	19	-0.19342	0.57669
862	Neuronal	RUNX1T1	194	10	-0.20302	0.58044
23321	Neuronal	TRIM2	529	51	-0.20671	0.58188
55716	Neuronal	LMBR1L	39	6	-0.20986	0.58311
83690	Neuronal	CRISPLD1	217	23	-0.21712	0.58594
1537	Neuronal	CYC1	39	3	-0.2222	0.58792
7112	Neuronal	TMPO	140	20	-0.22358	0.58846
9315	Neuronal	NREP	693	47	-0.22668	0.58967
58505	Neuronal	OSTC	78	3	-0.22761	0.59003
23072	Neuronal	HECW1	1365	103	-0.22871	0.59045
134492	Neuronal	NUDCD2	52	9	-0.23328	0.59223
134829	Neuronal	CLVS2	209	23	-0.23337	0.59226
9324	Neuronal	HMGN3	115	13	-0.23665	0.59354
113130	Neuronal	CDCA5	53	13	-0.24158	0.59545
1032	Neuronal	CDKN2D	81	11	-0.25357	0.60009
4811	Neuronal	NID1	289	31	-0.26438	0.60426
6004	Neuronal	RGS16	46	9	-0.26818	0.60572
57122	Neuronal	NUP107	173	21	-0.28016	0.61032
23440	Neuronal	OTP	69	10	-0.28109	0.61068
7046	Neuronal	TGFBR1	122	12	-0.28191	0.611
10627	Neuronal	MYL12A	120	16	-0.29327	0.61534
7431	Neuronal	VIM	67	11	-0.29555	0.61621
1465	Neuronal	CSRP1	169	24	-0.29592	0.61635
84823	Neuronal	LMNB2	178	20	-0.3004	0.61806
580	Neuronal	BARD1	478	37	-0.30672	0.62047
7586	Neuronal	ZKSCAN1	57	11	-0.30759	0.6208
9037	Neuronal	SEMA5A	1713	147	-0.30838	0.6211
54908	Neuronal	SPDL1	125	11	-0.30961	0.62157
165	Neuronal	AEBP1	74	13	-0.31454	0.62345
81566	Neuronal	CSRNP2	100	13	-0.32318	0.62672
201191	Neuronal	SAMD14	75	19	-0.32654	0.62799
25994	Neuronal	HIGD1A	59	10	-0.33606	0.63159
901	Neuronal	CCNG2	86	13	-0.33718	0.63201
83742	Neuronal	MARVELD1	55	11	-0.34306	0.63423
26517	Neuronal	TIMM13	77	12	-0.34907	0.63648
3939	Neuronal	LDHA	120	11	-0.34969	0.63671
4953	Neuronal	ODC1	73	12	-0.35243	0.63774
2932	Neuronal	GSK3B	435	26	-0.35576	0.63899
308	Neuronal	ANXA5	181	20	-0.35778	0.63975
51668	Neuronal	HSPB11	84	8	-0.36154	0.64115
84272	Neuronal	YIPF4	103	20	-0.36492	0.64242
80853	Neuronal	KDM7A	227	17	-0.3656	0.64267
114991	Neuronal	ZNF618	559	42	-0.36592	0.64279
6282	Neuronal	S100A11	42	7	-0.36623	0.6429
3148	Neuronal	HMGB2	42	7	-0.37157	0.64489
7913	Neuronal	DEK	113	15	-0.37213	0.6451
1912	Neuronal	PHC2	185	20	-0.37216	0.64511
29968	Neuronal	PSAT1	212	28	-0.37392	0.64577
5236	Neuronal	PGM1	254	34	-0.38485	0.64982
51719	Neuronal	CAB39	230	23	-0.38994	0.65171
7083	Neuronal	TK1	150	24	-0.40578	0.65755
79102	Neuronal	RNF26	45	11	-0.40874	0.65863
10459	Neuronal	MAD2L2	121	24	-0.40874	0.65864
2739	Neuronal	GLO1	139	17	-0.41084	0.6594
223	Neuronal	ALDH9A1	244	26	-0.4126	0.66005
983	Neuronal	CDK1	112	14	-0.41635	0.66142
7155	Neuronal	TOP2B	166	13	-0.41853	0.66222
22948	Neuronal	CCT5	170	13	-0.41929	0.6625
5962	Neuronal	RDX	142	13	-0.42093	0.6631
5981	Neuronal	RFC1	159	11	-0.42126	0.66322
64393	Neuronal	ZMAT3	129	18	-0.42832	0.66579
22929	Neuronal	SEPHS1	160	17	-0.43311	0.66753
165215	Neuronal	FAM171B	148	17	-0.43384	0.6678
1284	Neuronal	COL4A2	1026	105	-0.43723	0.66903
5439	Neuronal	POLR2J	63	9	-0.43837	0.66944
9124	Neuronal	PDLIM1	254	27	-0.43944	0.66983
2776	Neuronal	GNAQ	539	23	-0.44034	0.67015
8754	Neuronal	ADAM9	251	22	-0.44175	0.67067
4747	Neuronal	NEFL	91	9	-0.44199	0.67075
9804	Neuronal	TOMM20	79	9	-0.44269	0.671
28998	Neuronal	MRPL13	104	12	-0.44904	0.6733
301	Neuronal	ANXA1	112	23	-0.4491	0.67332
5359	Neuronal	PLSCR1	202	20	-0.45346	0.67489
23463	Neuronal	ICMT	71	11	-0.45776	0.67644
8636	Neuronal	SSNA1	43	3	-0.46188	0.67792
9519	Neuronal	TBPL1	116	12	-0.47096	0.68116
3094	Neuronal	HINT1	70	4	-0.4858	0.68644
4708	Neuronal	NDUFB2	44	6	-0.48886	0.68753
4085	Neuronal	MAD2L1	69	11	-0.4899	0.6879
6386	Neuronal	SDCBP	84	4	-0.49269	0.68888
1289	Neuronal	COL5A1	983	93	-0.49536	0.68983
8507	Neuronal	ENC1	71	10	-0.50097	0.69181
4605	Neuronal	MYBL2	157	13	-0.50947	0.69479
79026	Neuronal	AHNAK	293	44	-0.51763	0.69764
9139	Neuronal	CBFA2T2	128	20	-0.51912	0.69816
5036	Neuronal	PA2G4	38	11	-0.51953	0.69831
10212	Neuronal	DDX39A	62	14	-0.51989	0.69843
5604	Neuronal	MAP2K1	334	21	-0.52052	0.69865
51669	Neuronal	SARAF	87	10	-0.52376	0.69978
64388	Neuronal	GREM2	419	82	-0.52583	0.7005
10979	Neuronal	FERMT2	227	22	-0.52652	0.70074
760	Neuronal	CA2	47	9	-0.52928	0.7017
6608	Neuronal	SMO	107	17	-0.53138	0.70242
5947	Neuronal	RBP1	127	16	-0.53217	0.7027
64946	Neuronal	CENPH	96	8	-0.53227	0.70273
5569	Neuronal	PKIA	237	20	-0.5333	0.70309
81615	Neuronal	TMEM163	733	47	-0.55227	0.70962
347252	Neuronal	IGFBPL1	160	22	-0.56493	0.71394
51375	Neuronal	SNX7	376	22	-0.5698	0.71559
81796	Neuronal	SLCO5A1	467	46	-0.57074	0.71591
3321	Neuronal	IGSF3	128	27	-0.57186	0.71629
27089	Neuronal	UQCRQ	52	9	-0.57557	0.71755
27125	Neuronal	AFF4	220	13	-0.57779	0.7183
10410	Neuronal	IFITM3	57	13	-0.58171	0.71962
10900	Neuronal	RUNDC3A	59	12	-0.58176	0.71964
891	Neuronal	CCNB1	86	8	-0.58212	0.71976
387103	Neuronal	CENPW	25	6	-0.5857	0.72096
8458	Neuronal	TTF2	167	24	-0.58835	0.72185
51020	Neuronal	HDDC2	168	11	-0.60027	0.72584
54918	Neuronal	CMTM6	91	18	-0.60448	0.72724
2004	Neuronal	ELK3	231	42	-0.60649	0.7279
2992	Neuronal	GYG1	107	17	-0.61992	0.73235
64097	Neuronal	EPB41L4A	767	40	-0.62297	0.73335
10791	Neuronal	VAMP5	73	12	-0.62307	0.73338
8554	Neuronal	PIAS1	171	19	-0.62676	0.73459
2781	Neuronal	GNAZ	147	13	-0.63037	0.73577
55365	Neuronal	TMEM176A	108	20	-0.63613	0.73765
3667	Neuronal	IRS1	183	18	-0.63713	0.73798
55251	Neuronal	PCMTD2	116	15	-0.64552	0.7407
1277	Neuronal	COL1A1	87	23	-0.64742	0.74132
22987	Neuronal	SV2C	857	58	-0.64807	0.74153
51372	Neuronal	TMA7	42	5	-0.64848	0.74166
3685	Neuronal	ITGAV	169	20	-0.64967	0.74205
92691	Neuronal	TMEM169	76	11	-0.65547	0.74392
83879	Neuronal	CDCA7	112	17	-0.65772	0.74464
476	Neuronal	ATP1A1	80	8	-0.65913	0.74509
7849	Neuronal	PAX8	278	22	-0.66312	0.74637
55355	Neuronal	HJURP	171	12	-0.67205	0.74923
678	Neuronal	ZFP36L2	45	13	-0.67277	0.74945
79075	Neuronal	DSCC1	185	20	-0.67984	0.7517
4904	Neuronal	YBX1	77	13	-0.68279	0.75263
26064	Neuronal	RAI14	667	70	-0.68288	0.75266
51512	Neuronal	GTSE1	174	11	-0.68903	0.7546
9662	Neuronal	CEP135	206	24	-0.69012	0.75494
126298	Neuronal	IRGQ	64	16	-0.69618	0.75684
27258	Neuronal	LSM3	68	11	-0.69763	0.7573
84798	Neuronal	C19orf48	112	13	-0.70559	0.75978
9601	Neuronal	PDIA4	145	14	-0.70677	0.76015
55270	Neuronal	NUDT15	86	16	-0.71279	0.76201
27341	Neuronal	RRP7A	102	11	-0.71355	0.76225
2697	Neuronal	GJA1	106	17	-0.71872	0.76384
6455	Neuronal	SH3GL1	155	21	-0.72639	0.7662
10093	Neuronal	ARPC4	75	13	-0.73013	0.76735
23471	Neuronal	TRAM1	107	13	-0.73626	0.76921
50804	Neuronal	MYEF2	8	5	-0.73832	0.76984
81844	Neuronal	TRIM56	95	15	-0.73924	0.77012
7020	Neuronal	TFAP2A	92	21	-0.74878	0.77301
51299	Neuronal	NRN1	110	19	-0.74949	0.77322
8503	Neuronal	PIK3R3	198	12	-0.74968	0.77328
9448	Neuronal	MAP4K4	329	20	-0.77224	0.78002
6150	Neuronal	MRPL23	85	15	-0.79163	0.78571
148014	Neuronal	TTC9B	40	10	-0.79963	0.78804
9516	Neuronal	LITAF	291	34	-0.80007	0.78817
54869	Neuronal	EPS8L1	91	13	-0.80632	0.78997
79017	Neuronal	GGCT	90	16	-0.80762	0.79035
22838	Neuronal	RNF44	69	12	-0.81412	0.79221
7153	Neuronal	TOP2A	76	10	-0.81614	0.79279
2113	Neuronal	ETS1	316	41	-0.81632	0.79284
63908	Neuronal	NAPB	207	16	-0.8329	0.79755
90488	Neuronal	TMEM263	97	15	-0.83541	0.79826
29995	Neuronal	LMCD1	298	23	-0.83798	0.79898
2318	Neuronal	FLNC	138	17	-0.83833	0.79908
28974	Neuronal	C19orf53	75	6	-0.84016	0.79959
23608	Neuronal	MKRN1	142	11	-0.85022	0.8024
9319	Neuronal	TRIP13	113	6	-0.85199	0.80289
960	Neuronal	CD44	395	54	-0.85668	0.80419
1114	Neuronal	CHGB	141	14	-0.86874	0.80751
11034	Neuronal	DSTN	135	16	-0.87027	0.80792
4751	Neuronal	NEK2	121	20	-0.87686	0.80972
51154	Neuronal	MRTO4	132	17	-0.88593	0.81217
7980	Neuronal	TFPI2	99	10	-0.89157	0.81369
2263	Neuronal	FGFR2	272	48	-0.89916	0.81572
2674	Neuronal	GFRA1	704	68	-0.90455	0.81715
4762	Neuronal	NEUROG1	47	11	-0.94917	0.82873
26524	Neuronal	LATS2	307	21	-0.94977	0.82889
128414	Neuronal	NKAIN4	190	25	-0.95082	0.82915
51514	Neuronal	DTL	267	21	-0.95241	0.82956
11339	Neuronal	OIP5	76	7	-0.96688	0.8332
11166	Neuronal	SOX21	32	9	-0.9937	0.83981
990	Neuronal	CDC6	35	6	-0.99527	0.8402
3200	Neuronal	HOXA3	91	13	-10233	0.84692
966	Neuronal	CD59	163	25	-10248	0.84727
29117	Neuronal	BRD7	132	16	-10258	0.84751
23635	Neuronal	SSBP2	674	34	-10423	0.85135
6119	Neuronal	RPA3	354	26	-1043	0.85152
147495	Neuronal	APCDD1	172	22	-10489	0.85288
23177	Neuronal	CEP68	139	17	-10649	0.85653
5452	Neuronal	POU2F2	43	10	-10793	0.85976
78988	Neuronal	MRPL57	72	11	-1083	0.86059
6443	Neuronal	SGCB	40	8	-10886	0.86183
2791	Neuronal	GNG11	75	12	-10985	0.86401
121512	Neuronal	FGD4	578	32	-11078	0.86602
6281	Neuronal	S100A10	86	8	-11358	0.87197
11130	Neuronal	ZWINT	30	9	-11372	0.87226
55536	Neuronal	CDCA7L	207	31	-11375	0.87234
157922	Neuronal	CAMSAP1	167	18	-11452	0.87394
10972	Neuronal	TMED10	103	6	-11585	0.87667
25759	Neuronal	SHC2	244	35	-11667	0.87834
84034	Neuronal	EMILIN2	261	62	-11724	0.87948
55706	Neuronal	NDC1	149	14	-1186	0.88218
5420	Neuronal	PODXL	220	46	-1.2	0.88493
5325	Neuronal	PLAGL1	372	44	-1207	0.88628
7644	Neuronal	ZNF91	167	12	-12086	0.88659
2012	Neuronal	EMP1	104	20	-12177	0.88832
55256	Neuronal	ADI1	137	14	-12192	0.88861
221150	Neuronal	SKA3	136	18	-12194	0.88866
3185	Neuronal	HNRNPF	132	17	-12689	0.89777
5547	Neuronal	PRCP	244	21	-12911	0.90166
1786	Neuronal	DNMT1	153	16	-13117	0.90519
10586	Neuronal	MAB21L2	21	7	-13193	0.90647
54737	Neuronal	MPHOSPH8	111	11	-13563	0.91249
7465	Neuronal	WEE1	78	15	-13626	0.91349
140735	Neuronal	DYNLL2	40	8	-13921	0.91805
389136	Neuronal	VGLL3	93	15	-1395	0.91849
3066	Neuronal	HDAC2	105	16	-14648	0.92851
10460	Neuronal	TACC3	220	17	-14706	0.9293
2869	Neuronal	GRK5	818	66	-14933	0.93232
59345	Neuronal	GNB4	128	18	-15875	0.9438
7903	Neuronal	ST8SIA4	231	15	-15941	0.94454
3655	Neuronal	ITGA6	412	30	-16016	0.94537
375061	Neuronal	FAM89A	175	32	-16084	0.94613
171546	Neuronal	SPTSSA	127	14	-16407	0.94957
379	Neuronal	ARL4D	49	7	-16535	0.95089
56655	Neuronal	POLE4	72	12	-16915	0.95463
55038	Neuronal	CDCA4	121	8	-17109	0.95645
1854	Neuronal	DUT	39	4	-17113	0.95649
5538	Neuronal	PPT1	139	13	-17286	0.95806
9908	Neuronal	G3BP2	101	11	-17655	0.96126
84930	Neuronal	MASTL	194	17	-17794	0.96242
6426	Neuronal	SRSF1	37	7	-17833	0.96273
10220	Neuronal	GDF11	21	6	-18468	0.96761
60626	Neuronal	RIC8A	114	17	-18648	0.9689
10487	Neuronal	CAP1	159	9	-18722	0.96941
84515	Neuronal	MCM8	193	21	-19403	0.97383
4345	Neuronal	CD200	145	16	-21685	0.98494
4678	Neuronal	NASP	83	7	-2.17	0.985
1603	Neuronal	DAD1	252	16	-2188	0.98567
595	Neuronal	CCND1	81	13	-22538	0.9879
120	Neuronal	ADD3	191	19	-22659	0.98827
5375	Neuronal	PMP2	72	7	-28492	0.99781
58155	Neuronal	PTBP2	226	17	48877	5.1e-07
546	Neuronal	ATRX	NA	NA	NA	NA
1069	Neuronal	CETN2	NA	NA	NA	NA
1287	Neuronal	COL4A5	NA	NA	NA	NA
1641	Neuronal	DCX	NA	NA	NA	NA
1736	Neuronal	DKC1	NA	NA	NA	NA
2239	Neuronal	GPC4	NA	NA	NA	NA
2316	Neuronal	FLNA	NA	NA	NA	NA
2664	Neuronal	GDI1	NA	NA	NA	NA
2719	Neuronal	GPC3	NA	NA	NA	NA
2742	Neuronal	GLRA2	NA	NA	NA	NA
2824	Neuronal	GPM6B	NA	NA	NA	NA
3476	Neuronal	IGBP1	NA	NA	NA	NA
3597	Neuronal	IL13RA1	NA	NA	NA	NA
3897	Neuronal	L1CAM	NA	NA	NA	NA
4478	Neuronal	MSN	NA	NA	NA	NA
4675	Neuronal	NAP1L3	NA	NA	NA	NA
5063	Neuronal	PAK3	NA	NA	NA	NA
5354	Neuronal	PLP1	NA	NA	NA	NA
5358	Neuronal	PLS3	NA	NA	NA	NA
5456	Neuronal	POU3F4	NA	NA	NA	NA
5931	Neuronal	RBBP7	NA	NA	NA	NA
5935	Neuronal	RBM3	NA	NA	NA	NA
6218	Neuronal	RPS17	NA	NA	NA	NA
6303	Neuronal	SAT1	NA	NA	NA	NA
6611	Neuronal	SMS	NA	NA	NA	NA
6658	Neuronal	SOX3	NA	NA	NA	NA
7076	Neuronal	TIMP1	NA	NA	NA	NA
7102	Neuronal	TSPAN7	NA	NA	NA	NA
7114	Neuronal	TMSB4X	NA	NA	NA	NA
7552	Neuronal	ZNF711	NA	NA	NA	NA
8287	Neuronal	USP9Y	NA	NA	NA	NA
10495	Neuronal	ENOX2	NA	NA	NA	NA
10549	Neuronal	PRDX4	NA	NA	NA	NA
11013	Neuronal	TMSB15A	NA	NA	NA	NA
23597	Neuronal	ACOT9	NA	NA	NA	NA
24137	Neuronal	KIF4A	NA	NA	NA	NA
29978	Neuronal	UBQLN2	NA	NA	NA	NA
51309	Neuronal	ARMCX1	NA	NA	NA	NA
51566	Neuronal	ARMCX3	NA	NA	NA	NA
51765	Neuronal	STK26	NA	NA	NA	NA
54552	Neuronal	GNL3L	NA	NA	NA	NA
55190	Neuronal	NUDT11	NA	NA	NA	NA
55558	Neuronal	PLXNA3	NA	NA	NA	NA
55841	Neuronal	WWC3	NA	NA	NA	NA
55859	Neuronal	BEX1	NA	NA	NA	NA
56271	Neuronal	BEX4	NA	NA	NA	NA
56849	Neuronal	TCEAL7	NA	NA	NA	NA
57631	Neuronal	LRCH2	NA	NA	NA	NA
83604	Neuronal	TMEM47	NA	NA	NA	NA
84061	Neuronal	MAGT1	NA	NA	NA	NA
84707	Neuronal	BEX2	NA	NA	NA	NA
170261	Neuronal	ZCCHC12	NA	NA	NA	NA
57819	NPC	LSM2	70	21	82924	5.5511e-13
3106	NPC	HLA-B	705	48	82555	7.5627e-13
8099	NPC	CDK2AP1	95	12	78482	2.1094e-11
4192	NPC	MDK	18	5	76659	8.8818e-11
83596	NPC	BCL2L12	38	10	75206	2.7256e-10
1460	NPC	CSNK2B	72	17	73241	1.2024e-09
3336	NPC	HSPE1	26	5	67686	6.5033e-08
5792	NPC	PTPRF	264	14	66488	1.4774e-07
9839	NPC	ZEB2	206	41	6634	1.6335e-07
7531	NPC	YWHAE	290	22	65597	2.6959e-07
2066	NPC	ERBB4	4078	187	63854	8.5491e-07
5460	NPC	POU5F1	229	28	62834	1.6564e-06
51596	NPC	CUTA	31	9	2028-06-01	1.6933e-06
51079	NPC	NDUFA13	60	6	61837	3.1304e-06
10000	NPC	AKT3	509	21	61715	3.3827e-06
2823	NPC	GPM6A	1145	82	59554	1.2975e-05
6046	NPC	BRD2	191	27	58809	2.0403e-05
665	NPC	BNIP3L	102	20	54554	2.443e-05
5531	NPC	PPP4C	29	6	57188	5.3635e-05
3276	NPC	PRMT1	43	12	55573	0.00013695
6252	NPC	RTN1	557	27	55361	0.00015468
10899	NPC	JTB	22	5	54957	0.00019458
10473	NPC	HMGN4	69	7	1947-05-01	0.00022497
6232	NPC	RPS27	20	10	53695	0.00039484
4695	NPC	NDUFA2	43	6	53446	0.00045297
5101	NPC	PCDH9	2111	122	52703	0.00068082
84059	NPC	ADGRV1	1377	70	52452	0.00078078
340371	NPC	NRBP2	43	10	52044	0.00097316
283248	NPC	RCOR2	24	5	51279	0.0014647
6892	NPC	TAPBP	59	10	50536	0.0021674
1152	NPC	CKB	49	8	50277	0.0024825
27087	NPC	B3GAT1	204	24	50171	0.0026225
79144	NPC	PPDPF	92	19	4553	0.002644
780	NPC	DDR1	142	13	49774	0.0032229
203068	NPC	TUBB	120	12	44976	0.003436
1463	NPC	NCAN	126	17	49311	0.0040881
63967	NPC	CLSPN	70	9	48766	0.0053955
8704	NPC	B4GALT2	54	11	43728	0.006134
8204	NPC	NRIP1	235	32	4795	0.0081352
1191	NPC	CLU	98	15	47895	0.0083591
9118	NPC	INA	54	9	47797	0.0087763
51201	NPC	ZDHHC2	243	35	47715	0.0091425
60468	NPC	BACH2	777	79	1965-04-01	0.016596
1630	NPC	DCC	4375	107	46381	0.017578
79718	NPC	TBL1XR1	496	38	46132	0.019827
1996	NPC	ELAVL4	212	31	46042	0.020707
6137	NPC	RPL13	53	6	45666	0.024785
4684	NPC	NCAM1	953	63	44686	0.039366
54978	NPC	SLC35F6	50	6	44667	0.039723
7170	NPC	TPM3	75	12	44245	0.048323
124540	NPC	MSI2	1184	151	44198	0.049396
961	NPC	CD47	138	22	44178	0.049851
1316	NPC	KLF6	101	15	44176	0.049902
7326	NPC	UBE2G1	166	10	43799	0.059376
7086	NPC	TKT	201	15	43134	0.080371
84153	NPC	RNASEH2C	68	10	42958	0.087045
5685	NPC	PSMA4	78	6	42671	0.099033
9444	NPC	QKI	360	21	4253	0.10547
7071	NPC	KLF10	81	15	42446	0.10949
2590	NPC	GALNT2	864	63	42442	0.10967
1351	NPC	COX8A	39	4	42434	0.11006
4122	NPC	MAN2A2	106	17	42352	0.11418
9472	NPC	AKAP6	1640	145	41452	0.16977
9859	NPC	CEP170	168	15	41354	0.17716
55611	NPC	OTUB1	59	6	4135	0.17744
283209	NPC	PGM2L1	229	19	41053	0.20192
51474	NPC	LIMA1	157	10	40818	0.22346
388931	NPC	MFSD2B	94	16	40725	0.23258
7529	NPC	YWHAB	94	8	4072	0.23305
65009	NPC	NDRG4	182	40	4045	0.26157
10529	NPC	NEBL	1000	61	40422	0.26473
402	NPC	ARL2	67	13	2023-01-04	0.30353
54606	NPC	DDX56	96	13	38917	0.49764
53335	NPC	BCL11A	197	38	38788	0.52476
7415	NPC	VCP	65	11	38615	0.56338
221035	NPC	REEP3	285	18	38585	0.57053
6472	NPC	SHMT2	30	8	37908	0.75085
5362	NPC	PLXNA2	646	61	1977-03-01	0.81637
5902	NPC	RANBP1	92	11	37343	0.94104
4598	NPC	MVK	132	15	37245	0.97836
326625	NPC	MMAB	150	17	37079	0.00010447
2783	NPC	GNB2	52	11	37013	0.00010724
9783	NPC	RIMS3	150	21	36943	0.00011025
1362	NPC	CPD	133	9	36802	0.00011652
170954	NPC	PPP1R18	108	16	36545	0.00012882
54014	NPC	BRWD1	399	16	36417	0.00013542
9550	NPC	ATP6V1G1	110	16	36364	0.00013825
79007	NPC	DBNDD1	125	21	36294	0.00014203
30968	NPC	STOML2	37	8	36275	0.00014307
162494	NPC	RHBDL3	210	28	36238	0.00014515
5906	NPC	RAP1A	120	16	36033	0.00015708
84159	NPC	ARID5B	491	60	35956	0.00016182
9040	NPC	UBE2M	49	12	3591	0.00016471
23531	NPC	MMD	93	15	35897	0.00016554
283635	NPC	FAM177A1	198	21	35887	0.00016614
6423	NPC	SFRP2	61	9	35534	0.00019017
26278	NPC	SACS	404	45	35529	0.00019054
1314	NPC	COPA	128	19	35514	0.00019156
5611	NPC	DNAJC3	145	24	35433	0.00019758
6136	NPC	RPL12	58	4	35397	0.00020027
23433	NPC	RHOQ	137	21	35388	0.00020095
2817	NPC	GPC1	221	40	35334	0.00020516
6207	NPC	RPS13	56	11	35238	0.0002127
9728	NPC	SECISBP2L	139	16	35138	0.00022085
5090	NPC	PBX3	279	17	35055	0.00022792
4026	NPC	LPP	2080	198	34816	0.0002492
54469	NPC	ZFAND6	211	20	34761	0.00025436
1398	NPC	CRK	153	17	34682	0.000262
10445	NPC	MCRS1	49	6	34652	0.0002649
4916	NPC	NTRK3	861	66	34501	0.00028021
5763	NPC	PTMS	48	10	34487	0.00028162
92609	NPC	TIMM50	62	8	34437	0.00028687
4729	NPC	NDUFV2	98	15	34432	0.00028742
6711	NPC	SPTBN1	654	29	3432	0.00029956
51322	NPC	WAC	208	18	34274	0.00030466
56941	NPC	HMCES	78	5	34271	0.00030503
3267	NPC	AGFG1	347	21	34228	0.00030993
11167	NPC	FSTL1	227	26	34176	0.00031591
11337	NPC	GABARAP	16	4	34165	0.00031718
51014	NPC	TMED7	56	9	34162	0.00031748
84300	NPC	UQCC2	130	11	33994	0.00033762
10155	NPC	TRIM28	41	11	33818	0.0003601
4691	NPC	NCL	89	12	33655	0.00038208
8761	NPC	PABPC4	86	13	33563	0.00039496
3615	NPC	IMPDH2	19	6	33481	0.00040688
5692	NPC	PSMB4	26	4	33369	0.00042358
81631	NPC	MAP1LC3B	93	17	33274	0.00043827
80232	NPC	WDR26	106	6	33199	0.00045027
5868	NPC	RAB5A	202	22	33093	0.00046768
8682	NPC	PEA15	31	10	33088	0.00046846
256691	NPC	MAMDC2	543	16	32977	0.00048743
6857	NPC	SYT1	1370	64	32879	0.00050474
4076	NPC	CAPRIN1	200	8	32862	0.00050771
5915	NPC	RARB	640	70	32661	0.00054517
10541	NPC	ANP32B	74	14	32579	0.00056129
253832	NPC	ZDHHC20	240	19	32387	0.00060033
11267	NPC	SNF8	112	9	32248	0.00063025
745	NPC	MYRF	94	18	32037	0.00067847
115098	NPC	CCDC124	89	20	31846	0.00072479
23499	NPC	MACF1	781	32	31825	0.00073001
2550	NPC	GABBR1	192	16	3182	0.00073132
4644	NPC	MYO5A	603	18	31735	0.00075319
123803	NPC	NTAN1	91	13	31709	0.00075989
9678	NPC	PHF14	526	21	31612	0.00078571
54460	NPC	MRPS21	98	9	31372	0.00085293
23001	NPC	WDFY3	334	21	31249	0.00088925
25912	NPC	C1orf43	30	7	31157	0.0009176
6432	NPC	SRSF7	42	8	31111	0.00093202
1266	NPC	CNN3	176	33	31093	0.00093755
824	NPC	CAPN2	260	14	30984	0.00097275
153830	NPC	RNF145	136	20	30976	0.00097563
55917	NPC	CTTNBP2NL	183	8	30958	0.00098157
81558	NPC	FAM117A	63	17	30904	0.00099932
84959	NPC	UBASH3B	592	74	30869	0.0010111
7482	NPC	WNT2B	167	32	30732	0.0010587
7368	NPC	UGT8	190	25	30714	0.0010654
4150	NPC	MAZ	18	6	30639	0.0010923
3799	NPC	KIF5B	146	13	30571	0.0011174
6625	NPC	SNRNP70	99	19	30457	0.0011606
3752	NPC	KCND3	682	79	30333	0.0012096
9320	NPC	TRIP12	204	22	30241	0.0012468
8660	NPC	IRS2	146	20	30125	0.0012955
7009	NPC	TMBIM6	128	12	30083	0.0013137
23201	NPC	FAM168A	301	19	30039	0.0013326
65998	NPC	C11orf95	34	6	29947	0.0013734
439921	NPC	MXRA7	160	15	29943	0.0013756
3187	NPC	HNRNPH1	95	14	29729	0.0014751
353	NPC	APRT	137	17	29622	0.0015275
4082	NPC	MARCKS	50	14	1996-02-01	0.001538
51659	NPC	GINS2	79	9	29539	0.001569
285382	NPC	C3orf70	294	22	29447	0.0016166
3692	NPC	EIF6	54	6	29437	0.0016215
287	NPC	ANK2	1642	127	29426	0.0016272
51454	NPC	GULP1	651	26	1994-02-01	0.0016409
1445	NPC	CSK	84	12	29391	0.0016458
151556	NPC	GPR155	155	16	29362	0.0016611
23576	NPC	DDAH1	760	54	29338	0.0016742
10574	NPC	CCT7	99	15	29278	0.001707
80204	NPC	FBXO11	281	16	29228	0.0017345
10776	NPC	ARPP19	108	11	29165	0.0017697
60	NPC	ACTB	71	13	29019	0.0018543
10802	NPC	SEC24A	83	20	28967	0.0018856
23705	NPC	CADM1	593	49	28894	0.0019301
6715	NPC	SRD5A1	200	23	28768	0.0020088
10659	NPC	CELF2	1163	91	28744	0.0020241
813	NPC	CALU	149	16	28675	0.0020685
1936	NPC	EEF1D	150	17	2866	0.0020786
283659	NPC	PRTG	361	24	28643	0.0020897
6143	NPC	RPL19	51	12	28591	0.002124
4628	NPC	MYH10	248	16	28566	0.0021409
55041	NPC	PLEKHB2	69	6	28548	0.0021533
4170	NPC	MCL1	45	8	28497	0.002188
63876	NPC	PKNOX2	816	82	28362	0.0022824
6141	NPC	RPL18	39	8	28332	0.0023044
6780	NPC	STAU1	185	18	28312	0.002319
55272	NPC	IMP3	35	6	28287	0.002337
8609	NPC	KLF7	305	40	28237	0.002374
55902	NPC	ACSS2	110	8	28167	0.002426
805	NPC	CALM2	106	15	28125	0.0024579
387597	NPC	ILDR2	149	19	28122	0.0024606
55681	NPC	SCYL2	145	15	28051	0.002515
11282	NPC	MGAT4B	75	15	28047	0.0025179
4673	NPC	NAP1L1	84	10	27961	0.002586
5594	NPC	MAPK1	282	19	2793	0.0026109
10409	NPC	BASP1	166	36	27856	0.0026715
26035	NPC	GLCE	226	17	27815	0.0027055
130507	NPC	UBR3	952	26	27675	0.0028243
4597	NPC	MVD	109	19	27587	0.0029018
4946	NPC	OAZ1	95	15	27526	0.0029566
57142	NPC	RTN4	262	20	27515	0.0029664
55958	NPC	KLHL9	49	6	27442	0.0030329
92737	NPC	DNER	1315	97	27401	0.0030713
4116	NPC	MAGOH	59	11	2737	0.0031004
22933	NPC	SIRT2	87	22	27319	0.0031487
6217	NPC	RPS16	59	6	27245	0.0032203
387	NPC	RHOA	116	11	27216	0.0032485
152573	NPC	SHISA3	80	16	27135	0.0033286
9734	NPC	HDAC9	2289	150	27036	0.0034292
9867	NPC	PJA2	308	14	26891	0.0035822
374291	NPC	NDUFS7	84	16	26847	0.00363
2786	NPC	GNG4	386	42	26839	0.0036385
23301	NPC	EHBP1	404	33	26833	0.0036455
27063	NPC	ANKRD1	76	22	26785	0.0036974
114793	NPC	FMNL2	979	56	2672	0.0037701
5087	NPC	PBX1	820	108	26633	0.0038695
3178	NPC	HNRNPA1	22	5	26619	0.0038854
811	NPC	CALR	28	9	26596	0.003912
57555	NPC	NLGN2	69	21	26557	0.0039574
659	NPC	BMPR2	327	18	2655	0.0039649
4718	NPC	NDUFC2	112	10	26502	0.0040218
3895	NPC	KTN1	349	11	26502	0.0040221
11164	NPC	NUDT5	124	21	26476	0.0040537
254863	NPC	TMEM256	52	14	26471	0.0040587
6867	NPC	TACC1	276	23	2637	0.0041821
39	NPC	ACAT2	110	11	2635	0.0042063
5500	NPC	PPP1CB	137	13	26296	0.0042743
4722	NPC	NDUFS3	27	10	26286	0.0042864
7328	NPC	UBE2H	452	15	26085	0.0045473
11215	NPC	AKAP11	150	15	26084	0.0045483
23481	NPC	PES1	168	30	26084	0.0045489
6950	NPC	TCP1	114	10	26058	0.0045827
9213	NPC	XPR1	465	27	26049	0.0045945
55214	NPC	P3H2	613	32	25894	0.0048074
79033	NPC	ERI3	226	21	2589	0.0048124
6876	NPC	TAGLN	83	13	25848	0.0048724
10963	NPC	STIP1	72	11	25825	0.0049038
6205	NPC	RPS11	56	7	25819	0.0049123
2995	NPC	GYPC	240	38	25773	0.0049782
10360	NPC	NPM3	15	5	25697	0.00509
2782	NPC	GNB1	170	21	25622	0.0052009
10528	NPC	NOP56	140	17	25596	0.0052391
28987	NPC	NOB1	68	14	25559	0.0052958
4774	NPC	NFIA	962	108	25537	0.00533
90480	NPC	GADD45GIP1	27	10	25487	0.0054069
6657	NPC	SOX2	19	7	25241	0.0058002
5048	NPC	PAFAH1B1	216	17	2514	0.0059687
51504	NPC	TRMT112	25	8	2514	0.0059693
29966	NPC	STRN3	351	22	25093	0.0060489
4734	NPC	NEDD4	699	27	25004	0.0062032
6009	NPC	RHEB	126	15	24974	0.0062547
3418	NPC	IDH2	110	13	24892	0.006402
3182	NPC	HNRNPAB	88	20	2488	0.006424
6222	NPC	RPS18	68	12	24824	0.0065258
2120	NPC	ETV6	692	90	24739	0.0066827
84844	NPC	PHF5A	41	5	24704	0.006748
65003	NPC	MRPL11	26	8	24693	0.0067693
558	NPC	AXL	148	25	24639	0.0068708
50640	NPC	PNPLA8	190	18	24531	0.0070825
4869	NPC	NPM1	119	9	24477	0.0071885
11328	NPC	FKBP9	161	27	24462	0.0072181
6664	NPC	SOX11	59	15	24444	0.0072541
23057	NPC	NMNAT2	456	29	24442	0.0072588
3454	NPC	IFNAR1	129	16	24282	0.0075869
4047	NPC	LSS	189	22	24217	0.0077251
348235	NPC	SKA2	71	11	24079	0.0080223
2029	NPC	ENSA	39	11	24047	0.0080928
85440	NPC	DOCK7	309	9	24027	0.0081371
53339	NPC	BTBD1	159	20	2397	0.0082643
135228	NPC	CD109	428	31	23903	0.0084184
6158	NPC	RPL28	109	19	23899	0.0084264
57584	NPC	ARHGAP21	198	21	23833	0.0085797
11098	NPC	PRSS23	88	9	23684	0.0089335
3150	NPC	HMGN1	81	9	23618	0.009093
23122	NPC	CLASP2	353	23	23586	0.0091719
204851	NPC	HIPK1	127	21	23529	0.0093149
3400	NPC	ID4	78	21	23517	0.0093427
50861	NPC	STMN3	101	19	23471	0.0094605
54939	NPC	COMMD4	39	12	23417	0.0095978
5702	NPC	PSMC3	70	8	23414	0.0096063
55553	NPC	SOX6	948	50	23285	0.0099418
3985	NPC	LIMK2	157	20	23257	0.010017
83641	NPC	FAM107B	1046	90	23213	0.010136
5110	NPC	PCMT1	180	5	23197	0.010179
2194	NPC	FASN	112	17	23194	0.010187
11316	NPC	COPE	88	15	23165	0.010265
58485	NPC	TRAPPC1	47	7	2306	0.010555
8417	NPC	STX7	215	28	23001	0.010723
663	NPC	BNIP2	197	9	22969	0.010813
7533	NPC	YWHAH	105	18	22957	0.010846
122060	NPC	SLAIN1	186	24	22957	0.010847
1656	NPC	DDX6	130	13	2294	0.010894
65065	NPC	NBEAL1	310	20	22911	0.010979
3716	NPC	JAK1	397	31	22814	0.011262
27345	NPC	KCNMB4	290	28	22733	0.011504
5250	NPC	SLC25A3	73	14	22691	0.011633
29979	NPC	UBQLN1	185	13	22686	0.011646
1525	NPC	CXADR	246	29	2267	0.011694
11273	NPC	ATXN2L	62	4	22663	0.011716
1455	NPC	CSNK1G2	211	21	22647	0.011767
7322	NPC	UBE2D2	148	13	22637	0.011797
59307	NPC	SIGIRR	70	14	22635	0.011803
144983	NPC	HNRNPA1L2	136	7	22561	0.012033
151195	NPC	CCNYL1	167	9	22506	0.012207
151987	NPC	PPP4R2	283	11	22441	0.012414
7341	NPC	SUMO1	100	12	22424	0.012469
23136	NPC	EPB41L3	489	47	22417	0.012492
800	NPC	CALD1	512	39	22336	0.012756
25907	NPC	TMEM158	87	13	2227	0.012975
65124	NPC	SOWAHC	66	11	22235	0.01309
24138	NPC	IFIT5	84	14	22217	0.013153
25824	NPC	PRDX5	31	10	22214	0.013161
829	NPC	CAPZA1	106	13	22173	0.013303
3696	NPC	ITGB8	364	23	22158	0.013353
51477	NPC	ISYNA1	38	5	22155	0.013364
3156	NPC	HMGCR	81	13	22035	0.01378
8607	NPC	RUVBL1	130	8	22014	0.013855
8841	NPC	HDAC3	80	19	21995	0.013923
6229	NPC	RPS24	57	10	21932	0.014145
3184	NPC	HNRNPD	109	15	2188	0.014335
11345	NPC	GABARAPL2	72	11	21853	0.014432
23148	NPC	NACAD	96	12	21849	0.01445
7284	NPC	TUFM	36	3	21723	0.014918
55291	NPC	PPP6R3	371	17	2171	0.014967
1595	NPC	CYP51A1	77	4	21675	0.015097
57181	NPC	SLC39A10	158	16	21638	0.015242
2876	NPC	GPX1	27	6	21621	0.015304
6489	NPC	ST8SIA1	502	34	21608	0.015353
317762	NPC	CCDC85C	403	31	21579	0.015469
9415	NPC	FADS2	163	19	21551	0.015577
2346	NPC	FOLH1	264	16	21479	0.015862
[truncated: 4,414 more rows]
