# Supplementary material for: iPSC-modelling reveals genetic associations and morphological alterations of oligodendrocytes in schizophrenia
Source: Transl Psychiatry. 2025 Aug 16;15:287. doi: 10.1038/s41398-025-03509-x (PMC12357907; doi:10.1038/s41398-025-03509-x)
Supplement: Supplementary file 3 — Table S2. Test statistics of DTI and ICC imaging analysis [file 41398_2025_3509_MOESM3_ESM.xlsx]

## Sheet: Statistics of DTI analysis
Analysis	Group1	Group2	n1	n2	SCZ_mean	SCZ_SD	Ctrl_mean	Ctrl_SD	Method	p-value	significance
FA comparison (whole group)	SCZ	Ctrl	58	54	0.466	0.02	0.477	0.014	t-test	0.000992	***
FA comparison (iOL group)	SCZ	Ctrl	8	7	0.445	0.013	0.482	0.007	t-test	3.26e-05	****

## Sheet: Statistics of ICC analysis
Staining	Analysis	Group1	Group2	N1	N2	n1	n2	total number of observations	Ctrl_mean	Ctrl_SD	SCZ_mean	SCZ_SD	Transformation method for normalization	Transformed_Ctrl_mean	Transformed_Ctrl_SD	Transformed_SCZ_mean	Transformed_SCZ_SD	Method	Effect	DF_n (Group)	DF_d (Group)	Anova_F	Anova_p	Anova_sig	Effect.size.ges
O4	Percentage of O4+ cells	Ctrl	SCZ	7	8	91	91	182	0.515	0.17	0.536	0.157	Standardized exp(x) Transformation	0.397	0.182	0.42	0.162	multiple measure one-way ANOVA	Group	1	12	0.252	0.625		0.005
O4	Cell size of O4+ cells	Ctrl	SCZ	7	8	89	90	179	359.355	173.043	354.294	136.423	Standardized asinh(x) Transformation	0.321	0.158	0.319	0.119	multiple measure one-way ANOVA	Group	1	10	0.003	0.961		0.000157
O4	Skeletonized branch length of O4+ cells	Ctrl	SCZ	7	8	70	70	140	128.33	80.708	134.098	59.538	orderNorm Transformation	0.456	0.203	0.497	0.184	multiple measure one-way ANOVA	Group	1	12	0.423	0.528		0.013
O4	Ridge detected branch length of O4+ cells	Ctrl	SCZ	7	8	70	70	140	171.452	103.667	192.44	90.769	orderNorm Transformation	0.451	0.2	0.503	0.185	multiple measure one-way ANOVA	Group	1	12	0.552	0.472		0.02
O4	Skeletonized junction number of O4+ cells	Ctrl	SCZ	7	8	70	70	140	6.545	4.838	7.722	4.603	orderNorm Transformation	0.365	0.224	0.418	0.217	multiple measure one-way ANOVA	Group	1	12	0.615	0.448		0.017
O4	Ridge detected junction number of O4+ cells	Ctrl	SCZ	7	8	70	70	140	82.864	49.61	93.236	43.506	orderNorm Transformation	0.434	0.204	0.488	0.192	multiple measure one-way ANOVA	Group	1	12	0.733	0.409		0.021
MBP	Percentage of MBP+ cells	Ctrl	SCZ	7	7	69	69	138	0.108	0.137	0.069	0.087	Standardized Yeo-Johnson Transformation	0.463	0.267	0.44	0.255	multiple measure one-way ANOVA	Group	1	10	0.415	0.534		0.004
MBP	Cell size of MBP+ cells	Ctrl	SCZ	7	7	62	63	125	418.334	1088.11	553.654	427.224	Standardized Box Cox Transformation	0.513	0.25	0.526	0.155	multiple measure one-way ANOVA	Group	1	5	17384	0.15		0.088
MBP	Skeletonized branch length of MBP+ cells	Ctrl	SCZ	7	7	64	65	129	92.456	80.219	201.915	149.581	orderNorm Transformation	0.356	0.236	0.457	0.19	multiple measure one-way ANOVA	Group	1	5	12114	0.018	*	0.327
MBP	Ridge detected branch length of MBP+ cells	Ctrl	SCZ	7	7	64	65	129	137.197	93.606	288.112	202.53	Standardized Yeo-Johnson Transformation	0.624	0.164	0.676	0.151	multiple measure one-way ANOVA	Group	1	5	15693	0.011	*	0.34
MBP	Skeletonized junction number of MBP+ cells	Ctrl	SCZ	7	7	63	64	127	12.409	11.9	23.293	18.271	Standardized Box Cox Transformation	0.377	0.249	0.475	0.217	multiple measure one-way ANOVA	Group	1	4	15097	0.081		0.343
MBP	Ridge detected junction number of MBP+ cells	Ctrl	SCZ	7	7	64	65	129	134.015	122.789	271.288	186.644	orderNorm Transformation	0.409	0.225	0.511	0.162	multiple measure one-way ANOVA	Group	1	5	7797	0.038	*	0.299

## Sheet: Statistics of Figure S5
Staining	Analysis	Cell ine	Group	Mean	SD	Transformed mean	Transformed SD	Ctrl_average of transformed mean	SCZ_average of transformed mean	Ctrl_SD of transformed mean	SCZ_SD of transformed mean	Method	t-value	DF	p-value	Cohen's d	Effect size
O4	Ridge detected branch length of O4+ cells	MC1	Ctrl	212.68	95.2935	0.545243	0.159648	0.471036	0.482495	0.109758	0.165383	t-test	0.155445	13	0.878858	0.0594669	Very small
		MC11	Ctrl	102.578	32.4392	0.312058	0.109532
		MC12	Ctrl	103.861	24.9678	0.322264	0.0966877
		MC17	Ctrl	144.615	75.6936	0.499799	0.251035
		MC3	Ctrl	182.511	71.8313	0.512895	0.12607
		MC5	Ctrl	231.411	164.322	0.510567	0.235379
		MC7	Ctrl	242.593	115.293	0.594425	0.135758
		MS12	SCZ	136.937	54.2618	0.397249	0.127086
		MS19	SCZ	136.097	40.6806	0.405126	0.0952159
		MS21	SCZ	276.279	23.5048	0.765788	0.143514
		MS22	SCZ	278.919	111.178	0.598304	0.094444
		MS24	SCZ	221.123	86.5272	0.568168	0.0984713
		MS25	SCZ	75.3274	19.9132	0.212591	0.0889848
		MS29	SCZ	189.73	70.594	0.495018	0.113065
		MS7	SCZ	161.169	87.6052	0.417711	0.183144
O4	Ridge detected junction number of O4+ cells	MC1	Ctrl	114.339	52.8543	0.555008	0.165633	0.455293	0.467645	0.112039	0.148695	t-test	0.179403	13	0.860388	0.062435	Very small
		MC11	Ctrl	50.0306	16.6854	0.294777	0.113419
		MC12	Ctrl	52.426	13.7777	0.318929	0.0880947
		MC17	Ctrl	64.2643	35.8305	0.442177	0.24038
		MC3	Ctrl	84.5886	31.2477	0.481628	0.133829
		MC5	Ctrl	107.531	71.9175	0.507083	0.239343
		MC7	Ctrl	115.456	56.2172	0.587447	0.153383
		MS12	SCZ	76.4501	33.6238	0.418912	0.12386
		MS19	SCZ	64.5207	24.6963	0.374655	0.106225
		MS21	SCZ	107.348	61.751	0.685177	0.283678
		MS22	SCZ	146.75	61.7516	0.602124	0.101469
		MS24	SCZ	91.5973	21.7806	0.517494	0.109899
		MS25	SCZ	35.4894	12.4277	0.195725	0.0973429
		MS29	SCZ	96.9474	28.6756	0.50394	0.0941806
		MS7	SCZ	90.9847	50.188	0.443136	0.193307
MBP	Ridge detected branch length of MBP+ cells	MC1	Ctrl	102.877	61.1033	0.395366	0.252804	0.44582	0.510153	0.1546	0.132068	t-test	0.83711	12	0.41889	0.372539	Small
		MC11	Ctrl	111.724	72.2221	0.314677	0.153765
		MC12	Ctrl	70.0324	20.8551	0.252511	0.0873399
		MC17	Ctrl	261.383	160.993	0.647248	0.152291
		MC3	Ctrl	201.121	98.8731	0.499623	0.117959
		MC5	Ctrl	139.215	103.127	0.372117	0.125991
		MC7	Ctrl	205.513	52.7277	0.639195	0.162684
		MS12	SCZ	127.058	125.654	0.348386	0.164966
		MS19	SCZ	287.636	164.525	0.550084	0.129694
		MS21	SCZ	331.323	167.481	0.584451	0.116977
		MS22	SCZ	346.468	144.013	0.600533	0.129776
		MS24	SCZ	392.186	171.765	0.614799	0.127021
		MS29	SCZ	450.64	251.065	0.580237	0.148759
		MS7	SCZ	84.5779	34.276	0.29258	0.118165
MBP	Ridge detected junction number of MBP+ cells	MC1	Ctrl	143.722	87.2858	0.457696	0.209836	0.405684795	0.509744377	0.190841193	0.115302126	t-test	1.23477	12	0.240547	0.517425	Medium
		MC11	Ctrl	101.948	79.7985	0.304389	0.144991
		MC12	Ctrl	63.1526	27.486	0.24647	0.103028
		MC17	Ctrl	299.562	203.854	0.612093	0.196985
		MC3	Ctrl	174.775	88.8352	0.472867	0.115678
		MC5	Ctrl	28.2717	28.3518	0.117238	0.127406
		MC7	Ctrl	264.633	181.591	0.62904	0.167334
		MS12	SCZ	137.312	99.1741	0.384204	0.108937
		MS19	SCZ	260.381	165.584	0.529822	0.142662
		MS21	SCZ	329.869	161.651	0.594784	0.152306
		MS22	SCZ	342.093	151.77	0.590088	0.124536
		MS24	SCZ	362.655	151.695	0.597605	0.119196
		MS29	SCZ	392.696	239.666	0.560909	0.149942
		MS7	SCZ	83.686	35.9548	0.310798	0.0899158
