# Supplementary material for: iPSC-modelling reveals genetic associations and morphological alterations of oligodendrocytes in schizophrenia
Source: Transl Psychiatry. 2025 Aug 16;15:287. doi: 10.1038/s41398-025-03509-x (PMC12357907; doi:10.1038/s41398-025-03509-x)
Supplement: Supplementary file 4 — Table S4. Lists of DESeq differentially expressed genes [file 41398_2025_3509_MOESM4_ESM.xlsx]

## Sheet: DESeq
gene	baseMean	log2FoldChange	lfcSE	stat	pvalue	padj_FDR	padj_simpleM	full name
POTEM	34.5351	1.98946	0.438948	4.53233	5.83353e-06	0.0481908	8.16695e-05	POTE ankyrin domain family member M
CPXM2	50.4132	2.36006	0.575587	4.10026	4.12691e-05	0.204442	0.000577767	carboxypeptidase X, M14 family member 2
RPL10P9	630.959	2.21531	0.545912	4.058	4.94957e-05	0.204442	0.00069294	ribosomal protein L10 pseudogene 9
LINC01206	16.7551	-2.29934	0.607489	-3.78498	0.000153721	0.423297	0.00215209	long intergenic non-protein coding RNA 1206
MX2	12.1627	5.98008	1.64118	3.64378	0.000268661	0.451935	0.00376126	MX dynamin like GTPase 2
AARD	10.8036	2.15079	0.598786	3.59193	0.000328242	0.451935	0.00459539	alanine and arginine rich domain containing protein
KLHDC7A	7.87503	5.3302	1.51467	3.51905	0.000433093	0.549933	0.00606331	kelch domain containing 7A
BCO1	8.67872	2.46385	0.71976	3.42315	0.000618991	0.641529	0.00866588	beta-carotene oxygenase 1
GREM2	43.9402	1.94127	0.591096	3.28418	0.0010228	0.641529	0.0143192	gremlin 2, DAN family BMP antagonist
LINC00470	28.4771	2.63329	0.801989	3.28345	0.00102547	0.641529	0.0143565	long intergenic non-protein coding RNA 470
RPL15P2	27.4203	1.6303	0.499621	3.26308	0.00110207	0.641529	0.015429	ribosomal protein L15 pseudogene 2
MCM8	5.83936	-5.10947	1.61186	-3.16992	0.0015248	0.641529	0.0213472	minichromosome maintenance 8 homologous recombination repair factor
LHX1	5.68314	3.1048	0.981311	3.16393	0.00155652	0.641529	0.0217912	LIM homeobox 1
APOE	280.732	1.61579	0.52628	3.0702	0.00213913	0.641529	0.0299478	apolipoprotein E
SIX2	6.94344	2.59907	0.84842	3.06342	0.0021882	0.641529	0.0306347	SIX homeobox 2
EEF1A1P16	10.7799	1.85698	0.607017	3.05919	0.00221937	0.641529	0.0310712	eukaryotic translation elongation factor 1 alpha 1 pseudogene 16
MTCO1P40	5.80323	3.86461	1.26873	3.04604	0.00231874	0.641529	0.0324624	MT-CO1 pseudogene 40
MFAP5	73.1879	1.99605	0.656269	3.04151	0.00235396	0.641529	0.0329554	microfibril associated protein 5
ZNF208	15.0016	3.21762	1.06733	3.01465	0.00257276	0.643428	0.0360187	zinc finger protein 208
TMEM271	5.80636	2.18831	0.727423	3.0083	0.00262715	0.643428	0.0367801	transmembrane protein 271
ADRA2A	347.502	1.8741	0.626962	2.98918	0.00279726	0.650935	0.0391617	adrenoceptor alpha 2A
LINC01081	5.35736	2.88911	0.980854	2.94551	0.00322424	0.675319	0.0451393	long intergenic non-protein coding RNA 1081
PPIAL4C	9.34009	2.36843	0.806328	2.9373	0.00331079	0.675319	0.046351	peptidylprolyl isomerase A like 4C
SLC39A4	75.326	1.87918	0.651174	2.88584	0.00390373	0.732926	0.0546523	solute carrier family 39 member 4
RPL34P18	5.11446	1.98154	0.707783	2.79964	0.00511589	0.808254	0.0716224	ribosomal protein L34 pseudogene 18
RNF212	67.4161	1.67827	0.599739	2.79834	0.00513658	0.808254	0.0719122	ring finger protein 212
LGALS1	548.295	1.55392	0.557853	2.78554	0.00534393	0.814086	0.074815	galectin 1
PEAR1	108.98	1.70996	0.621325	2.75212	0.00592106	0.837567	0.0828948	platelet endothelial aggregation receptor 1
LINC01971	4.40022	1.94889	0.73368	2.65633	0.0078997	0.837567	0.110596	long intergenic non-protein coding RNA 1971
HABP2	5.77034	2.3095	0.882106	2.61817	0.00884036	0.869407	0.123765	hyaluronan binding protein 2
LHX1-DT	20.1523	2.02707	0.776829	2.60942	0.0090697	0.878494	0.126976	LHX1 divergent transcript
CLIC1P1	5.59638	2.79935	1.0756	2.60259	0.00925218	0.878494	0.129531	chloride intracellular channel 1 pseudogene 1
KCTD19	5.96707	2.0938	0.804559	2.60242	0.0092569	0.878494	0.129597	potassium channel tetramerization domain containing 19
LINC01583	5.17539	2.3554	0.907615	2.59515	0.00945483	0.878494	0.132368	long intergenic non-protein coding RNA 1583
ANKRD18DP	46.9656	1.82195	0.710045	2.56596	0.010289	0.890028	0.144046	ankyrin repeat domain 18D, pseudogene
TCF15	10.1055	1.5024	0.600191	2.5032	0.0123076	0.897947	0.172307	transcription factor 15
TEKT4P2	40.6236	-3.51609	1.40829	-2.4967	0.0125356	0.897947	0.175498	tektin 4 pseudogene 2
AANAT	5.39182	2.16894	0.876449	2.47469	0.0133353	0.924213	0.186694	aralkylamine N-acetyltransferase
LGALS9	6.24513	1.90555	0.772157	2.46783	0.0135937	0.924213	0.190311	galectin 9
LY6E-DT	5.54684	1.78174	0.72685	2.45132	0.0142333	0.924213	0.199267	LY6E divergent transcript
GALNT5	37.751	1.58747	0.647706	2.45091	0.0142494	0.924213	0.199492	polypeptide N-acetylgalactosaminyltransferase 5
BOK-AS1	5.13287	1.74744	0.716624	2.43843	0.0147513	0.924213	0.206518	BOK antisense RNA 1
CRYBA2	19.356	-1.5375	0.63069	-2.43781	0.0147767	0.924213	0.206874	crystallin beta A2
SLC30A8	145.52	2.83889	1.17019	2.42601	0.015266	0.924959	0.213724	solute carrier family 30 member 8
SP2-AS1	4.88177	1.50728	0.627493	2.40207	0.0163027	0.938275	0.228238	SP2 antisense RNA 1
LINC00278	4.67549	2.77721	1.15727	2.39979	0.0164043	0.938275	0.229661	long intergenic non-protein coding RNA 278
SPX	62.4404	1.55791	0.651156	2.39254	0.0167323	0.938536	0.234253	spexin hormone
SLC17A9	48.3121	1.50807	0.630551	2.39167	0.0167717	0.938536	0.234804	solute carrier family 17 member 9
CRYAB	47.9884	1.57507	0.663063	2.37544	0.017528	0.952378	0.245393	crystallin alpha B
ERG	3.1916	1.9412	0.817995	2.37312	0.0176388	0.952378	0.246943	ETS transcription factor ERG
LDHBP2	5.51485	1.76897	0.747141	2.36765	0.0179016	0.957188	0.250623	lactate dehydrogenase B pseudogene 2
TNNT1	30.7534	1.77207	0.749706	2.36369	0.0180939	0.963628	0.253315	troponin T1, slow skeletal type
SP8	47.7288	1.78902	0.75952	2.35545	0.0185001	0.967272	0.259001	Sp8 transcription factor
PRB1	4.51982	3.40965	1.4487	2.3536	0.0185928	0.969057	0.2603	RB transcriptional corepressor like 1
TBX15	8.35267	2.08947	0.891317	2.34425	0.0190653	0.970259	0.266914	T-box transcription factor 15
MXRA8	1114.58	1.51789	0.650407	2.33376	0.0196085	0.970259	0.274518	matrix remodeling associated 8
APOL3	6.71782	1.99423	0.860396	2.3178	0.02046	0.970259	0.286439	apolipoprotein L3
LINC02267	6.20561	1.59345	0.687734	2.31696	0.0205058	0.970259	0.287081	long intergenic non-protein coding RNA 2267
MYL4	15.847	1.60027	0.695286	2.3016	0.0213575	0.970259	0.299005	myosin light chain 4
POU5F1	4.6718	-1.99597	0.87168	-2.2898	0.0220331	0.970259	0.308464	POU class 5 homeobox 1
MIR646HG	172.5	2.28621	0.999683	2.28694	0.0221995	0.970259	0.310793	MIR646 host gene
MAGEA2B	6.87756	-2.89713	1.26836	-2.28416	0.022362	0.970259	0.313067	MAGE family member A2B
MAGEA2	6.87756	-2.89713	1.26836	-2.28416	0.022362	0.970259	0.313067	MAGE family member A2
LINC01139	7.81586	2.22478	0.977116	2.27688	0.0227934	0.970259	0.319108	long intergenic non-protein coding RNA 1139
ARHGEF5	44.0331	1.68305	0.740097	2.27409	0.0229603	0.970259	0.321444	Rho guanine nucleotide exchange factor 5
LIN28A	964.913	1.57504	0.693859	2.26997	0.0232094	0.970259	0.324931	lin-28 homolog A
PPP1R14BP2	7.30132	1.70188	0.751939	2.26333	0.0236155	0.970259	0.330617	protein phosphatase 1 regulatory inhibitor subunit 14B pseudogene 2
TMEM171	4.49731	-1.87234	0.832991	-2.24773	0.0245935	0.979118	0.344309	transmembrane protein 171
THORLNC	15.5388	1.99774	0.897926	2.22484	0.026092	0.992967	0.365288	testis associated oncogenic lncRNA
ZBTB47-AS1	7.03743	1.58538	0.717787	2.20871	0.0271947	0.992967	0.380726	ZBTB47 and NKTR antisense RNA 1
SLC7A10	8.14424	1.58616	0.72229	2.19601	0.028091	0.992967	0.393273	solute carrier family 7 member 10
ASPG	14.1869	1.90343	0.881029	2.16047	0.0307366	0.992967	0.430313	asparaginase
CYCSP45	10.6773	1.61288	0.748539	2.15471	0.0311844	0.992967	0.436582	CYCS pseudogene 45
LINC00290	6.18201	1.60367	0.745356	2.15154	0.0314332	0.992967	0.440065	long intergenic non-protein coding RNA 290
LINC02701	11.7336	1.66696	0.796394	2.09313	0.0363374	0.992967	0.508723	long intergenic non-protein coding RNA 2701
GMNC	6.84343	1.92856	0.925665	2.08343	0.0372118	0.992967	0.520965	geminin coiled-coil domain containing
TPH2	29.4136	-1.72988	0.834008	-2.07418	0.0380628	0.992967	0.532879	tryptophan hydroxylase 2
SKP1P2	5.55477	1.74607	0.843385	2.07032	0.0384228	0.992967	0.537919	S-phase kinase associated protein 1 pseudogene 2
ZNF492	1.51122	-4.27712	2.07392	-2.06234	0.0391757	0.992967	0.54846	zinc finger protein 492
TRIM48	5.41846	2.94583	1.43844	2.04793	0.0405671	0.992967	0.567939	tripartite motif containing 48
RNFT1P3	4.58495	1.92181	0.939926	2.04463	0.0408909	0.992967	0.572473	ring finger protein, transmembrane 1 pseudogene 3
PLSCR5	21.5353	-2.2618	1.10759	-2.04209	0.0411424	0.992967	0.575994	phospholipid scramblase family member 5
UGT2B4	31.9375	1.8335	0.898606	2.04038	0.0413125	0.992967	0.578374	UDP glucuronosyltransferase family 2 member B4
LINC01258	10.4588	-1.53727	0.753738	-2.03952	0.0413977	0.992967	0.579568	long intergenic non-protein coding RNA 1258
HERC2P5	13.4835	2.40345	1.18873	2.02186	0.0431907	0.992967	0.60467	HERC2 pseudogene 5
SEM1P1	7.30154	1.51165	0.752628	2.00849	0.0445909	0.992967	0.624272	SEM1 pseudogene 1
OR7E37P	4.91322	1.57894	0.790037	1.99856	0.0456557	0.992967	0.63918	olfactory receptor family 7 subfamily E member 37 pseudogene
EEF1A1P35	8.41825	1.53511	0.77021	1.99311	0.0462492	0.992967	0.647489	eukaryotic translation elongation factor 1 alpha 1 pseudogene 35
MED15P9	4.49332	-3.44306	1.73943	-1.97942	0.0477686	0.992967	0.66876	mediator complex subunit 15 pseudogene 9
BMP3	5.01267	2.51122	1.27711	1.96634	0.0492595	0.992967	0.689634	bone morphogenetic protein 3
TMC1	15.9087	1.85739	0.944884	1.96573	0.0493298	0.992967	0.690617	transmembrane channel like 1
ACTL8	7.22858	1.78487	0.908877	1.96382	0.0495511	0.992967	0.693716	actin like 8
H3P21	7.29786	-3.82564	1.95089	-1.96097	0.0498825	0.992967	0.698355	H3 histone pseudogene 21
H3Y1	18.2518	-4.36963	2.91639	-1.4983	0.134055	0.999945	1.87677
ZIC4	0.865859	-3.46349	3.01101	-1.15028	0.25003	0.999945	3.50042
MYL7	1.57737	-3.0242	2.27873	-1.32714	0.184462	0.999945	2.58247
ZIC1	3.8877	-2.8787	1.57269	-1.83043	0.0671855	0.999945	0.940597
BEND3P1	2.86439	-2.21295	1.26316	-1.75192	0.0797884	0.999945	1.11704
XIST	0.443153	-2.00102	3.04557	-0.657027	0.511163	0.999945	7.15629
FOXF1	9.6764	-1.76979	1.07577	-1.64513	0.0999421	0.999945	1.39919
PSPHP1	19.2058	-1.74919	2.89822	-0.603538	0.546151	0.999945	7.64611
HIC1	21.0358	-1.54522	0.908725	-1.70043	0.089051	0.999945	1.24671
TMEM229A	8.55737	-1.52771	0.937912	-1.62884	0.103347	0.999945	1.44686
PINCR	11.1433	-1.52754	1.0665	-1.43229	0.15206	0.999945	2.12884
F13A1	221.313	-1.49841	0.555548	-2.69717	0.00699312	0.837567	0.0979037
TP53TG3F	2.81458	-1.49701	1.82208	-0.821592	0.411309	0.999945	5.75833
GJC3	6.35489	-1.45691	0.778058	-1.87249	0.0611388	0.999945	0.855943
CERNA2	0.695851	-1.43949	2.5019	-0.575358	0.565049	0.999945	7.91069
MARCHF10	6.66808	-1.41941	0.690718	-2.05498	0.0398811	0.992967	0.558335
FOXS1	16.6944	-1.39716	0.586033	-2.38409	0.0171214	0.946086	0.2397
GPRC5D-AS1	6.34508	-1.38573	0.947296	-1.46283	0.143514	0.999945	2.00919
C7	6.47368	-1.38369	0.676751	-2.04461	0.0408936	0.992967	0.572511
GTF2IP14	6.14694	-1.38359	0.754207	-1.8345	0.0665796	0.999945	0.932114
LTBP2	440.424	-1.38346	0.588624	-2.35033	0.0187566	0.970259	0.262592
ERP27	7.45525	-1.36837	0.937677	-1.45932	0.144477	0.999945	2.02268
LMX1B-DT	11.1677	-1.36682	0.943767	-1.44826	0.147544	0.999945	2.06561
BARX1	4.23771	-1.36335	1.0681	-1.27642	0.201807	0.999945	2.82529
C5orf46	15.6516	-1.33873	0.826984	-1.61881	0.105488	0.999945	1.47683
C2orf78	6.2933	-1.28188	2.07567	-0.617575	0.536855	0.999945	7.51597
RSPO2	7.02759	-1.27365	0.636145	-2.00214	0.0452693	0.992967	0.63377
PIK3C2G	12.462	-1.26228	0.724957	-1.74118	0.0816525	0.999945	1.14314
NRIP3-DT	6.62069	-1.23663	0.706884	-1.74941	0.0802196	0.999945	1.12307
SLC22A6	10.5025	-1.22859	1.21428	-1.01178	0.311642	0.999945	4.36298
ABCA6	5.49009	-1.21523	1.08403	-1.12103	0.262275	0.999945	3.67185
CDKN1A	8337.13	-1.21464	0.791847	-1.53394	0.125045	0.999945	1.75063
KRT6B	6.22538	-1.21266	1.11291	-1.08963	0.275877	0.999945	3.86228
TNFSF15	96.9102	-1.20812	0.718869	-1.68058	0.092845	0.999945	1.29983
LINC00923	14.6609	-1.19852	0.637422	-1.88026	0.0600725	0.999945	0.841016
FOXD1	21.8615	-1.19188	0.708761	-1.68164	0.0926396	0.999945	1.29695
LINC01571	5.00533	-1.18835	0.599815	-1.98119	0.0475699	0.992967	0.665979
COL6A4P2	12.5798	-1.18491	0.662498	-1.78854	0.0736884	0.999945	1.03164
VIP	54.9681	-1.17854	1.15655	-1.01902	0.308194	0.999945	4.31472
RBM25-AS1	9.62751	-1.17405	0.464357	-2.52833	0.0114608	0.897947	0.160451
SIM2	11.1748	-1.17356	0.510475	-2.29895	0.0215076	0.970259	0.301106
DRD5P2	17.2761	-1.1709	0.568142	-2.06092	0.0393103	0.992967	0.550344
GDF15	182.59	-1.16705	0.963285	-1.21153	0.225692	0.999945	3.15968
GAPLINC	5.10662	-1.16543	0.780446	-1.49329	0.135361	0.999945	1.89506
TUBBP2	30.6582	-1.1632	0.702863	-1.65495	0.0979345	0.999945	1.37108
HPGD	12.3877	-1.15637	0.694394	-1.6653	0.0958537	0.999945	1.34195
VGLL2	35.6015	-1.15391	0.565504	-2.04049	0.0413014	0.992967	0.57822
DRD5P1	6.69295	-1.15219	0.818919	-1.40696	0.15944	0.999945	2.23216
IGF2	19.5378	-1.1503	0.671541	-1.71293	0.0867249	0.999945	1.21415
GALR1	31.3119	-1.14728	1.17042	-0.980224	0.326976	0.999945	4.57766
SLC38A5	45.1373	-1.14144	0.566699	-2.01419	0.0439895	0.992967	0.615852
RFPL4B	8.15211	-1.13184	0.7532	-1.5027	0.132916	0.999945	1.86082
BORCS7-ASMT	7.98085	-1.12156	0.558383	-2.00859	0.0445811	0.992967	0.624135
HERC2P1	5.85358	-1.11564	0.929288	-1.20053	0.229934	0.999945	3.21908
LMX1B	65.0924	-1.11464	0.712178	-1.56511	0.117557	0.999945	1.64579
H1-3	71.5275	-1.11358	0.475695	-2.34096	0.0192343	0.970259	0.26928
CD93	6.38234	-1.1133	0.823177	-1.35244	0.176235	0.999945	2.46729
TAL2	21.8928	-1.10244	0.40356	-2.73178	0.00629924	0.837567	0.0881894
CYP4F24P	9.60509	-1.09728	1.34265	-0.817244	0.413789	0.999945	5.79305
TRIQK	7.79169	-1.09725	0.412918	-2.6573	0.00787685	0.837567	0.110276
NKX2-2	33.8406	-1.09558	0.55254	-1.9828	0.0473898	0.992967	0.663457
SLC6A4	8.6619	-1.0894	0.684529	-1.59146	0.111506	0.999945	1.56108
KCNC2	11.5088	-1.08471	0.542667	-1.99885	0.0456248	0.992967	0.638747
LINC00488	80.585	-1.07942	0.383341	-2.81582	0.00486522	0.808254	0.0681131
SIDT1	8.97566	-1.07548	0.78233	-1.37472	0.169218	0.999945	2.36906
DDX11L10	9.36295	-1.06131	0.643693	-1.64879	0.0991912	0.999945	1.38868
LIPH	11.9624	-1.05678	0.568882	-1.85765	0.0632191	0.999945	0.885067
DBX2	1.59993	-1.04935	1.06368	-0.986527	0.323875	0.999945	4.53425
H1-1	1.6405	-1.03678	1.38062	-0.750947	0.452685	0.999945	6.33759
C1QL4	118.541	-1.03444	0.522258	-1.9807	0.0476246	0.992967	0.666745
MAPT-AS1	5.89195	-1.03389	1.01804	-1.01557	0.309836	0.999945	4.33771
HEPACAM2	177.115	-1.02551	0.961231	-1.06687	0.28603	0.999945	4.00442
PTGR2	5.98209	-1.02336	0.521381	-1.9628	0.0496696	0.992967	0.695375
LINC01495	39.4688	-1.01732	0.631277	-1.61152	0.107066	0.999945	1.49892
HLA-U	7.56735	-1.01639	1.09684	-0.926651	0.354108	0.999945	4.95751
APLN	588.448	-1.01186	0.464181	-2.17987	0.0292671	0.992967	0.409739
WT1	14.5145	-1.00268	0.775404	-1.2931	0.195976	0.999945	2.74366
KANK4	167.828	-0.99564	0.801941	-1.24154	0.214407	0.999945	3.0017
CDH9	4.54107	-0.992402	1.00749	-0.985028	0.32461	0.999945	4.54455
LINC02036	8.69387	-0.991185	0.796063	-1.24511	0.213092	0.999945	2.98329
LAMC2	201.021	-0.981016	0.669223	-1.4659	0.142675	0.999945	1.99745
CDCP1	931.772	-0.977751	0.480287	-2.03576	0.0417744	0.992967	0.584841
MYH11	23.4985	-0.977256	0.521064	-1.8755	0.0607237	0.999945	0.850132
MIS18A-AS1	9.35036	-0.974767	0.443094	-2.19991	0.0278132	0.992967	0.389384
RHCG	22.7423	-0.974061	0.479145	-2.03291	0.0420612	0.992967	0.588856
RNF5P1	37.4295	-0.962679	0.536958	-1.79284	0.0729989	0.999945	1.02198
LPL	6140.36	-0.954831	0.419012	-2.27877	0.022681	0.970259	0.317534
HGF	11.0596	-0.949819	1.14349	-0.830629	0.406184	0.999945	5.68657
LINC02730	50.4355	-0.94919	0.609649	-1.55694	0.119484	0.999945	1.67277
ASGR2	7.22055	-0.948831	0.689969	-1.37518	0.169076	0.999945	2.36707
LINC01013	15.7072	-0.944852	0.34393	-2.74722	0.0060102	0.837567	0.0841427
RGL3	8.04556	-0.944729	0.577633	-1.63552	0.101941	0.999945	1.42717
SLC18A1	172.608	-0.943925	0.692271	-1.36352	0.172719	0.999945	2.41806
C3orf80	24.4119	-0.932703	0.684308	-1.36299	0.172887	0.999945	2.42041
WDR64	5.34878	-0.921159	0.857481	-1.07426	0.282705	0.999945	3.95787
PRR32	6.08161	-0.919042	1.16004	-0.792247	0.428217	0.999945	5.99504
LINC03025	6.90983	-0.916456	1.16271	-0.788209	0.430574	0.999945	6.02804
FAM228A	6.76064	-0.910471	0.490649	-1.85565	0.0635042	0.999945	0.889058
GRM7-AS3	38.8846	-0.91009	1.45919	-0.623693	0.532829	0.999945	7.4596
HPAT5	6.81894	-0.908336	0.751186	-1.2092	0.226585	0.999945	3.17219
HERC2P6	6.78745	-0.906345	0.662936	-1.36717	0.171572	0.999945	2.40201
MYCT1	7.621	-0.901323	1.06687	-0.844831	0.398205	0.999945	5.57487
SMILR	7.55422	-0.897988	0.799142	-1.12369	0.261145	0.999945	3.65602
FGF20	5.65124	-0.897591	1.46044	-0.614602	0.538818	0.999945	7.54345
SPTBN5	125.9	-0.888384	0.435074	-2.04192	0.0411599	0.992967	0.576239
SLC17A8	355.077	-0.888318	0.888012	-1.00034	0.317144	0.999945	4.44001
CHCHD3P3	9.79024	-0.888	0.376141	-2.36082	0.0182347	0.963685	0.255286
SEC1P	7.38106	-0.887955	0.615657	-1.44229	0.149221	0.999945	2.0891
MIR9-1HG	67.7037	-0.887498	0.689554	-1.28706	0.198073	0.999945	2.77302
RNF112	6.62335	-0.885336	0.962047	-0.920262	0.357436	0.999945	5.0041
IGLON5	116.519	-0.88427	0.436442	-2.02609	0.0427559	0.992967	0.598583
GREM1	551.721	-0.882639	0.587705	-1.50184	0.133138	0.999945	1.86393
KCNK9	160.344	-0.880957	0.697783	-1.26251	0.206766	0.999945	2.89472
DUSP4	1786.15	-0.87807	0.39646	-2.21478	0.0267754	0.992967	0.374856
TMEM246-AS1	6.53324	-0.877022	0.564121	-1.55467	0.120025	0.999945	1.68035
ASB9	8.66141	-0.873213	0.451255	-1.93508	0.0529809	0.999945	0.741733
SH2D3A	3.10305	-0.871087	0.903647	-0.963969	0.335062	0.999945	4.69086
PSG4	0.313794	-0.869236	3.07299	-0.282863	0.777282	0.999945	10.8819
MAN2A1-DT	5.56555	-0.866421	0.552808	-1.56731	0.117043	0.999945	1.6386
GDF3	511.883	-0.864187	0.943183	-0.916245	0.359538	0.999945	5.03354
RN7SL605P	6.06146	-0.862194	0.519703	-1.65901	0.0971129	0.999945	1.35958
VAX1	19.1698	-0.857635	0.480204	-1.78598	0.074102	0.999945	1.03743
ATP13A4	24.4323	-0.848315	0.413983	-2.04915	0.0404473	0.992967	0.566262
HERC2P11	5.96876	-0.840291	0.80524	-1.04353	0.296703	0.999945	4.15384
SPRY1	1407.19	-0.833819	0.366294	-2.27637	0.0228239	0.970259	0.319535
LINC01711	6.1357	-0.828728	0.841131	-0.985254	0.3245	0.999945	4.54299
KCNF1	1168.2	-0.828728	0.422008	-1.96377	0.0495567	0.992967	0.693794
PENK	110.434	-0.828067	0.640834	-1.29217	0.196298	0.999945	2.74817
SEC61G-DT	5.915	-0.826469	0.587281	-1.40728	0.159344	0.999945	2.23082
PMS2P5	42.2926	-0.822441	0.389134	-2.11351	0.0345568	0.992967	0.483795
XAB2	763.048	-0.821188	0.340272	-2.41333	0.0158076	0.934413	0.221306
CCDC71	23.1208	-0.818351	0.409692	-1.99748	0.0457731	0.992967	0.640824
MESP1	7.90167	-0.817537	0.79315	-1.03075	0.30266	0.999945	4.23723
KANK3	25.4465	-0.816734	0.465266	-1.75541	0.0791888	0.999945	1.10864
LRRC73	9.22417	-0.815384	0.498878	-1.63444	0.102167	0.999945	1.43034
PPP1R21-DT	5.12166	-0.811485	0.643541	-1.26097	0.20732	0.999945	2.90248
RNASE1	37.5345	-0.811303	0.517504	-1.56772	0.116946	0.999945	1.63725
GFI1	8.37479	-0.810369	0.463856	-1.74703	0.0806324	0.999945	1.12885
CHAT	51.8018	-0.810175	0.547383	-1.48009	0.13885	0.999945	1.9439
APOA1	34.8278	-0.808438	0.492189	-1.64253	0.100479	0.999945	1.40671
COL28A1	13.348	-0.79861	0.45672	-1.74858	0.0803644	0.999945	1.1251
ISM2	6.18767	-0.79687	0.6682	-1.19256	0.233041	0.999945	3.26258
CD80	5.36632	-0.795793	0.800827	-0.993714	0.320362	0.999945	4.48507
CHGA	617.169	-0.792934	0.704305	-1.12584	0.260234	0.999945	3.64327
PSMB9	13.3921	-0.792599	0.526459	-1.50553	0.132188	0.999945	1.85064
TMEM158	3167.47	-0.79143	0.322033	-2.45761	0.0139866	0.924213	0.195813
KDR	234.287	-0.789653	0.578459	-1.3651	0.172223	0.999945	2.41112
SPC24	1028.97	-0.787	0.38625	-2.03754	0.0415961	0.992967	0.582346
FLJ12825	8.64158	-0.781425	0.921564	-0.847934	0.396475	0.999945	5.55065
PRRG2	5.16992	-0.779622	0.964153	-0.808608	0.418741	0.999945	5.86237
ABCC9	102.278	-0.779387	0.630437	-1.23626	0.21636	0.999945	3.02905
SAMD9L	2.6235	-0.779209	1.55987	-0.499533	0.617404	0.999945	8.64365
DOC2GP	5.25901	-0.77628	1.02691	-0.755941	0.449684	0.999945	6.29558
MRPS9-AS1	5.00542	-0.775723	0.606283	-1.27947	0.20073	0.999945	2.81022
DDX11L2	107.578	-0.775408	0.602793	-1.28636	0.198318	0.999945	2.77646
SPRY2	3312.55	-0.772042	0.238131	-3.24209	0.00118657	0.641529	0.0166119
EN2	6.48634	-0.767175	1.0726	-0.715249	0.474455	0.999945	6.64237
ALOX5AP	15.299	-0.765937	0.51878	-1.47642	0.139831	0.999945	1.95764
TNFRSF10C	88.0452	-0.76386	0.750531	-1.01776	0.308792	0.999945	4.32309
ACTN1-DT	6.31925	-0.763704	0.731072	-1.04464	0.296191	0.999945	4.14668
FAM187B2P	5.70446	-0.760506	0.733348	-1.03703	0.29972	0.999945	4.19609
GCATP1	5.67251	-0.75761	0.76934	-0.984753	0.324745	0.999945	4.54644
FSTL5	172.421	-0.755536	0.356406	-2.11988	0.0340166	0.992967	0.476232
LINC03016	10.4168	-0.753824	0.607201	-1.24147	0.214431	0.999945	3.00204
CCDC92B	6.64913	-0.749753	0.74393	-1.00783	0.313538	0.999945	4.38953
PIK3IP1	857.822	-0.749704	0.380914	-1.96817	0.0490483	0.992967	0.686676
PCAT7	7.57362	-0.74968	0.777167	-0.964632	0.334729	0.999945	4.68621
SPOCK1	8652.34	-0.748833	0.369935	-2.02423	0.0429466	0.992967	0.601252
MBTPS1-DT	14.6192	-0.748289	0.567856	-1.31774	0.187589	0.999945	2.62625
LINC01114	5.28079	-0.745945	1.09808	-0.679316	0.496938	0.999945	6.95713
TLE6	58.9823	-0.745862	0.642582	-1.16073	0.245753	0.999945	3.44054
ABCA8	10.806	-0.736481	0.82802	-0.889448	0.373762	0.999945	5.23267
SAXO2	63.2555	-0.734813	0.55231	-1.33044	0.183375	0.999945	2.56725
LAMP3	109.801	-0.734528	0.435326	-1.6873	0.0915449	0.999945	1.28163
CCDC26	14.401	-0.732016	0.489445	-1.4956	0.134757	0.999945	1.8866
KIAA1143P1	21.3818	-0.731766	0.310332	-2.35801	0.0183731	0.963685	0.257224
LINC01060	40.9754	-0.729651	0.825087	-0.884332	0.376517	0.999945	5.27124
MICB-DT	5.69067	-0.726972	0.804195	-0.903975	0.366009	0.999945	5.12412
CRHBP	3047.35	-0.723902	0.489332	-1.47937	0.139042	0.999945	1.94659
BMAL2-AS1	17.8099	-0.723834	0.422386	-1.71368	0.0865875	0.999945	1.21223
TMEM81	26.8654	-0.720854	0.290672	-2.47995	0.0131399	0.919904	0.183959
FALEC	6.58613	-0.719328	0.533834	-1.34748	0.177827	0.999945	2.48958
OPRL1	9.25059	-0.718648	0.633023	-1.13526	0.256265	0.999945	3.5877
IQSEC3	11.9334	-0.71608	0.595005	-1.20349	0.228788	0.999945	3.20304
CCDC178	16.6701	-0.714593	0.447283	-1.59763	0.110125	0.999945	1.54175
LINC02613	6.58657	-0.712254	0.508565	-1.40052	0.161358	0.999945	2.25902
TMEM156	13.9034	-0.711575	0.569966	-1.24845	0.211865	0.999945	2.96611
HMGN2P6	114.742	-0.710977	0.290802	-2.44488	0.0144899	0.924213	0.202859
DDX11L16	9.92141	-0.708516	0.72349	-0.979303	0.32743	0.999945	4.58402
PITX3	18.2628	-0.707236	0.840936	-0.841011	0.400342	0.999945	5.60479
CNOT9	1809.21	-0.703286	0.272415	-2.58168	0.00983217	0.882865	0.13765
CLCN1	11.4772	-0.700061	0.619455	-1.13012	0.258424	0.999945	3.61794
MAP2K5-DT	16.4494	-0.696951	0.400113	-1.74188	0.0815287	0.999945	1.1414
ELDR	8.62327	-0.696593	0.499224	-1.39535	0.16291	0.999945	2.28074
CFAP73	6.17064	-0.695535	1.22537	-0.56761	0.5703	0.999945	7.9842
LHX6	72.3303	-0.693563	0.730753	-0.949106	0.342567	0.999945	4.79593
CARD8-AS1	32.5584	-0.69274	0.438295	-1.58053	0.113985	0.999945	1.59579
LRRC46	62.4256	-0.692264	0.326153	-2.12251	0.0337946	0.992967	0.473125
CXCL8	19.1417	-0.692184	0.928294	-0.745652	0.455878	0.999945	6.38229
NT5E	3660.31	-0.688525	0.644731	-1.06793	0.285554	0.999945	3.99776
ADM	809.107	-0.687148	0.439163	-1.56468	0.117659	0.999945	1.64722
SMTNL2	28.814	-0.681826	0.564141	-1.20861	0.226813	0.999945	3.17538
BRINP3	38.6684	-0.680496	0.589994	-1.15339	0.248748	0.999945	3.48248
IL13RA2	73.7152	-0.676062	0.478618	-1.41253	0.157794	0.999945	2.20912
NDUFV2	6.21232	-0.675817	0.468939	-1.44116	0.149539	0.999945	2.09354
TGFA	338.547	-0.675101	0.790684	-0.85382	0.393205	0.999945	5.50487
GJB2	38.1445	-0.674987	0.87714	-0.769532	0.441578	0.999945	6.18209
TP53TG3B	3.94088	-0.674162	1.90274	-0.354311	0.723106	0.999945	10.1235
TGFBR3L	5.38411	-0.67393	0.677562	-0.99464	0.319911	0.999945	4.47876
PRR18	24.5433	-0.67139	0.289417	-2.3198	0.0203517	0.970259	0.284924
COL19A1	30.5527	-0.671316	0.433275	-1.5494	0.121286	0.999945	1.69801
DDX11L1	21.4103	-0.67087	0.698048	-0.961066	0.336519	0.999945	4.71127
NAGLU	36.5172	-0.670618	0.271812	-2.46721	0.0136171	0.924213	0.19064
HCG25	6.94163	-0.669211	0.725601	-0.922285	0.35638	0.999945	4.98932
SCG2	1546.04	-0.669158	0.325319	-2.05693	0.0396929	0.992967	0.555701
CA6	8.44137	-0.66666	1.0235	-0.651354	0.514818	0.999945	7.20745
TAS1R3	12.4028	-0.66594	0.441463	-1.50848	0.131431	0.999945	1.84003
SCN4B	6.60016	-0.665101	1.01729	-0.653799	0.513241	0.999945	7.18538
YTHDF3-DT	16.6452	-0.663799	0.360937	-1.8391	0.0659008	0.999945	0.922611
DNAJC22	454.496	-0.663695	0.362713	-1.8298	0.0672792	0.999945	0.941909
LRFN2	30.4332	-0.662461	0.75756	-0.874467	0.381864	0.999945	5.34609
DUSP6	2667.57	-0.661837	0.262689	-2.51947	0.011753	0.897947	0.164542
TRAC	23.7352	-0.660871	0.806424	-0.819509	0.412496	0.999945	5.77495
QRFP	6.76139	-0.659924	0.760727	-0.867492	0.385673	0.999945	5.39942
KDM1B	281.911	-0.659897	0.362185	-1.82199	0.0684569	0.999945	0.958396
SPATA18	283.194	-0.658702	0.581772	-1.13223	0.257536	0.999945	3.60551
PARM1	473.082	-0.656651	0.473511	-1.38677	0.165512	0.999945	2.31716
DRD3	2.28972	-0.655034	1.19091	-0.550028	0.5823	0.999945	8.1522
PGA3	214.382	-0.654046	0.899188	-0.727374	0.466997	0.999945	6.53796
PKDREJ	6.14568	-0.651595	0.677938	-0.961142	0.336481	0.999945	4.71073
ADGRG5	7.34082	-0.647434	0.868453	-0.745503	0.455968	0.999945	6.38355
KCNJ2-AS1	24.48	-0.647118	0.464323	-1.39368	0.163414	0.999945	2.28779
LINC02440	9.62733	-0.647027	0.641585	-1.00848	0.313224	0.999945	4.38513
GACAT2	7.65051	-0.644275	0.75968	-0.848087	0.396389	0.999945	5.54945
HCRT	6.85772	-0.643276	1.04686	-0.614481	0.538898	0.999945	7.54457
POLR1G	81.374	-0.641081	0.309133	-2.0738	0.0380976	0.992967	0.533367
TBX20	10.6343	-0.640756	0.605635	-1.05799	0.290059	0.999945	4.06083
EDA2R	778.268	-0.639699	0.560888	-1.14051	0.254074	0.999945	3.55703
CLRN1-AS1	5.42081	-0.639512	0.694114	-0.921336	0.356875	0.999945	4.99625
MYO7B	7.89413	-0.639159	0.677805	-0.942983	0.34569	0.999945	4.83965
ANKRD29	27.4389	-0.639003	0.417413	-1.53087	0.125802	0.999945	1.76123
PNPLA1	5.73558	-0.636402	0.633667	-1.00432	0.315226	0.999945	4.41316
MAP4K1	8.99589	-0.634722	0.569988	-1.11357	0.265463	0.999945	3.71648
CIMAP1C	5.9309	-0.634307	0.643276	-0.986056	0.324105	0.999945	4.53748
ADAMTSL4	10.3913	-0.633988	0.453881	-1.39682	0.162469	0.999945	2.27456
SPAG8	43.3865	-0.632957	0.474652	-1.33352	0.182362	0.999945	2.55307
ADTRP	42.0645	-0.631485	0.449697	-1.40425	0.160245	0.999945	2.24344
LURAP1L	138.081	-0.631201	0.303174	-2.08197	0.0373448	0.992967	0.522827
TDRKH-AS1	9.69077	-0.631026	0.5282	-1.19467	0.232215	0.999945	3.25101
GPA33	15.101	-0.630698	0.561475	-1.12329	0.261315	0.999945	3.65841
RPL3P7	7.1463	-0.629883	0.658397	-0.956693	0.338722	0.999945	4.74211
LINC01433	10.671	-0.629403	0.567333	-1.10941	0.267254	0.999945	3.74156
GDF6	406.233	-0.627324	0.688864	-0.910665	0.362472	0.999945	5.07461
PDLIM2	34.1851	-0.626728	0.492012	-1.27381	0.202732	0.999945	2.83825
LINC02940	7.0875	-0.62262	0.920055	-0.67672	0.498583	0.999945	6.98017
LINC01266	21.5207	-0.622036	0.644741	-0.964784	0.334653	0.999945	4.68514
PABPC1P4	5.72691	-0.62108	0.674726	-0.920493	0.357315	0.999945	5.00241
ADNP-AS1	22.0491	-0.618732	0.365328	-1.69363	0.0903348	0.999945	1.26469
RGMB	2066.89	-0.618456	0.23254	-2.65956	0.00782419	0.837567	0.109539
AOC1	15.3925	-0.618396	0.406549	-1.52109	0.128238	0.999945	1.79534
TRH	15.7169	-0.61837	0.634908	-0.973952	0.33008	0.999945	4.62112
MSX1	57.8406	-0.618339	0.336658	-1.8367	0.0662546	0.999945	0.927565
SERTM1	102.974	-0.617434	0.613283	-1.00677	0.314046	0.999945	4.39664
CD300C	8.12833	-0.616667	0.678952	-0.908264	0.363739	0.999945	5.09235
PLLP	231.565	-0.615172	0.285401	-2.15547	0.0311254	0.992967	0.435755
GATA2	252.395	-0.614911	0.743632	-0.826901	0.408293	0.999945	5.7161
WWP1-AS1	5.20667	-0.613175	0.57448	-1.06736	0.285811	0.999945	4.00135
SH2D5	107.884	-0.61298	0.344969	-1.77691	0.0755828	0.999945	1.05816
C5orf64	13.2963	-0.612145	0.721243	-0.848736	0.396028	0.999945	5.5444
AURKC	16.6756	-0.61029	0.420892	-1.44999	0.147061	0.999945	2.05886
RASSF9	4.20514	-0.608899	1.02898	-0.591748	0.55402	0.999945	7.75627
EFCAB8	5.43012	-0.608098	0.772322	-0.787364	0.431069	0.999945	6.03497
CSGALNACT1	180.898	-0.606989	0.310962	-1.95197	0.0509415	0.999945	0.713182
BHLHE41	67.308	-0.6067	0.585276	-1.03661	0.29992	0.999945	4.19888
CEBPB-AS1	7.3107	-0.606471	0.534595	-1.13445	0.256606	0.999945	3.59248
PAOX	26.0917	-0.605692	0.267132	-2.26739	0.0233666	0.970259	0.327133
TUSC8	4.71703	-0.604989	0.931907	-0.649194	0.516213	0.999945	7.22698
CNTD1	5.86296	-0.602807	0.587483	-1.02608	0.304852	0.999945	4.26793
ZFP28-DT	9.8596	-0.60252	0.541031	-1.11365	0.265429	0.999945	3.716
LINC01579	81.3453	-0.60238	0.691105	-0.871618	0.383417	0.999945	5.36784
FAM83F	15.7831	-0.601682	0.636809	-0.944839	0.344741	0.999945	4.82638
HTR7	89.3449	-0.601093	0.404357	-1.48654	0.137136	0.999945	1.91991
PGA4	93.3103	-0.600203	0.817514	-0.73418	0.462839	0.999945	6.47974
SPOCK2	74.1447	-0.599505	0.391985	-1.52941	0.126164	0.999945	1.76629
MAP3K4-AS1	318.853	-0.599204	0.401002	-1.49427	0.135106	0.999945	1.89148
TFB2MP1	9.79671	-0.598509	0.614972	-0.97323	0.330439	0.999945	4.62615
CTXN3	5.46543	-0.596949	1.38634	-0.430593	0.666764	0.999945	9.3347
LINC01909	15.5028	-0.596011	0.436941	-1.36405	0.172551	0.999945	2.41571
PTCHD4	864.178	-0.595197	0.830795	-0.716419	0.473733	0.999945	6.63226
SNORD3B-2	8.47622	-0.594602	0.751246	-0.791488	0.428659	0.999945	6.00123
DDX11L17	18.7394	-0.594573	0.761677	-0.78061	0.435032	0.999945	6.09045
TRPC5	22.0031	-0.593677	0.552081	-1.07534	0.282221	0.999945	3.95109
VSTM2A	245.341	-0.593193	0.850174	-0.697731	0.485346	0.999945	6.79484
COX14	12.6031	-0.593053	0.398202	-1.48933	0.136401	0.999945	1.90961
PPP1R15B-AS1	20.2541	-0.5921	0.45198	-1.31001	0.190191	0.999945	2.66268
MAP3K7CL	110.128	-0.592046	0.525942	-1.12569	0.260297	0.999945	3.64416
PGPEP1	751.093	-0.591549	0.183789	-3.21863	0.00128803	0.641529	0.0180324
CCDC144NL-AS1	869.57	-0.590426	0.423846	-1.39302	0.163613	0.999945	2.29058
LMOD1	35.3266	-0.588914	0.41473	-1.41999	0.15561	0.999945	2.17853
LINC02199	20.1572	-0.587778	0.641786	-0.915847	0.359747	0.999945	5.03646
PROSER2-AS1	6.5471	-0.587487	0.623933	-0.941586	0.346405	0.999945	4.84967
C20orf204	5.48047	-0.586619	0.835882	-0.701796	0.482806	0.999945	6.75929
TCN1	7.20954	-0.584458	1.08282	-0.539756	0.589366	0.999945	8.25112
FAS	330.142	-0.582134	0.526461	-1.10575	0.268836	0.999945	3.7637
MAPK8IP1P2	9.98247	-0.581653	1.39582	-0.41671	0.67689	0.999945	9.47647
TRIM43B	2.49834	-0.580687	1.83725	-0.316063	0.751955	0.999945	10.5274
VWC2	10.4426	-0.580008	0.78647	-0.737482	0.460829	0.999945	6.45161
IL17D	190.992	-0.578672	0.231231	-2.50258	0.0123293	0.897947	0.17261
ZNF763	49.426	-0.577421	0.397647	-1.4521	0.146475	0.999945	2.05065
ODAPH	50.2762	-0.57675	0.928056	-0.62146	0.534297	0.999945	7.48015
LINC02073	30.3106	-0.575708	0.536075	-1.07393	0.282854	0.999945	3.95995
PDP1	3663.94	-0.575464	0.270948	-2.12389	0.033679	0.992967	0.471506
NME6	21.6468	-0.573674	0.305535	-1.87761	0.060435	0.999945	0.84609
LINC02669	9.35538	-0.573636	0.572374	-1.0022	0.316245	0.999945	4.42743
SRSF10P1	5.52119	-0.569265	0.833112	-0.683299	0.494418	0.999945	6.92185
CXCR4	1828.34	-0.567051	0.460914	-1.23027	0.218594	0.999945	3.06032
C6orf15	20.6486	-0.567043	0.984786	-0.575803	0.564749	0.999945	7.90648
DBIL5P	7.25862	-0.566726	0.615825	-0.920271	0.357431	0.999945	5.00404
IGFBP5	5747.48	-0.566035	0.284079	-1.99253	0.0463131	0.992967	0.648383
LINC02582	3.99698	-0.563769	0.923319	-0.61059	0.541471	0.999945	7.58059
C8B	7.18014	-0.563761	1.66713	-0.338162	0.735241	0.999945	10.2934
SOX1-OT	21.9489	-0.560557	0.769717	-0.728264	0.466452	0.999945	6.53033
SCGN	8.43487	-0.560192	0.768403	-0.729033	0.465981	0.999945	6.52374
FOXA2	364.503	-0.559688	0.807538	-0.69308	0.48826	0.999945	6.83564
NPTX2	6037.34	-0.559385	0.38081	-1.46894	0.14185	0.999945	1.9859
NUP107-DT	11.0197	-0.557663	0.752162	-0.741414	0.458442	0.999945	6.41819
TOMM20L	7.54682	-0.556197	0.421107	-1.3208	0.186569	0.999945	2.61196
LRP8-DT	5.25259	-0.556153	0.605961	-0.917803	0.358722	0.999945	5.02211
SYBU	2585.16	-0.555462	0.278645	-1.99344	0.0462134	0.992967	0.646987
ZFP92	5.25389	-0.552525	0.696248	-0.793575	0.427443	0.999945	5.9842
MYO1B-AS1	90.9503	-0.551933	0.235656	-2.34211	0.0191749	0.970259	0.268448
CCDC144NL	5.69484	-0.55025	0.548595	-1.00302	0.315852	0.999945	4.42193
OTOL1	7.50207	-0.550219	0.888809	-0.619052	0.535882	0.999945	7.50235
SPRY4	737.507	-0.5491	0.354223	-1.55015	0.121105	0.999945	1.69546
DRICH1	7.74282	-0.547687	0.547759	-0.999869	0.317374	0.999945	4.44324
TNFSF11	6.33906	-0.54692	1.53181	-0.357041	0.721061	0.999945	10.0949
DLX1	121.274	-0.546438	0.541118	-1.00983	0.312577	0.999945	4.37607
DLEC1	22.2804	-0.543694	0.618243	-0.879418	0.379175	0.999945	5.30845
CHADL	135.383	-0.543476	0.397817	-1.36615	0.171893	0.999945	2.40651
ZNF321P	25.3236	-0.543468	0.330509	-1.64434	0.100107	0.999945	1.4015
CD274	42.7763	-0.542973	0.675845	-0.803399	0.421744	0.999945	5.90442
GATA3	169.892	-0.542408	0.682449	-0.794797	0.426731	0.999945	5.97424
LINC02538	8.34037	-0.542263	0.748709	-0.724264	0.468904	0.999945	6.56465
MON1A	29.0116	-0.541556	0.280328	-1.93187	0.053376	0.999945	0.747264
PNMA8C	50.9006	-0.541095	0.384122	-1.40865	0.158937	0.999945	2.22512
NPS	614.927	-0.541082	0.724642	-0.746689	0.455251	0.999945	6.37352
CMTM5	18.3888	-0.540737	0.62312	-0.867789	0.38551	0.999945	5.39714
FSCN1P1	6.38273	-0.539829	0.635758	-0.84911	0.39582	0.999945	5.54148
PTCHD1	76.0219	-0.538932	0.623289	-0.864658	0.387227	0.999945	5.42117
DAP-DT	10.5119	-0.537385	0.425472	-1.26303	0.206577	0.999945	2.89208
ZNF296	11.5065	-0.537231	0.48894	-1.09877	0.271869	0.999945	3.80617
NUDT14	38.5512	-0.536951	0.322584	-1.66453	0.0960059	0.999945	1.34408
UXT-AS1	18.2191	-0.534954	0.354528	-1.50892	0.131319	0.999945	1.83847
LGI3	16.1231	-0.534928	0.660174	-0.810283	0.417778	0.999945	5.84889
BGN	59.7194	-0.534736	0.437933	-1.22105	0.222069	0.999945	3.10896
NPY1R	128.721	-0.53149	0.27838	-1.90922	0.0562333	0.999945	0.787266
LINC00261	1063.45	-0.531456	0.958783	-0.554302	0.579372	0.999945	8.11121
TRIM59	16.3904	-0.529983	0.391803	-1.35268	0.176158	0.999945	2.46622
TTR	5.29296	-0.528337	0.687524	-0.768464	0.442212	0.999945	6.19096
ZNF667	584.979	-0.528336	0.516873	-1.02218	0.306697	0.999945	4.29375
CLN5	13.3311	-0.528016	0.426383	-1.23836	0.215583	0.999945	3.01816
MYBPC2	5.63192	-0.527594	0.97216	-0.542703	0.587334	0.999945	8.22268
PROM2	7.25909	-0.526266	0.82872	-0.635035	0.525406	0.999945	7.35568
EFHB	36.5927	-0.524678	0.528238	-0.993262	0.320582	0.999945	4.48815
DDX11L9	17.8484	-0.523587	0.662415	-0.790421	0.429282	0.999945	6.00995
CORO2B	2254.82	-0.521793	0.349256	-1.49401	0.135172	0.999945	1.89241
GADL1	5.86206	-0.520953	0.758702	-0.686636	0.492312	0.999945	6.89237
C3orf84	10.4381	-0.520514	0.501001	-1.03895	0.298829	0.999945	4.1836
DRAM1	463.225	-0.520425	0.42248	-1.23183	0.218012	0.999945	3.05217
CPE	4653.49	-0.519982	0.171886	-3.02516	0.00248504	0.641529	0.0347906
TC2N	54.2514	-0.519886	1.10134	-0.472048	0.636892	0.999945	8.91649
DNAH9	242.176	-0.518497	0.458274	-1.13141	0.257881	0.999945	3.61034
ACTR6	20.3031	-0.518385	0.291316	-1.77946	0.0751642	0.999945	1.0523
MALRD1	31.1095	-0.518363	0.369168	-1.40414	0.160278	0.999945	2.2439
CCND1	9003.83	-0.518329	0.352288	-1.47132	0.141204	0.999945	1.97686
ARPC4-TTLL3	7.97459	-0.518262	0.438808	-1.18107	0.237575	0.999945	3.32605
ARHGAP19-SLIT1	9.59696	-0.51776	0.521209	-0.993383	0.320524	0.999945	4.48733
ECI2-DT	6.1318	-0.516325	0.610448	-0.845813	0.397657	0.999945	5.5672
ADAMTS16	1367.53	-0.515294	0.271107	-1.90071	0.0573404	0.999945	0.802765
KCNG2	97.6384	-0.514654	0.328687	-1.56579	0.117399	0.999945	1.64358
KCNA3	118.157	-0.514347	0.498177	-1.03246	0.301858	0.999945	4.22601
PTGIR	1.9327	-0.51397	1.23627	-0.415744	0.677598	0.999945	9.48637
FAP	1.85842	-0.513315	1.57635	-0.325635	0.744701	0.999945	10.4258
ADAMTSL3	211.779	-0.511988	0.439295	-1.16548	0.243826	0.999945	3.41356
LINC01203	19.9779	-0.511646	0.522298	-0.979605	0.327281	0.999945	4.58194
GADD45A	1034.3	-0.511112	0.350927	-1.45646	0.145264	0.999945	2.0337
CATSPER3	12.2098	-0.508805	0.478163	-1.06408	0.287292	0.999945	4.02208
CENPU	2631.33	-0.508258	0.220273	-2.3074	0.0210326	0.970259	0.294456
AEN	3992.55	-0.507792	0.283255	-1.7927	0.0730204	0.999945	1.02229
TFF3	73.6967	-0.507501	0.815	-0.622701	0.533481	0.999945	7.46874
ADAMTS16-DT	136.501	-0.507486	0.462145	-1.09811	0.272156	0.999945	3.81019
TUBA1C	51.9578	-0.505338	0.259293	-1.94891	0.0513066	0.999945	0.718292
DRC1	38.9564	-0.505155	0.718328	-0.703238	0.481907	0.999945	6.7467
DIRAS1	157.796	-0.50432	0.354135	-1.42409	0.154421	0.999945	2.16189
FNBP1P1	45.6885	-0.502479	0.26887	-1.86885	0.0616431	0.999945	0.863004
SAMMSON	5.54962	-0.502047	0.752391	-0.667269	0.5046	0.999945	7.06441
SERTAD4BP	37.1587	-0.501565	0.786891	-0.637401	0.523864	0.999945	7.33409
DIO2	5.23468	-0.501502	0.918986	-0.545713	0.585263	0.999945	8.19369
TNIP3	9.59108	-0.501102	0.723222	-0.692875	0.488388	0.999945	6.83743
LINC00920	41.1096	-0.500172	0.503404	-0.993579	0.320428	0.999945	4.48599
PPP4R2P4	7.00038	-0.499891	0.623637	-0.801574	0.4228	0.999945	5.9192
VN2R19P	5.10129	-0.499215	0.896626	-0.55677	0.577685	0.999945	8.08759
CDH5	29.0127	-0.498543	0.445646	-1.1187	0.26327	0.999945	3.68578
TTC9B	8.95566	-0.498529	0.537818	-0.926947	0.353954	0.999945	4.95535
RYR3-DT	6.42721	-0.498525	0.633969	-0.786356	0.431659	0.999945	6.04323
ZIC2	8.13858	-0.497993	1.0374	-0.480041	0.631198	0.999945	8.83678
ZNF667-AS1	931.712	-0.497079	0.482097	-1.03108	0.302505	0.999945	4.23507
OTX2	1.43445	-0.496865	2.4408	-0.203567	0.838692	0.999945	11.7417
FRMPD2	8.61249	-0.496392	1.11318	-0.445923	0.655653	0.999945	9.17914
C4orf46P1	6.7448	-0.496248	0.569259	-0.871743	0.383349	0.999945	5.36688
LUM	227.245	-0.495732	0.476815	-1.03967	0.298492	0.999945	4.17888
IL9RP3	8.92436	-0.49507	0.642323	-0.770749	0.440856	0.999945	6.17198
PLAAT5	7.87257	-0.494426	0.677996	-0.729247	0.46585	0.999945	6.52191
LINC01630	74.9253	-0.494401	0.291922	-1.69361	0.0903401	0.999945	1.26476
JPH1	73.2265	-0.494099	0.273737	-1.80502	0.0710723	0.999945	0.995012
EFCAB6-AS1	9.69765	-0.49306	0.962685	-0.512172	0.608531	0.999945	8.51943
RPS2P55	473.652	-0.492272	0.15915	-3.09313	0.00198061	0.641529	0.0277285
CNTNAP3B	1014.28	-0.492119	0.314533	-1.5646	0.117677	0.999945	1.64747
RPLP0P2	5.27376	-0.490832	0.95794	-0.512383	0.608383	0.999945	8.51737
DPYS	5.84927	-0.49077	0.659189	-0.744506	0.456571	0.999945	6.39199
PDGFRL	76.7969	-0.490739	0.464712	-1.05601	0.290965	0.999945	4.07351
LINC03060	11.4692	-0.490364	0.48335	-1.01451	0.310339	0.999945	4.34475
LINC00960	82.1621	-0.490286	0.471063	-1.04081	0.297964	0.999945	4.17149
CD70	33.3048	-0.490042	0.554351	-0.883992	0.3767	0.999945	5.2738
RAB3IL1	44.9186	-0.489668	0.342327	-1.43041	0.1526	0.999945	2.1364
ZNF252P-AS1	5.39236	-0.489209	0.6067	-0.806345	0.420044	0.999945	5.88061
TBILA	25.7162	-0.488759	0.592787	-0.82451	0.40965	0.999945	5.7351
C11orf65	31.3118	-0.488349	0.302928	-1.61209	0.106942	0.999945	1.49719
SPON2	139.476	-0.48802	0.425913	-1.14582	0.251869	0.999945	3.52617
CENPBD2P	114.503	-0.487348	0.371415	-1.31214	0.189473	0.999945	2.65263
SERPINI1	361.628	-0.487106	0.400308	-1.21683	0.22367	0.999945	3.13138
EMILIN2	114.53	-0.48636	0.516623	-0.941421	0.346489	0.999945	4.85085
LINC00928	10.0234	-0.486036	0.628383	-0.77347	0.439244	0.999945	6.14942
SPATA41	6.8915	-0.485997	0.619167	-0.784921	0.4325	0.999945	6.055
HCN1	169.885	-0.485966	0.484076	-1.0039	0.315425	0.999945	4.41595
MANEA-DT	6.1574	-0.485425	0.51471	-0.943104	0.345628	0.999945	4.83879
SLC7A4	5.63809	-0.485096	0.873067	-0.555623	0.578469	0.999945	8.09856
MIRLET7A1HG	16.5939	-0.484828	0.451948	-1.07275	0.283382	0.999945	3.96735
UGCG	2159.82	-0.48424	0.29918	-1.61856	0.105542	0.999945	1.47759
LINC02350	5.98456	-0.48313	0.451484	-1.07009	0.284577	0.999945	3.98407
ANXA4	540.257	-0.482883	0.258924	-1.86496	0.0621872	0.999945	0.870621
WDR38	9.58463	-0.482193	0.46591	-1.03495	0.300693	0.999945	4.2097
DDB2	1207.8	-0.481017	0.321849	-1.49455	0.135033	0.999945	1.89046
LINC02487	128.264	-0.480848	0.622749	-0.772138	0.440033	0.999945	6.16046
FKBP14-AS1	26.7717	-0.480639	0.316706	-1.51762	0.129111	0.999945	1.80755
HS6ST2	745.618	-0.48057	0.215068	-2.23451	0.0254497	0.982839	0.356296
WNT2	38.417	-0.480358	0.638396	-0.752444	0.451784	0.999945	6.32497
NECTIN1-DT	5.23763	-0.479277	0.631394	-0.759078	0.447806	0.999945	6.26929
HCP5	22.3613	-0.477258	0.421998	-1.13095	0.258077	0.999945	3.61308
ANK1	184.929	-0.476998	0.292371	-1.63148	0.102788	0.999945	1.43903
SLC30A6-DT	12.7515	-0.476535	0.421247	-1.13125	0.25795	0.999945	3.61131
SETP14	255.371	-0.476472	0.151371	-3.14771	0.00164557	0.641529	0.0230379
MIR663AHG	309.392	-0.476459	0.460141	-1.03546	0.300453	0.999945	4.20634
TBC1D3JP	6.75131	-0.475891	0.575127	-0.827454	0.40798	0.999945	5.71171
CCDC170	36.2925	-0.475837	0.531903	-0.894594	0.371004	0.999945	5.19406
FIBCD1	108.088	-0.475352	0.695252	-0.683712	0.494157	0.999945	6.9182
PHLDA3	2417.07	-0.475306	0.38981	-1.21933	0.222719	0.999945	3.11807
COA6-AS1	7.12735	-0.474528	0.621171	-0.763925	0.444912	0.999945	6.22877
ZFP42	4.89468	-0.47444	0.972359	-0.487927	0.625602	0.999945	8.75842
PROCR	81.3408	-0.474228	0.592633	-0.800205	0.423592	0.999945	5.93029
DLG5-AS1	20.3735	-0.474203	0.358613	-1.32232	0.18606	0.999945	2.60484
UQCRFS1-DT	6.74658	-0.474143	0.658653	-0.719869	0.471606	0.999945	6.60248
ERMN	106.926	-0.474131	0.925925	-0.512062	0.608608	0.999945	8.52051
ANKRD39	5.69619	-0.474073	0.561899	-0.843698	0.398838	0.999945	5.58373
NRADDP	5.09	-0.473084	0.715988	-0.660742	0.508778	0.999945	7.12289
RNASEH2B-AS1	6.81328	-0.472579	0.738327	-0.640067	0.522129	0.999945	7.30981
ATP13A2	9.13686	-0.472191	0.63413	-0.744627	0.456497	0.999945	6.39096
LINC01285	10.046	-0.47189	0.647269	-0.729047	0.465973	0.999945	6.52362
CYP2C8	24.1895	-0.471596	0.560531	-0.841339	0.400158	0.999945	5.60221
EMILIN1	88.7355	-0.471459	0.270736	-1.74139	0.0816144	0.999945	1.1426
GABRA2	142.047	-0.47124	0.513131	-0.918362	0.358429	0.999945	5.01801
LINC00276	16.8585	-0.468728	0.469475	-0.998408	0.318081	0.999945	4.45314
ATP6V0A4	26.7083	-0.468619	0.544788	-0.860186	0.389687	0.999945	5.45561
SLC9A7	1032.17	-0.468228	0.242283	-1.93257	0.0532898	0.999945	0.746057
FEZ1	6360.97	-0.468038	0.182663	-2.5623	0.0103982	0.894212	0.145575
EPCAM	183.181	-0.466895	0.324993	-1.43663	0.150823	0.999945	2.11152
SNRNP25	2497.66	-0.466439	0.157255	-2.96613	0.00301575	0.673328	0.0422205
FDXR	740.51	-0.466372	0.366282	-1.27326	0.202927	0.999945	2.84098
ENTHD1	145.286	-0.466017	0.201348	-2.31449	0.0206411	0.970259	0.288975
ZMAT3	1731.29	-0.46475	0.45264	-1.02676	0.304535	0.999945	4.2635
MDS2	6.2228	-0.463829	0.581558	-0.797562	0.425125	0.999945	5.95174
FNDC1	32.5285	-0.463495	0.392015	-1.18234	0.237071	0.999945	3.319
SIGLEC10	5.26776	-0.46238	0.748154	-0.618028	0.536557	0.999945	7.5118
LINC00609	13.3512	-0.46237	0.963438	-0.479917	0.631287	0.999945	8.83801
CDH10	364.769	-0.46218	0.399831	-1.15594	0.247707	0.999945	3.4679
SLC45A2	7.03885	-0.461722	0.672098	-0.686985	0.492092	0.999945	6.88929
WEE1	10312.4	-0.461669	0.218749	-2.11049	0.0348158	0.992967	0.487421
NFE2L1-DT	25.3605	-0.461464	0.37004	-1.24707	0.212373	0.999945	2.97322
SELENOKP3	5.63635	-0.461387	0.918703	-0.502215	0.615516	0.999945	8.61722
FIP1L1	22.046	-0.460052	0.26639	-1.72699	0.08417	0.999945	1.17838
MARCHF9	168.742	-0.459708	0.239747	-1.91747	0.0551784	0.999945	0.772497
CSGALNACT2-DT	33.5627	-0.459627	0.389514	-1.18	0.238	0.999945	3.332
MALT1-AS1	14.2763	-0.459392	0.481674	-0.95374	0.340215	0.999945	4.76302
PGA5	95.9871	-0.458751	0.785255	-0.584207	0.559081	0.999945	7.82714
SMS	24504.6	-0.458485	0.276711	-1.65691	0.0975382	0.999945	1.36553
RHOH	11.0618	-0.458111	0.634619	-0.721868	0.470376	0.999945	6.58526
EIF5A	3857.1	-0.457807	0.349119	-1.31132	0.189749	0.999945	2.65649
MIR7-3HG	10.9137	-0.456796	0.725722	-0.629437	0.529063	0.999945	7.40689
TMEM45B	7.70383	-0.456121	0.71409	-0.638745	0.522989	0.999945	7.32185
GUCY2F	13.2191	-0.45593	0.668697	-0.681819	0.495353	0.999945	6.93495
M1AP	6.82005	-0.455178	0.586714	-0.77581	0.437861	0.999945	6.13006
KCNJ2	108.303	-0.453704	0.490782	-0.92445	0.355252	0.999945	4.97353
ADCYAP1	32.0394	-0.453467	0.445441	-1.01802	0.30867	0.999945	4.32138
GLDN	7.5905	-0.45346	1.20914	-0.375026	0.707641	0.999945	9.90697
COQ7-DT	5.18798	-0.453042	0.589422	-0.768621	0.442118	0.999945	6.18966
PPM1F-AS1	10.876	-0.453018	0.425745	-1.06406	0.287302	0.999945	4.02222
NPY	294.328	-0.452546	0.926081	-0.488668	0.625077	0.999945	8.75108
KIFC3	6100.86	-0.451938	0.369717	-1.22239	0.221561	0.999945	3.10185
FOXL2NB	5.03127	-0.45169	0.718756	-0.628433	0.52972	0.999945	7.41608
SLITRK2	379.753	-0.450961	1.04825	-0.430203	0.667048	0.999945	9.33867
CNGA4	4.81139	-0.448426	0.662299	-0.677075	0.498358	0.999945	6.97702
SOHLH2	34.2761	-0.448332	0.573351	-0.78195	0.434244	0.999945	6.07941
CARD10	1907.47	-0.448114	0.269037	-1.66562	0.0957892	0.999945	1.34105
RUNDC3B	94.5567	-0.447758	0.416466	-1.07514	0.282313	0.999945	3.95239
CNIH3	3066.57	-0.44766	0.397753	-1.12547	0.260388	0.999945	3.64543
CNGB1	22.9127	-0.447159	0.480753	-0.930123	0.352308	0.999945	4.93231
VIM	33880.5	-0.44672	0.222608	-2.00676	0.0447757	0.992967	0.62686
NMRAL2P	5.27446	-0.446572	1.47932	-0.301876	0.762746	0.999945	10.6785
SPON1-AS1	23.8086	-0.445446	0.485475	-0.917547	0.358856	0.999945	5.02399
HBEGF	3820.42	-0.445436	0.506035	-0.880248	0.378725	0.999945	5.30215
CALB1	592.456	-0.445402	0.53342	-0.834992	0.403722	0.999945	5.65211
GRIA1	4374.36	-0.444699	0.372617	-1.19345	0.232695	0.999945	3.25772
LINC02979	8.18568	-0.444654	0.488348	-0.910527	0.362545	0.999945	5.07563
ZDHHC4	29.7978	-0.444138	0.244142	-1.81918	0.0688839	0.999945	0.964375
RPSAP9	207.679	-0.444042	0.237826	-1.86709	0.0618894	0.999945	0.866451
GGN	19.2724	-0.44391	0.346912	-1.2796	0.200685	0.999945	2.80959
GPR3	236.101	-0.442448	0.239391	-1.84822	0.0645703	0.999945	0.903984
PDGFB	353.233	-0.441817	0.333928	-1.32309	0.185805	0.999945	2.60128
MIR3659HG	64.3596	-0.441581	0.305035	-1.44764	0.147717	0.999945	2.06804
AZGP1	23.6617	-0.441471	0.65563	-0.673354	0.500722	0.999945	7.01011
LINC00847	20.648	-0.440601	0.278409	-1.58257	0.11352	0.999945	1.58928
LINC02535	24.9308	-0.440166	0.647443	-0.679853	0.496598	0.999945	6.95237
RIMKLA	258.398	-0.440061	0.415689	-1.05863	0.289768	0.999945	4.05676
PRKAG2-AS1	5.37751	-0.439707	0.682013	-0.64472	0.519109	0.999945	7.26752
SESN2	1314.74	-0.439607	0.323479	-1.359	0.174148	0.999945	2.43807
MFSD2A	2855.4	-0.43943	0.218039	-2.01537	0.0438654	0.992967	0.614116
EFEMP1	1342.85	-0.439418	0.316618	-1.38785	0.165183	0.999945	2.31256
LINC00601	10.5594	-0.43878	0.622184	-0.705226	0.48067	0.999945	6.72938
ANKRD23	11.511	-0.438693	0.410497	-1.06869	0.285211	0.999945	3.99295
EFHC2	33.254	-0.438428	0.525106	-0.834933	0.403755	0.999945	5.65257
TPTEP1	29.2698	-0.438311	0.95606	-0.458456	0.646625	0.999945	9.05275
TMEM119	11.4547	-0.437493	0.828182	-0.528257	0.597321	0.999945	8.3625
TNK2	230.718	-0.437279	0.339602	-1.28762	0.197878	0.999945	2.77029
ZNF563	93.283	-0.435632	0.490901	-0.887413	0.374857	0.999945	5.24799
SLC26A3	110.714	-0.435415	0.321231	-1.35546	0.175271	0.999945	2.4538
TIAM1-AS1	17.6722	-0.43491	0.378354	-1.14948	0.250359	0.999945	3.50502
TMCC3	442.225	-0.434502	0.290973	-1.49327	0.135366	0.999945	1.89513
PAMR1	68.2458	-0.434243	0.381482	-1.13831	0.254992	0.999945	3.56989
STC2	404.109	-0.433875	0.256971	-1.68842	0.0913308	0.999945	1.27863
RPS2P32	46.9311	-0.433678	0.428877	-1.01119	0.311924	0.999945	4.36694
RSPH4A	177.011	-0.433287	0.682103	-0.635223	0.525283	0.999945	7.35396
RIBC1	42.9737	-0.433059	0.491809	-0.880543	0.378565	0.999945	5.29991
NRCAM	8385.45	-0.432918	0.393588	-1.09993	0.271364	0.999945	3.79909
MPP4	164.63	-0.432878	0.479252	-0.903238	0.3664	0.999945	5.12959
SOX11	668.138	-0.432091	0.28264	-1.52877	0.126322	0.999945	1.7685
BLOC1S6	6.37266	-0.432035	0.492111	-0.877922	0.379986	0.999945	5.3198
RSL24D1P6	6.18318	-0.431908	0.564152	-0.765588	0.443922	0.999945	6.2149
TNFRSF10D	4050.71	-0.431473	0.417419	-1.03367	0.301291	0.999945	4.21807
ZNF471	248.008	-0.43076	0.393205	-1.09551	0.273293	0.999945	3.82611
GOLGA6L17P	102.783	-0.429392	0.228413	-1.87989	0.0601228	0.999945	0.841719
FBXL19	54.1461	-0.429009	0.277353	-1.54679	0.121913	0.999945	1.70678
CLEC19A	8.9973	-0.428714	0.926052	-0.462947	0.643402	0.999945	9.00763
GALNT18	1660.71	-0.42871	0.26671	-1.6074	0.107966	0.999945	1.51152
LINC01248	8.43889	-0.428548	0.718687	-0.596293	0.55098	0.999945	7.71372
MYOM1	39.9211	-0.42838	0.315594	-1.35738	0.174662	0.999945	2.44527
HSD17B7P2	166.544	-0.428149	0.390507	-1.09639	0.272907	0.999945	3.82069
ARHGAP5-AS1	63.8586	-0.427357	0.278203	-1.53613	0.124506	0.999945	1.74308
CFAP70	52.9734	-0.427206	0.453782	-0.941435	0.346482	0.999945	4.85075
ASCL5	6.65548	-0.426835	0.64737	-0.659337	0.509679	0.999945	7.13551
LACTB2	43.9184	-0.426392	0.212466	-2.00687	0.0447636	0.992967	0.626691
AMELY	7.65093	-0.424971	0.799785	-0.531357	0.595171	0.999945	8.3324
METTL2B	815.243	-0.424209	0.158767	-2.67189	0.00754243	0.837567	0.105594
GAP43	6647.23	-0.423853	0.406535	-1.0426	0.297134	0.999945	4.15988
SYT3	109.532	-0.423807	0.538711	-0.786704	0.431455	0.999945	6.04037
TMEM109-DT	15.7095	-0.423096	0.390321	-1.08397	0.278378	0.999945	3.89729
CDK13-DT	11.3285	-0.422511	0.400864	-1.054	0.291883	0.999945	4.08636
ANKRD20A1	341.583	-0.422491	0.42023	-1.00538	0.314714	0.999945	4.406
PEX6	829.988	-0.422427	0.338211	-1.249	0.211663	0.999945	2.96329
PILRA	84.1328	-0.422329	0.360472	-1.1716	0.241358	0.999945	3.37902
USP53	1013.68	-0.422166	0.295802	-1.42719	0.153525	0.999945	2.14934
MTARC1	7.3547	-0.422043	0.484532	-0.871031	0.383737	0.999945	5.37232
RPL23AP45	12.0235	-0.422029	0.665499	-0.634155	0.52598	0.999945	7.36372
TGFB1I1	1739.82	-0.421326	0.337874	-1.24699	0.2124	0.999945	2.9736
CFC1B	173.297	-0.421165	0.987435	-0.426524	0.669726	0.999945	9.37616
LRRC2	189.302	-0.421147	0.255706	-1.64699	0.0995592	0.999945	1.39383
ADAP2	28.2271	-0.420659	0.255858	-1.64411	0.100154	0.999945	1.40215
TSPYL4	1369.54	-0.420485	0.339733	-1.23769	0.215831	0.999945	3.02163
LINC01995	6.019	-0.420353	0.682849	-0.615586	0.538168	0.999945	7.53435
HEY2	668.414	-0.420164	0.689838	-0.609076	0.542474	0.999945	7.59463
AOAH	27.1504	-0.42011	0.621638	-0.675812	0.49916	0.999945	6.98824
PLEKHB1	1624.37	-0.419174	0.368039	-1.13894	0.254728	0.999945	3.5662
C1orf232	20.6554	-0.419076	0.601176	-0.697093	0.485745	0.999945	6.80042
LINC02547	35.3276	-0.418706	0.435064	-0.9624	0.335849	0.999945	4.70188
GLRX3P2	9.71678	-0.418472	0.554236	-0.755043	0.450223	0.999945	6.30312
NRN1	14.1909	-0.416283	0.541649	-0.768549	0.442161	0.999945	6.19026
TNFSF9	116.392	-0.415967	0.302687	-1.37425	0.169364	0.999945	2.3711
UPP1	2224.93	-0.415921	0.269196	-1.54505	0.122334	0.999945	1.71268
RNPS1P1	170.05	-0.414646	0.162137	-2.55738	0.0105464	0.894212	0.147649
MMP7	100.73	-0.414471	0.545122	-0.760327	0.447059	0.999945	6.25883
MEMO1	50.7193	-0.414415	0.315192	-1.3148	0.188577	0.999945	2.64007
LRP2	4624.2	-0.414265	0.536141	-0.772679	0.439713	0.999945	6.15598
FAM81A	251.322	-0.414018	0.412067	-1.00474	0.315024	0.999945	4.41034
CENPV	802.39	-0.413654	0.281948	-1.46713	0.14234	0.999945	1.99276
ZNF429	945.144	-0.41315	0.293308	-1.40859	0.158958	0.999945	2.22541
PCDHB2	1170.79	-0.413131	0.212086	-1.94794	0.0514221	0.999945	0.71991
GOLGA6L3P	61.5038	-0.413098	0.250552	-1.64875	0.0991991	0.999945	1.38879
ABTB3	865.02	-0.412676	0.358623	-1.15072	0.249846	0.999945	3.49785
CA10	77.6835	-0.412559	0.534892	-0.771293	0.440533	0.999945	6.16747
KCNB1	16.2096	-0.4125	0.604285	-0.682624	0.494845	0.999945	6.92782
PSTPIP2	475.677	-0.412273	0.224649	-1.83518	0.0664786	0.999945	0.930701
CELF5	61.0247	-0.412238	0.451527	-0.912988	0.361249	0.999945	5.05749
C22orf42	16.5882	-0.411835	0.594413	-0.692843	0.488408	0.999945	6.83771
PDGFD	552.979	-0.411449	0.167052	-2.46299	0.0137782	0.924213	0.192895
CHST2	631.375	-0.411148	0.29826	-1.37849	0.168053	0.999945	2.35274
NEUROG2-AS1	11.8114	-0.410772	0.487354	-0.842862	0.399305	0.999945	5.59028
CNTNAP3P2	567.3	-0.410584	0.288188	-1.42471	0.154241	0.999945	2.15937
NDP	14.3391	-0.409996	0.845598	-0.48486	0.627776	0.999945	8.78886
ANKUB1	24.4668	-0.409424	0.386045	-1.06056	0.28889	0.999945	4.04446
ELMO3	11.8288	-0.408724	0.559744	-0.730198	0.465269	0.999945	6.51377
FNDC8	21.9436	-0.408702	0.298568	-1.36888	0.171038	0.999945	2.39453
IGSF21	13.9622	-0.408125	0.621412	-0.656769	0.511329	0.999945	7.15861
NDST1-AS1	9.83198	-0.408011	0.469028	-0.869908	0.384351	0.999945	5.38091
CACNG8	91.8436	-0.407895	0.446767	-0.912993	0.361246	0.999945	5.05745
CCDC32	132.698	-0.406049	0.253756	-1.60016	0.109564	0.999945	1.53389
LOH12CR2	29.9395	-0.406012	0.328543	-1.2358	0.216534	0.999945	3.03147
MIR548A1HG	4.91249	-0.405679	0.691599	-0.586582	0.557485	0.999945	7.80479
SLITRK4	280.413	-0.405671	0.817645	-0.496146	0.619791	0.999945	8.67708
PMAIP1	1426.76	-0.405629	0.340163	-1.19245	0.233083	0.999945	3.26317
TLE2	60.2441	-0.405148	0.649384	-0.623896	0.532696	0.999945	7.45774
LINC00589	9.78217	-0.405055	0.715501	-0.566114	0.571316	0.999945	7.99843
TACC1	4300.91	-0.404619	0.283801	-1.42571	0.153952	0.999945	2.15533
BRINP2	33.9822	-0.404596	0.503292	-0.803899	0.421455	0.999945	5.90037
HLF	13.6992	-0.404537	0.587469	-0.68861	0.491069	0.999945	6.87497
IPO4	70.9271	-0.404202	0.25086	-1.61127	0.107122	0.999945	1.4997
VSTM2B-DT	15.3894	-0.402439	0.551211	-0.7301	0.465329	0.999945	6.51461
PWWP2B	184.791	-0.401795	0.278721	-1.44157	0.149424	0.999945	2.09193
SEPTIN7-DT	72.3768	-0.401202	0.293461	-1.36714	0.171581	0.999945	2.40213
KCNJ14	125.344	-0.400568	0.189157	-2.11765	0.0342046	0.992967	0.478864
ZBTB11-AS1	75.7667	-0.40034	0.249738	-1.60304	0.108926	0.999945	1.52496
SYNPO	79.1745	-0.400334	0.470245	-0.851332	0.394585	0.999945	5.52419
AFTPH-DT	26.7812	-0.400285	0.297677	-1.3447	0.178724	0.999945	2.50213
DAPK2	87.5797	-0.400236	0.304634	-1.31383	0.188904	0.999945	2.64466
PCDHB15	177.853	-0.400071	0.521352	-0.767373	0.44286	0.999945	6.20003
SH2D7	42.3211	-0.399744	0.345967	-1.15544	0.247911	0.999945	3.47075
MSL3P1	9.02454	-0.399704	0.684383	-0.584036	0.559196	0.999945	7.82875
LEF1-AS1	13.9129	-0.399201	0.790222	-0.505175	0.613436	0.999945	8.5881
SLC28A2-AS1	11.7388	-0.399151	0.904602	-0.441244	0.659036	0.999945	9.2265
EDNRB	13487.9	-0.399101	0.437993	-0.911205	0.362187	0.999945	5.07062
EPHA1	26.2095	-0.399029	0.390614	-1.02154	0.306997	0.999945	4.29796
NKILA	141.013	-0.398754	0.344281	-1.15822	0.246774	0.999945	3.45484
GALNT16-AS1	19.5803	-0.397612	0.429349	-0.92608	0.354404	0.999945	4.96166
MARK2P9	7.58987	-0.397509	0.609216	-0.652492	0.514084	0.999945	7.19717
FAM245B	7.40691	-0.396934	0.749405	-0.529665	0.596344	0.999945	8.34881
HNRNPA1P12	40.1678	-0.396676	0.284542	-1.39409	0.163291	0.999945	2.28608
ST13P18	20.202	-0.396343	0.338527	-1.17079	0.241684	0.999945	3.38358
PLCXD3	84.0147	-0.395884	0.414616	-0.954823	0.339667	0.999945	4.75534
GAS6-DT	3.55653	-0.395737	1.29707	-0.305101	0.760289	0.999945	10.644
DDC	20.2907	-0.395083	0.819746	-0.481958	0.629836	0.999945	8.8177
CPNE7	222.266	-0.394499	0.371412	-1.06216	0.288164	0.999945	4.03429
GRIK5	75.6132	-0.394349	0.376041	-1.04868	0.294323	0.999945	4.12053
ANGPTL4	463.106	-0.393989	0.810482	-0.486117	0.626884	0.999945	8.77638
ADRB2	15.4389	-0.393891	0.389352	-1.01166	0.311702	0.999945	4.36382
KRBA2	128.498	-0.393675	0.240955	-1.63381	0.102299	0.999945	1.43219
LRRC63	10.5521	-0.392276	0.727652	-0.539099	0.589819	0.999945	8.25746
CD151	1956.74	-0.392231	0.276647	-1.4178	0.156248	0.999945	2.18747
MMP8	19.5697	-0.392139	0.909888	-0.430976	0.666486	0.999945	9.3308
FAM81B	11.9627	-0.391107	0.593237	-0.659276	0.509719	0.999945	7.13606
IGKV1OR9-1	6.79698	-0.390888	0.696586	-0.561148	0.574697	0.999945	8.04575
KCNJ4	10.6975	-0.390852	0.782708	-0.499359	0.617527	0.999945	8.64537
BZW2	3081.49	-0.39053	0.168961	-2.31137	0.0208124	0.970259	0.291373
WNT4	614.38	-0.390476	0.524521	-0.744444	0.456608	0.999945	6.39251
SDC1	3821.86	-0.390361	0.25159	-1.55158	0.120764	0.999945	1.69069
SPON1	6685.76	-0.390335	1.08147	-0.360931	0.718151	0.999945	10.0541
FAM178B	62.682	-0.390314	0.485229	-0.804391	0.421171	0.999945	5.8964
ZNF652-AS1	9.73298	-0.389701	0.572665	-0.680505	0.496185	0.999945	6.94659
FJX1	3484.61	-0.389352	0.154467	-2.52062	0.0117149	0.897947	0.164009
NR2E3	9.39145	-0.38891	0.540384	-0.719693	0.471714	0.999945	6.604
HAS2	3067.07	-0.388808	0.440098	-0.883459	0.376988	0.999945	5.27784
EME2	36.6239	-0.388711	0.422064	-0.920975	0.357063	0.999945	4.99889
TMEM200A	952.211	-0.388337	0.210654	-1.84348	0.0652586	0.999945	0.91362
MYL3	6.37314	-0.387745	0.774976	-0.500332	0.616842	0.999945	8.63578
TOP1MT	836.814	-0.387734	0.145813	-2.65911	0.00783475	0.837567	0.109687
LINC03077	382.96	-0.386746	0.545731	-0.708676	0.478526	0.999945	6.69936
SHD	318.769	-0.385723	0.558286	-0.690906	0.489625	0.999945	6.85474
LEPROTL1	5907.87	-0.385509	0.193387	-1.99346	0.0462107	0.992967	0.64695
NOC2LP1	28.2753	-0.385137	0.375117	-1.02671	0.304557	0.999945	4.26379
FAM136DP	23.559	-0.384987	0.293686	-1.31088	0.189898	0.999945	2.65857
ITGA4	2082.68	-0.384987	0.377744	-1.01917	0.308121	0.999945	4.31369
ERICH6B	4.91747	-0.384973	0.670343	-0.574293	0.565769	0.999945	7.92077
ENOPH1	4323.42	-0.384496	0.183082	-2.10013	0.035717	0.992967	0.500038
CSRP2	5805.21	-0.383405	0.232109	-1.65183	0.0985686	0.999945	1.37996
ST8SIA2	3266.92	-0.383298	0.222045	-1.72622	0.0843083	0.999945	1.18032
RCAN1	29.7737	-0.382869	0.276977	-1.38231	0.166876	0.999945	2.33626
SIM1	10.1516	-0.38284	0.664652	-0.576	0.564615	0.999945	7.90461
BYSL	1872.51	-0.382582	0.163258	-2.34341	0.0191082	0.970259	0.267514
IKZF1	64.6429	-0.382353	0.463428	-0.825054	0.409341	0.999945	5.73077
IL7R	901.726	-0.382096	0.692143	-0.552047	0.580916	0.999945	8.13282
C8orf34-AS1	39.3602	-0.381954	1.27545	-0.299467	0.764584	0.999945	10.7042
ANKRD20A4P	331.451	-0.381934	0.411378	-0.928426	0.353187	0.999945	4.94462
MRPL40P1	6.35417	-0.38097	0.738262	-0.516037	0.605829	0.999945	8.4816
UBALD2	52.266	-0.380785	0.21449	-1.77531	0.075847	0.999945	1.06186
RPL23AP7	767.689	-0.380433	0.23906	-1.59137	0.111526	0.999945	1.56136
CXXC4-AS1	68.4972	-0.380209	0.313437	-1.21303	0.225118	0.999945	3.15165
PLA2G10	21.8204	-0.380142	0.355055	-1.07066	0.284324	0.999945	3.98053
SMOC2	670.572	-0.379605	0.373871	-1.01534	0.309946	0.999945	4.33924
KCNH6	12.3511	-0.379461	0.888425	-0.427117	0.669294	0.999945	9.37012
ADGRA1	439.528	-0.379429	0.505343	-0.750834	0.452753	0.999945	6.33854
ICMT-DT	16.2755	-0.379008	0.648633	-0.584318	0.559007	0.999945	7.82609
CD36	74.027	-0.378719	0.730284	-0.518591	0.604046	0.999945	8.45665
MAP2K1	1531.84	-0.378546	0.192437	-1.96712	0.0491694	0.992967	0.688371
PARTICL	45.027	-0.37791	0.240787	-1.56948	0.116536	0.999945	1.63151
RAB25	11.1927	-0.377903	0.425472	-0.888197	0.374435	0.999945	5.24209
SGPP2	16.1244	-0.377866	0.44933	-0.840953	0.400374	0.999945	5.60524
RNF17	5.06568	-0.377294	0.836034	-0.451291	0.65178	0.999945	9.12492
CHAC1	245.598	-0.37697	0.395997	-0.951953	0.341121	0.999945	4.77569
HCG18	43.4305	-0.376443	0.215153	-1.74965	0.0801783	0.999945	1.1225
CEP72-DT	5.60034	-0.375965	0.691757	-0.543492	0.586791	0.999945	8.21507
RGS6	237.973	-0.37567	0.365414	-1.02807	0.303918	0.999945	4.25486
ACTG1	279776	-0.375512	0.205293	-1.82915	0.0673778	0.999945	0.943289
MID1	10851	-0.375504	0.246908	-1.52083	0.128304	0.999945	1.79625
TMPRSS3	8.43449	-0.375408	1.44901	-0.259078	0.795575	0.999945	11.1381
COPG2	1531.82	-0.375117	0.208313	-1.80074	0.0717443	0.999945	1.00442
TSPAN12	2220.28	-0.374221	0.15406	-2.42906	0.0151379	0.924959	0.21193
CHST7	929.658	-0.37416	0.422984	-0.884573	0.376387	0.999945	5.26942
RHEBL1	43.2692	-0.37416	0.251228	-1.48932	0.136403	0.999945	1.90964
TRIM9	1416.88	-0.373909	0.171184	-2.18425	0.0289439	0.992967	0.405215
SLC35F2	2492.15	-0.373465	0.368212	-1.01427	0.310456	0.999945	4.34638
ZSCAN5B	7.36531	-0.373338	0.621298	-0.6009	0.547906	0.999945	7.67069
ORAI1	1879.25	-0.373274	0.226997	-1.6444	0.100093	0.999945	1.4013
RIPPLY3	34.5623	-0.373209	0.596844	-0.625305	0.531771	0.999945	7.4448
RNF7	348.889	-0.373096	0.173746	-2.14736	0.0317643	0.992967	0.4447
PLD5	745.795	-0.372787	0.355763	-1.04785	0.294708	0.999945	4.12591
ENTPD4-DT	22.3015	-0.372315	0.345481	-1.07767	0.28118	0.999945	3.93653
RPL23P2	9.96677	-0.372235	0.47239	-0.787982	0.430708	0.999945	6.02991
HECA	9.16061	-0.371353	0.560181	-0.662917	0.507384	0.999945	7.10337
FAM131B-AS1	9.3412	-0.371138	0.581143	-0.638634	0.523061	0.999945	7.32285
CEL	25.9849	-0.371085	0.390217	-0.950971	0.341619	0.999945	4.78267
ANKRD20A3P	301.94	-0.37103	0.401959	-0.923052	0.35598	0.999945	4.98372
PHLDA2	917.288	-0.371017	0.510521	-0.726741	0.467384	0.999945	6.54338
OSER1-DT	194.537	-0.370543	0.260133	-1.42443	0.154321	0.999945	2.1605
C16orf82	11.146	-0.369944	1.23017	-0.300726	0.763623	0.999945	10.6907
IGIP	8.11992	-0.369923	0.670723	-0.551528	0.581271	0.999945	8.1378
CHUK-DT	4.97674	-0.369351	0.651743	-0.566713	0.570909	0.999945	7.99273
STX11	24.4981	-0.368789	0.48842	-0.755064	0.450211	0.999945	6.30295
SLC27A2	32.3966	-0.368537	0.609748	-0.604407	0.545573	0.999945	7.63802
KLHL2P1	8.23197	-0.368461	0.495328	-0.743873	0.456953	0.999945	6.39735
FAM83B	6.70037	-0.368206	0.898816	-0.409656	0.682058	0.999945	9.54882
PACC1	2126.87	-0.367927	0.12961	-2.83873	0.00452939	0.787733	0.0634115
POF1B	18.9983	-0.367755	0.380595	-0.966264	0.333912	0.999945	4.67477
UBE2E4P	207.191	-0.367705	0.175943	-2.08991	0.036626	0.992967	0.512764
EMP1	2830.13	-0.367503	0.312945	-1.17434	0.240259	0.999945	3.36363
WSCD1	1626.48	-0.367075	0.293202	-1.25195	0.210588	0.999945	2.94823
MEIS3	4186.4	-0.366368	0.151672	-2.41553	0.0157124	0.934413	0.219973
TACR3	5.30011	-0.366096	0.853289	-0.429041	0.667893	0.999945	9.35051
LINC01337	28.6475	-0.36594	0.383349	-0.954586	0.339787	0.999945	4.75702
AJUBA-DT	27.1123	-0.365716	0.309466	-1.18176	0.237299	0.999945	3.32219
PRKX	1972.78	-0.365563	0.205534	-1.7786	0.0753057	0.999945	1.05428
BRMS1	1262.26	-0.365193	0.136218	-2.68094	0.00734165	0.837567	0.102783
ZFP36L1	1949.04	-0.364667	0.355018	-1.02718	0.304335	0.999945	4.2607
ATPSCKMT	769.248	-0.364426	0.130013	-2.80299	0.0050632	0.808254	0.0708848
TTLL1-AS1	12.9708	-0.364363	0.548273	-0.664566	0.506328	0.999945	7.08859
APOB	5.74097	-0.364171	0.831248	-0.438102	0.661312	0.999945	9.25837
ST14	13.1414	-0.36396	0.437813	-0.831314	0.405797	0.999945	5.68115
MED14OS	11.1424	-0.363847	0.556299	-0.654049	0.51308	0.999945	7.18312
SLC25A18	26.1904	-0.363327	0.288961	-1.25736	0.208624	0.999945	2.92074
ERVH48-1	8.33409	-0.363153	0.55076	-0.659367	0.50966	0.999945	7.13524
NT5DC4	6.63176	-0.362904	0.552792	-0.656494	0.511507	0.999945	7.16109
PIK3CD	1154.33	-0.362652	0.368461	-0.984235	0.325	0.999945	4.55
NR2C2AP	279.069	-0.361194	0.164822	-2.19142	0.0284216	0.992967	0.397903
LY6G5C	94.2233	-0.361042	0.38718	-0.93249	0.351083	0.999945	4.91517
PIPOX	615.683	-0.360969	0.238364	-1.51436	0.129935	0.999945	1.81909
KIF27	228.322	-0.360948	0.259137	-1.39288	0.163655	0.999945	2.29117
FABP7	4033.37	-0.360796	0.251297	-1.43574	0.151077	0.999945	2.11508
KIT	761.523	-0.360247	0.499526	-0.721177	0.470801	0.999945	6.59121
RGCC	174.098	-0.360207	0.492916	-0.730768	0.464921	0.999945	6.50889
NPM2	26.1864	-0.360159	0.489179	-0.736253	0.461577	0.999945	6.46207
CD81	4158.89	-0.359772	0.254291	-1.41481	0.157125	0.999945	2.19975
SPINT2	391.222	-0.359759	0.225275	-1.59698	0.110271	0.999945	1.54379
EIF6	3559.81	-0.359652	0.252696	-1.42326	0.154661	0.999945	2.16526
IL1RAP	2858.89	-0.359174	0.371123	-0.967802	0.333143	0.999945	4.664
GPR85	82.064	-0.358649	0.368078	-0.974383	0.329866	0.999945	4.61813
DAPP1	5.65495	-0.35826	0.600801	-0.596305	0.550972	0.999945	7.7136
ERICH5	12.2824	-0.357103	0.55504	-0.643382	0.519976	0.999945	7.27967
HNRNPA1L3	2747.74	-0.356755	0.179293	-1.98979	0.0466136	0.992967	0.65259
NPIPB15	46.0541	-0.356699	0.228808	-1.55895	0.119009	0.999945	1.66613
GCH1	280.019	-0.356598	0.276426	-1.29003	0.19704	0.999945	2.75856
HPCAL4	350.355	-0.356594	0.49846	-0.71539	0.474368	0.999945	6.64115
FLT4	274.289	-0.355989	0.321746	-1.10643	0.26854	0.999945	3.75956
ZNF584	1027.93	-0.355419	0.271064	-1.3112	0.18979	0.999945	2.65706
EDRF1	12.9693	-0.354928	0.311425	-1.13969	0.254415	0.999945	3.56182
LIF	1968.57	-0.354775	0.478357	-0.741652	0.458298	0.999945	6.41618
RAB35-AS1	101.673	-0.354739	0.173561	-2.04389	0.0409649	0.992967	0.573508
ITPKA	47.1733	-0.3544	0.257354	-1.37709	0.168485	0.999945	2.35879
PHLDA1	2783.11	-0.35357	0.238814	-1.48053	0.138733	0.999945	1.94226
FGF1	10.9005	-0.353274	0.527796	-0.669337	0.50328	0.999945	7.04592
SESN1	707.419	-0.353225	0.286064	-1.23477	0.216914	0.999945	3.0368
NLE1	1202.62	-0.35313	0.165122	-2.1386	0.032468	0.992967	0.454552
ITGA11	290.534	-0.352238	0.498776	-0.706204	0.480061	0.999945	6.72086
CD34	50.379	-0.351986	0.632989	-0.55607	0.578163	0.999945	8.09429
POLR1E	812.425	-0.351333	0.175733	-1.99924	0.0455819	0.992967	0.638147
ALG10B	189.117	-0.350862	0.182704	-1.92038	0.0548096	0.999945	0.767334
CPA1	5.62568	-0.350543	0.882477	-0.397226	0.691201	0.999945	9.67682
LINC02506	21.6167	-0.350199	0.879414	-0.398219	0.690469	0.999945	9.66657
HMGN2P41	60.9978	-0.350077	0.292208	-1.19804	0.230901	0.999945	3.23261
ZNF555	25.5549	-0.349228	0.362861	-0.962428	0.335835	0.999945	4.70168
SLC44A4	5.37654	-0.348626	0.835177	-0.417428	0.676366	0.999945	9.46912
METTL27	51.2111	-0.348591	0.619524	-0.562676	0.573655	0.999945	8.03117
GCHFR	19.6588	-0.3485	0.407643	-0.854916	0.392598	0.999945	5.49637
OR2AG2	5.93491	-0.348447	0.586556	-0.594056	0.552475	0.999945	7.73464
LETM2	79.8327	-0.34788	0.300691	-1.15693	0.247299	0.999945	3.46219
RNF152	486.335	-0.346792	0.251449	-1.37917	0.167841	0.999945	2.34978
TMEM196	84.3038	-0.346345	0.509996	-0.679113	0.497066	0.999945	6.95893
TNFRSF10B	7382.97	-0.346138	0.320124	-1.08126	0.279581	0.999945	3.91414
C8orf34	255.622	-0.345707	0.902212	-0.383178	0.701588	0.999945	9.82223
LINC01970	8.19813	-0.345418	0.549842	-0.628213	0.529864	0.999945	7.4181
EPHA2	5339.93	-0.345304	0.349093	-0.989146	0.322592	0.999945	4.51629
VIM-AS1	118.282	-0.345281	0.265625	-1.29988	0.193642	0.999945	2.71099
ICOSLG	37.963	-0.345198	0.442731	-0.779702	0.435567	0.999945	6.09793
CCN3	77.8632	-0.344788	0.622394	-0.553971	0.579599	0.999945	8.11438
JOSD2	179.474	-0.344786	0.399211	-0.863669	0.38777	0.999945	5.42878
CFAP77	38.0445	-0.344653	0.555867	-0.620029	0.535239	0.999945	7.49334
TMC5	17.6217	-0.344412	0.735174	-0.468477	0.639443	0.999945	8.95221
DDX51	1436.16	-0.343956	0.208341	-1.65093	0.0987538	0.999945	1.38255
CMBL	399.827	-0.343598	0.237898	-1.44431	0.148652	0.999945	2.08113
TEX26	8.08743	-0.343594	0.700584	-0.490439	0.623823	0.999945	8.73352
ST7-AS1	24.2733	-0.342922	0.31442	-1.09065	0.275428	0.999945	3.85599
UMODL1	22.046	-0.342563	0.717143	-0.477678	0.632879	0.999945	8.86031
DIPK2A	2028.19	-0.342314	0.419876	-0.815274	0.414915	0.999945	5.80882
CLCNKA	5.46851	-0.342193	0.83727	-0.408701	0.682759	0.999945	9.55863
PWP2	2219.71	-0.341872	0.216663	-1.5779	0.114589	0.999945	1.60425
ADA	690.892	-0.341762	0.18681	-1.82946	0.0673305	0.999945	0.942628
RPL23AP60	6.03066	-0.341072	0.723589	-0.471361	0.637383	0.999945	8.92336
NHSL1-AS1	172.357	-0.341053	0.183239	-1.86125	0.0627083	0.999945	0.877916
TAS2R5	12.5778	-0.340916	0.446567	-0.763415	0.445216	0.999945	6.23302
FAM131C2P	13.4214	-0.340607	0.517269	-0.658472	0.510235	0.999945	7.14329
LINC01411	7.96991	-0.340556	0.665614	-0.511642	0.608902	0.999945	8.52462
HS3ST3A1	1848.71	-0.340029	0.369389	-0.920518	0.357302	0.999945	5.00223
RD3	7.46581	-0.34001	0.742188	-0.458119	0.646867	0.999945	9.05614
ST3GAL3	22.5296	-0.339846	0.327939	-1.03631	0.300057	0.999945	4.2008
ZNF790-AS1	119.157	-0.339715	0.264679	-1.2835	0.199318	0.999945	2.79045
FLNA	57327.5	-0.339355	0.284694	-1.192	0.233261	0.999945	3.26566
CPEB2-DT	10.5216	-0.33934	0.514396	-0.659687	0.509454	0.999945	7.13236
WNT10A	1.75472	-0.339297	0.955555	-0.355079	0.722531	0.999945	10.1154
CTXND1	169.308	-0.339147	0.468753	-0.723509	0.469367	0.999945	6.57114
TP53TG3	1.84283	-0.339064	1.86148	-0.182148	0.855467	0.999945	11.9765
IFT70A	7.02888	-0.338814	0.558815	-0.606309	0.54431	0.999945	7.62033
ECEL1	594.513	-0.338717	0.416851	-0.812562	0.416469	0.999945	5.83057
RBM26-AS1	148.32	-0.338576	0.253006	-1.33821	0.180828	0.999945	2.53159
GXYLT1P4	20.691	-0.338558	0.673672	-0.502557	0.615276	0.999945	8.61387
PKD2L2-DT	6.02354	-0.338212	0.60265	-0.561208	0.574656	0.999945	8.04518
PRPS2	1939.73	-0.338036	0.218676	-1.54583	0.122147	0.999945	1.71005
LINC02768	21.8114	-0.337813	0.542299	-0.622926	0.533333	0.999945	7.46666
CAPN14	26.212	-0.337728	0.247613	-1.36394	0.172588	0.999945	2.41623
CCNA1	67.1652	-0.337712	0.550213	-0.613784	0.539358	0.999945	7.55101
MYC	1012.49	-0.337692	0.345875	-0.976342	0.328895	0.999945	4.60453
LINC01547	141.22	-0.33751	0.381658	-0.884326	0.37652	0.999945	5.27128
UBC	209590	-0.337348	0.106782	-3.15923	0.00158189	0.641529	0.0221464
TRAPPC4	2234.33	-0.337298	0.15269	-2.20904	0.0271722	0.992967	0.380411
DOC2B	22.2468	-0.336382	0.400386	-0.840144	0.400828	0.999945	5.61159
BCAP31	5907.5	-0.336351	0.173901	-1.93415	0.0530946	0.999945	0.743324
C19orf48P	7326.84	-0.336264	0.194013	-1.7332	0.0830598	0.999945	1.16284
LINC02731	34.4269	-0.335943	0.473871	-0.708934	0.478365	0.999945	6.69711
TALDO1	5736.65	-0.33574	0.180798	-1.857	0.0633116	0.999945	0.886363
ALDH8A1	17.6613	-0.335398	0.371575	-0.902639	0.366717	0.999945	5.13404
ZNF469	95.4655	-0.33535	0.368957	-0.908911	0.363397	0.999945	5.08756
LINC01977	16.0453	-0.335032	0.453356	-0.739004	0.459905	0.999945	6.43867
MADCAM1-AS1	6.41308	-0.335013	0.680873	-0.492035	0.622694	0.999945	8.71772
PARD6A	201.573	-0.334673	0.357168	-0.937017	0.34875	0.999945	4.8825
ASGR1	127.167	-0.334488	0.402394	-0.831245	0.405835	0.999945	5.68169
KIAA0319	55.7564	-0.334294	0.410046	-0.815261	0.414923	0.999945	5.80892
CXCL1	105.614	-0.334145	0.332509	-1.00492	0.314935	0.999945	4.40909
PODXL2	3986.49	-0.333282	0.182493	-1.82627	0.0678096	0.999945	0.949335
TCIM	776.391	-0.333269	0.236937	-1.40657	0.159554	0.999945	2.23376
COTL1	25606.3	-0.333211	0.139182	-2.39407	0.0166624	0.938536	0.233274
PPIF	2704.59	-0.332973	0.174323	-1.91009	0.0561212	0.999945	0.785696
ZNF239	614.686	-0.33282	0.192316	-1.73059	0.0835252	0.999945	1.16935
TMEM150A	1205.94	-0.332564	0.159848	-2.0805	0.0374793	0.992967	0.52471
BOK	3131.56	-0.332527	0.304015	-1.09379	0.274049	0.999945	3.83669
LINC02361	24.1996	-0.332491	0.448774	-0.740887	0.458762	0.999945	6.42267
RADX	683.388	-0.332406	0.259066	-1.28309	0.199459	0.999945	2.79243
SNHG15	632.675	-0.332367	0.166155	-2.00035	0.0454629	0.992967	0.636481
MCMDC2	8.15208	-0.332306	0.617103	-0.538495	0.590236	0.999945	8.2633
HSPA8	78407.1	-0.332284	0.159489	-2.08343	0.0372123	0.992967	0.520973
PES1	4464.95	-0.332163	0.161988	-2.05053	0.0403123	0.992967	0.564373
SDK1-AS1	39.3819	-0.331404	0.391628	-0.84622	0.39743	0.999945	5.56402
ZNF853	629.276	-0.331125	0.188106	-1.76031	0.0783552	0.999945	1.09697
CBLL1-AS1	32.2034	-0.330922	0.297513	-1.11229	0.266012	0.999945	3.72417
GAS6	64.8774	-0.330595	0.384881	-0.858954	0.390366	0.999945	5.46512
POSTN	829.934	-0.329802	0.523558	-0.629925	0.528744	0.999945	7.40241
GMPPB	2039.1	-0.32911	0.176039	-1.86953	0.0615495	0.999945	0.861694
LINC02960	12.92	-0.328627	0.46448	-0.707516	0.479246	0.999945	6.70945
FAM90A25P	9.42386	-0.328455	0.540363	-0.607841	0.543293	0.999945	7.6061
GINS2	3208.69	-0.328002	0.263014	-1.24709	0.212366	0.999945	2.97312
DHX33	153.751	-0.327354	0.183474	-1.78419	0.0743921	0.999945	1.04149
STAMBPL1	218.777	-0.326663	0.27149	-1.20322	0.22889	0.999945	3.20446
SOX2-OT	2558.13	-0.326314	0.352425	-0.925911	0.354492	0.999945	4.96289
DCN	12.8794	-0.326167	0.854897	-0.381528	0.702812	0.999945	9.83936
SLC2A6	2664.28	-0.326049	0.2186	-1.49154	0.135821	0.999945	1.90149
TMLHE-AS1	26.9251	-0.325918	0.392363	-0.830655	0.406169	0.999945	5.68636
LINC03112	81.1757	-0.325826	0.375028	-0.868805	0.384954	0.999945	5.38935
COL4A6	135.686	-0.325454	0.344407	-0.944971	0.344674	0.999945	4.82543
ST8SIA4	1430.05	-0.325426	0.257942	-1.26163	0.207083	0.999945	2.89916
HOPX	68.4018	-0.325177	0.616877	-0.527133	0.598101	0.999945	8.37341
TFAP2A	38.457	-0.325119	0.503392	-0.645857	0.518372	0.999945	7.25721
STYXL1	1149.3	-0.32502	0.16637	-1.9536	0.0507489	0.999945	0.710485
PAQR3	2932.05	-0.324906	0.200691	-1.61894	0.105461	0.999945	1.47645
CBR3-AS1	109.33	-0.324548	0.267192	-1.21466	0.224494	0.999945	3.14292
AMDHD1	7.49047	-0.32435	0.68467	-0.473732	0.635691	0.999945	8.89968
DPYSL4	1080.09	-0.324227	0.241193	-1.34427	0.178862	0.999945	2.50407
IFRD2	3682.07	-0.324132	0.202416	-1.60132	0.109307	0.999945	1.53029
CFAP20DC-DT	11.6402	-0.324097	0.433567	-0.747512	0.454755	0.999945	6.36656
STUB1	2044.33	-0.324094	0.146851	-2.20695	0.0273174	0.992967	0.382443
LINC02813	41.2936	-0.324082	0.512979	-0.631765	0.52754	0.999945	7.38557
SLC41A3	1653.58	-0.323957	0.11357	-2.8525	0.00433765	0.770609	0.0607271
EPHA6	179.373	-0.32383	0.35386	-0.915136	0.36012	0.999945	5.04168
ZNF829	17.7444	-0.32377	0.329224	-0.983434	0.325394	0.999945	4.55551
STC1	196.216	-0.323668	0.323073	-1.00184	0.316419	0.999945	4.42987
KLHDC4	994.657	-0.323407	0.167787	-1.92748	0.0539195	0.999945	0.754872
ZNF724	244.096	-0.323148	0.254666	-1.26891	0.204473	0.999945	2.86263
CFC1	741.07	-0.322629	1.01381	-0.318233	0.750308	0.999945	10.5043
ZNF793	294.39	-0.322474	0.11793	-2.73445	0.00624853	0.837567	0.0874794
RABGGTA	868.663	-0.322292	0.187315	-1.72059	0.0853247	0.999945	1.19455
GPC4	9537.63	-0.322191	0.205403	-1.56858	0.116745	0.999945	1.63444
NDST2	7.97386	-0.322115	0.433788	-0.742563	0.457746	0.999945	6.40845
MMD	1802.7	-0.322022	0.198332	-1.62365	0.10445	0.999945	1.4623
LINC02995	10.6477	-0.321541	0.491019	-0.654844	0.512568	0.999945	7.17595
HPX	62.2843	-0.321431	0.471295	-0.682015	0.495229	0.999945	6.93321
WDR4	2665.88	-0.320735	0.241863	-1.3261	0.184806	0.999945	2.58729
ZNF571-AS1	11.5702	-0.32042	0.53864	-0.594868	0.551932	0.999945	7.72705
PTPRF	6421.19	-0.320258	0.279841	-1.14443	0.252445	0.999945	3.53423
PPM1L-DT	16.8167	-0.319821	0.583659	-0.547959	0.58372	0.999945	8.17208
GALNT13-AS1	8.91134	-0.31877	0.606776	-0.52535	0.59934	0.999945	8.39076
CDK16	6317.73	-0.318707	0.197966	-1.60991	0.107418	0.999945	1.50385
PDE1A	1209.74	-0.318604	0.488058	-0.652798	0.513886	0.999945	7.19441
PLPPR5	59.4012	-0.317987	0.307823	-1.03302	0.301595	0.999945	4.22234
RNF122	101.689	-0.317653	0.408715	-0.7772	0.437041	0.999945	6.11857
BOP1	5046.11	-0.317541	0.224851	-1.41223	0.157882	0.999945	2.21035
SFR1	306.154	-0.317379	0.184772	-1.71768	0.0858553	0.999945	1.20197
FAT1	8079.81	-0.317334	0.233684	-1.35796	0.174475	0.999945	2.44265
DNAJC12	92.8529	-0.31712	0.428695	-0.739733	0.459462	0.999945	6.43247
CNN2	19418.5	-0.316778	0.205488	-1.54159	0.123173	0.999945	1.72443
MARCHF1	600.016	-0.316762	0.315176	-1.00503	0.314882	0.999945	4.40834
CD1D	5.34936	-0.316755	0.761877	-0.415756	0.677589	0.999945	9.48624
METRNL	452.75	-0.316476	0.286904	-1.10307	0.269996	0.999945	3.77995
ADGRA2	69.6789	-0.316196	0.424862	-0.744231	0.456737	0.999945	6.39432
TUBB2A	36519.8	-0.315981	0.189096	-1.67101	0.0947193	0.999945	1.32607
MRPS35-DT	20.9441	-0.315695	0.498687	-0.633052	0.5267	0.999945	7.3738
LINC01426	37.4657	-0.315531	0.489827	-0.644169	0.519466	0.999945	7.27252
HMGN3-AS1	44.5226	-0.314954	0.263755	-1.19412	0.232433	0.999945	3.25406
DIRAS2	618.663	-0.314833	0.325817	-0.966289	0.3339	0.999945	4.6746
PLK3	1069.47	-0.314262	0.219021	-1.43485	0.15133	0.999945	2.11862
SEMA7A	127.818	-0.313855	0.334784	-0.937485	0.348509	0.999945	4.87913
TRAF4	1350.11	-0.313825	0.190481	-1.64754	0.0994479	0.999945	1.39227
SLC27A4	1952.69	-0.313708	0.186911	-1.67838	0.0932723	0.999945	1.30581
FGF12	584.287	-0.313694	0.292464	-1.07259	0.283455	0.999945	3.96838
MBLAC1	37.622	-0.313486	0.237877	-1.31785	0.187555	0.999945	2.62577
ADGRA1-AS1	6.79461	-0.313395	0.572745	-0.547181	0.584254	0.999945	8.17956
YWHAZP3	322.629	-0.313292	0.141443	-2.21497	0.0267624	0.992967	0.374674
CHRNA10	25.1028	-0.313205	0.395206	-0.792512	0.428062	0.999945	5.99287
KCTD21-AS1	54.2209	-0.312881	0.412436	-0.758617	0.448082	0.999945	6.27314
SIRPA	416.798	-0.312807	0.31342	-0.998046	0.318257	0.999945	4.4556
CCNE2	671.494	-0.312696	0.239371	-1.30632	0.191443	0.999945	2.6802
COL22A1	2382.05	-0.312587	0.366732	-0.852358	0.394016	0.999945	5.51622
ZFP30	707.133	-0.31235	0.199582	-1.56502	0.117579	0.999945	1.6461
GRWD1	5331.69	-0.312129	0.199249	-1.56653	0.117225	0.999945	1.64115
MSL3-DT	10.3506	-0.311953	0.512722	-0.608424	0.542906	0.999945	7.60069
SLC34A2	17.3596	-0.311737	0.637908	-0.488686	0.625064	0.999945	8.75089
FAM13C	689.107	-0.311518	0.281594	-1.10627	0.268611	0.999945	3.76056
DBNL	6470.05	-0.311443	0.121051	-2.57283	0.0100872	0.890028	0.14122
PDK3	1633.1	-0.311167	0.259909	-1.19722	0.231222	0.999945	3.23711
SYCP2L	45.9362	-0.3111	0.480734	-0.647136	0.517544	0.999945	7.24561
MRFAP1L2	690.459	-0.311053	0.124014	-2.5082	0.0121347	0.897947	0.169886
IGFBP2	36267.3	-0.310934	0.192563	-1.61471	0.106373	0.999945	1.48923
TPPP3	279.214	-0.310912	0.566283	-0.549039	0.582978	0.999945	8.1617
RHOV	26.4314	-0.310589	0.401387	-0.773788	0.439056	0.999945	6.14678
KCNMB4	921.798	-0.310424	0.197028	-1.57553	0.115134	0.999945	1.61187
EIF5-DT	15.7137	-0.310205	0.509845	-0.60843	0.542903	0.999945	7.60064
TERF1P5	12.6155	-0.31015	0.451839	-0.686417	0.49245	0.999945	6.8943
CPVL	1083.75	-0.310032	0.206781	-1.49932	0.133789	0.999945	1.87305
MCM7	25762.6	-0.309967	0.246182	-1.2591	0.207996	0.999945	2.91194
PPP1R14C	2098.62	-0.309843	0.291032	-1.06463	0.287041	0.999945	4.01858
GCAT	1169.78	-0.309648	0.170725	-1.81373	0.0697195	0.999945	0.976073
PCSK4	44.7928	-0.309571	0.292474	-1.05846	0.289848	0.999945	4.05787
MTG1	461.251	-0.30946	0.125686	-2.46217	0.0138099	0.924213	0.193338
NKD2	46.9508	-0.309403	0.429775	-0.719918	0.471576	0.999945	6.60206
GLYCTK-AS1	5.27747	-0.309401	0.784765	-0.394259	0.69339	0.999945	9.70746
GHET1	29.3219	-0.309256	0.287527	-1.07557	0.282118	0.999945	3.94966
TUBB2B	29602.4	-0.309255	0.187634	-1.64818	0.0993162	0.999945	1.39043
PGR	5.73901	-0.309095	0.737008	-0.419392	0.67493	0.999945	9.44902
CCNE1	1002.3	-0.308836	0.164282	-1.87992	0.0601194	0.999945	0.841672
SYT9-AS1	28.2845	-0.308709	0.420204	-0.734665	0.462544	0.999945	6.47561
RRP8	989.885	-0.308629	0.161495	-1.91108	0.0559943	0.999945	0.78392
DPF1	533.046	-0.30857	0.281562	-1.09592	0.273113	0.999945	3.82358
ARMC6	3759.67	-0.308559	0.140975	-2.18876	0.0286145	0.992967	0.400603
TMEM178A	1763.55	-0.308063	0.323532	-0.952188	0.341002	0.999945	4.77402
TTC32-DT	7.29875	-0.307788	0.722385	-0.426073	0.670055	0.999945	9.38077
RPSAP15	377.091	-0.307765	0.192975	-1.59484	0.110747	0.999945	1.55046
TRIB2	2525.59	-0.30774	0.175075	-1.75776	0.0787878	0.999945	1.10303
SLC25A15	1572.48	-0.307566	0.0941689	-3.26611	0.00109035	0.641529	0.0152649
LINC00667	1404.88	-0.307425	0.119173	-2.57965	0.00989015	0.88327	0.138462
SELENOTP1	41.2334	-0.307377	0.285786	-1.07555	0.282129	0.999945	3.9498
MRTO4	2831.34	-0.307106	0.204739	-1.49999	0.133617	0.999945	1.87064
CLDN4	2825.26	-0.306977	0.527139	-0.582345	0.560334	0.999945	7.84468
PLA2G12AP1	12.4863	-0.306961	0.532053	-0.576938	0.563981	0.999945	7.89574
CLGN	958.686	-0.306746	0.344923	-0.889317	0.373833	0.999945	5.23366
ZMAT4	597.036	-0.306545	0.234126	-1.30932	0.190427	0.999945	2.66598
NXPH2	502.943	-0.306284	0.28957	-1.05772	0.290182	0.999945	4.06254
NARF-AS2	121.611	-0.306113	0.171251	-1.7875	0.073856	0.999945	1.03398
PPM1D	1639.34	-0.305953	0.149092	-2.05211	0.0401586	0.992967	0.562221
RABEPK	1858.7	-0.305931	0.186642	-1.63914	0.101185	0.999945	1.41659
H2AJ	358.61	-0.305843	0.251142	-1.21781	0.223296	0.999945	3.12614
BAG1	1454.19	-0.305556	0.127985	-2.38744	0.0169662	0.943325	0.237527
ALG1	1346.13	-0.30554	0.170622	-1.79074	0.0733354	0.999945	1.0267
LONRF3	20.3799	-0.305326	0.468349	-0.65192	0.514453	0.999945	7.20234
NFKBIE	1213.43	-0.305293	0.178669	-1.70871	0.0875055	0.999945	1.22508
LINC01852	145.538	-0.305074	0.235557	-1.29512	0.19528	0.999945	2.73392
MIR7515HG	4.72288	-0.305032	0.957273	-0.318646	0.749995	0.999945	10.4999
C19orf38	36.3717	-0.304899	0.386144	-0.7896	0.429761	0.999945	6.01666
RUVBL2	7568.01	-0.304793	0.138833	-2.19539	0.0281355	0.992967	0.393898
GAL	469.735	-0.304713	0.50356	-0.605117	0.545101	0.999945	7.63142
INHA	9.58593	-0.30442	0.44936	-0.677453	0.498119	0.999945	6.97366
SLCO5A1-AS1	73.109	-0.304257	0.542276	-0.561075	0.574746	0.999945	8.04645
CCDC152	201.646	-0.304253	0.257172	-1.18307	0.236781	0.999945	3.31493
MAN2A1	2694.15	-0.304112	0.318528	-0.954741	0.339709	0.999945	4.75592
ACP6	1301.52	-0.304003	0.185191	-1.64156	0.10068	0.999945	1.40953
SLC22A13	5.55373	-0.303745	0.687315	-0.44193	0.65854	0.999945	9.21956
MAFF	254.508	-0.303628	0.260368	-1.16615	0.243554	0.999945	3.40975
ENDOG	342.884	-0.303573	0.146117	-2.07761	0.0377456	0.992967	0.528438
CCDC110	8.17618	-0.303156	0.566248	-0.535376	0.59239	0.999945	8.29345
SPRED3	138.53	-0.303076	0.308421	-0.982669	0.32577	0.999945	4.56079
ERICD	15.4541	-0.302816	0.585277	-0.517388	0.604885	0.999945	8.46839
CDC45	3048.52	-0.302559	0.214193	-1.41256	0.157786	0.999945	2.20901
ABHD11	735.167	-0.30237	0.23622	-1.28003	0.200534	0.999945	2.80747
CD83	539.082	-0.30193	0.271393	-1.11252	0.265913	0.999945	3.72279
LINC00240	51.3119	-0.30192	0.267502	-1.12866	0.25904	0.999945	3.62656
SERINC2	2159.81	-0.301672	0.21419	-1.40843	0.159004	0.999945	2.22606
TYMS	1293.44	-0.30165	0.190442	-1.58395	0.113206	0.999945	1.58489
ZFHX4-AS1	152.078	-0.30163	0.323215	-0.933219	0.350707	0.999945	4.9099
NDNF	351.158	-0.301456	0.459133	-0.656578	0.511452	0.999945	7.16033
HYI-AS1	8.71474	-0.301222	0.715984	-0.420711	0.673966	0.999945	9.43553
PTGFR	27.6053	-0.301219	0.426226	-0.706711	0.479746	0.999945	6.71644
METTL2A	1416.59	-0.301192	0.100277	-3.0036	0.00266808	0.643428	0.0373531
NSG1	261.89	-0.301162	0.265841	-1.13287	0.257271	0.999945	3.60179
LINC01451	17.7666	-0.301152	0.699135	-0.43075	0.66665	0.999945	9.3331
BTNL9	5.41993	-0.300901	0.808388	-0.372224	0.709726	0.999945	9.93617
FAM131B	708.86	-0.300867	0.302244	-0.995445	0.31952	0.999945	4.47328
ZNF726	29.8389	-0.3006	0.481017	-0.624927	0.532019	0.999945	7.44827
MICB	112.32	-0.300512	0.40943	-0.733976	0.462964	0.999945	6.48149
CNOT6LP1	9.09985	-0.300495	0.518212	-0.579869	0.562003	0.999945	7.86804
NALF2	91.242	-0.300467	0.491976	-0.610735	0.541375	0.999945	7.57925
LINC00324	23.0368	-0.30039	0.377084	-0.796615	0.425675	0.999945	5.95944
NF2	6235.69	-0.300045	0.306601	-0.978615	0.32777	0.999945	4.58878
TMEM161A	1688.14	-0.299955	0.106724	-2.81057	0.00494543	0.808254	0.069236
TEX30	523.692	-0.299829	0.107998	-2.77623	0.00549927	0.818549	0.0769898
FGD5	13.6673	-0.299618	0.617382	-0.485303	0.627461	0.999945	8.78446
SLC25A5-AS1	25.3495	-0.299477	0.318249	-0.941013	0.346698	0.999945	4.85378
NOTCH4	90.3356	-0.29917	0.224274	-1.33395	0.182221	0.999945	2.5511
ZYX	7179.74	-0.298744	0.267909	-1.1151	0.264809	0.999945	3.70733
SNAP23	13.8389	-0.298731	0.370561	-0.806159	0.420151	0.999945	5.88211
LINC00237	10.9432	-0.298689	0.494818	-0.603634	0.546087	0.999945	7.64522
ABHD17C	1305.69	-0.298654	0.281049	-1.06264	0.287945	0.999945	4.03124
RGS16	724.996	-0.298489	0.357662	-0.834555	0.403968	0.999945	5.65555
PPIAP22	6148.23	-0.298436	0.150834	-1.97857	0.0478646	0.992967	0.670104
CDC20B	27.3923	-0.298267	0.374068	-0.79736	0.425242	0.999945	5.95339
EPHA5-AS1	19.876	-0.297997	0.570991	-0.521894	0.601744	0.999945	8.42441
LINC00867	5.00352	-0.297931	0.723922	-0.411551	0.680669	0.999945	9.52936
SLC19A1	2483.06	-0.29789	0.212074	-1.40465	0.160125	0.999945	2.24175
TUBA8	5.45096	-0.29787	0.815249	-0.365373	0.714833	0.999945	10.0077
RPL23AP84	5.64816	-0.297758	0.728618	-0.408662	0.682788	0.999945	9.55903
SPACA7BP	5.6018	-0.297493	1.00921	-0.294779	0.768163	0.999945	10.7543
TRIM54	5.05476	-0.297469	0.803648	-0.370149	0.711272	0.999945	9.95781
UTP18	2936.41	-0.297189	0.119204	-2.4931	0.0126632	0.897947	0.177285
HRAS	1548.06	-0.297186	0.208398	-1.42605	0.153853	0.999945	2.15394
LINC02918	7.51289	-0.297183	0.658503	-0.4513	0.651773	0.999945	9.12482
FRZB	1714.2	-0.29707	0.510157	-0.582311	0.560357	0.999945	7.845
ANKRD18B	145.576	-0.296432	0.242314	-1.22334	0.221202	0.999945	3.09683
MSL3	1478.1	-0.296189	0.120298	-2.46214	0.0138113	0.924213	0.193358
RRP9	1913.6	-0.296183	0.205698	-1.43989	0.149897	0.999945	2.09856
PPFIBP2	320.618	-0.295968	0.338304	-0.874857	0.381652	0.999945	5.34312
DCHS1	1533.18	-0.295848	0.260912	-1.1339	0.256837	0.999945	3.59572
HEY1	2048.73	-0.295481	0.321985	-0.917683	0.358785	0.999945	5.02299
ASIP	38.2538	-0.295114	0.279424	-1.05615	0.2909	0.999945	4.0726
PCNA	6042.93	-0.295049	0.164887	-1.7894	0.0735503	0.999945	1.0297
ILF3-DT	482.564	-0.295046	0.191348	-1.54194	0.123089	0.999945	1.72324
FAM210B	3321.87	-0.295014	0.169923	-1.73616	0.0825352	0.999945	1.15549
H1-4	62.806	-0.294943	0.401295	-0.734977	0.462353	0.999945	6.47295
SIRT4	76.2223	-0.294456	0.203714	-1.44544	0.148334	0.999945	2.07667
RAP1GAP2	338.273	-0.294393	0.366312	-0.803668	0.421589	0.999945	5.90224
MANSC1	475.038	-0.294279	0.340455	-0.864368	0.387385	0.999945	5.4234
TMEM71	63.5809	-0.294201	0.315693	-0.931921	0.351378	0.999945	4.91929
KDM6B	466.832	-0.294057	0.293898	-1.00054	0.317048	0.999945	4.43867
ALG8	4163.94	-0.294008	0.132194	-2.22407	0.0261438	0.992967	0.366013
ADAM15	2920.71	-0.293991	0.263388	-1.11619	0.264342	0.999945	3.70079
BAD	191.041	-0.293901	0.144945	-2.02767	0.0425938	0.992967	0.596314
RAB33A	460.908	-0.293856	0.176507	-1.66484	0.0959442	0.999945	1.34322
BCL6	54.1563	-0.293759	0.326765	-0.898992	0.368657	0.999945	5.16119
CCDC116	10.8262	-0.293669	0.442495	-0.663667	0.506903	0.999945	7.09665
DUT	2532.3	-0.293515	0.14471	-2.0283	0.0425295	0.992967	0.595412
PGAP6	3517.02	-0.293479	0.185435	-1.58265	0.113501	0.999945	1.58902
SAT1	2427.5	-0.293429	0.300615	-0.976097	0.329016	0.999945	4.60623
TIMM29	745.323	-0.293355	0.130965	-2.23995	0.0250945	0.980435	0.351322
MICALL1	1430.39	-0.293303	0.247148	-1.18675	0.235325	0.999945	3.29455
CCNQ	622.693	-0.292399	0.179886	-1.62546	0.104064	0.999945	1.4569
MIEN1	82.0914	-0.292209	0.176169	-1.65869	0.0971778	0.999945	1.36049
KLHDC8B	5973.11	-0.292095	0.305161	-0.957185	0.338474	0.999945	4.73864
CD47	7698.07	-0.29193	0.268948	-1.08545	0.277722	0.999945	3.8881
ZNF625-ZNF20	7.24175	-0.291228	0.599051	-0.48615	0.626861	0.999945	8.77606
ZSCAN2-AS1	7.69662	-0.291216	0.584574	-0.498168	0.618365	0.999945	8.65712
NT5C3B	3510.28	-0.290981	0.0939297	-3.09786	0.00194923	0.641529	0.0272892
POU3F2	2134.91	-0.290905	0.245403	-1.18542	0.235852	0.999945	3.30193
AGAP2	7.8442	-0.29084	0.785085	-0.370456	0.711043	0.999945	9.9546
HABP4	2680.65	-0.290823	0.139057	-2.0914	0.0364921	0.992967	0.510889
HDAC7	1820.35	-0.290698	0.239582	-1.21335	0.224994	0.999945	3.14992
FBXO22	2278.79	-0.290581	0.149411	-1.94485	0.051793	0.999945	0.725102
HSBP1	250.543	-0.290476	0.127621	-2.27608	0.0228413	0.970259	0.319778
XRCC2	897.439	-0.29044	0.286975	-1.01208	0.311502	0.999945	4.36102
RNASEH1-DT	215.996	-0.290271	0.220706	-1.3152	0.188444	0.999945	2.63822
THA1P	9.27689	-0.290089	0.728749	-0.398064	0.690583	0.999945	9.66816
MAOB	400.544	-0.290067	0.611845	-0.474086	0.635439	0.999945	8.89614
MCM4	13245.9	-0.289854	0.247851	-1.16947	0.242216	0.999945	3.39102
MYH7	14.4959	-0.289846	0.460462	-0.629467	0.529043	0.999945	7.4066
FAM210A	723.332	-0.28978	0.168572	-1.71903	0.0856088	0.999945	1.19852
ZNF774	107.667	-0.289637	0.301469	-0.96075	0.336678	0.999945	4.71349
CPNE1	6208.25	-0.289448	0.14659	-1.97454	0.0483203	0.992967	0.676484
GAL3ST4	303.256	-0.289438	0.31949	-0.905939	0.364968	0.999945	5.10956
FHL2	1280.92	-0.289342	0.245454	-1.1788	0.238476	0.999945	3.33867
ITGA3	4398.81	-0.289167	0.466511	-0.61985	0.535357	0.999945	7.49499
SH3BP5	471.207	-0.289001	0.252257	-1.14566	0.251935	0.999945	3.52708
CLIC3	7.34633	-0.288974	1.68822	-0.171171	0.864089	0.999945	12.0972
SARS2	34.0005	-0.288862	0.222308	-1.29938	0.193813	0.999945	2.71338
CEP83-DT	46.901	-0.288821	0.40733	-0.709059	0.478288	0.999945	6.69603
EEF1AKMT2	25.367	-0.288654	0.296787	-0.972599	0.330753	0.999945	4.63054
SLC3A2	13300.9	-0.288316	0.289937	-0.994409	0.320024	0.999945	4.48033
SYNJ2	2600.93	-0.28818	0.280197	-1.02849	0.303719	0.999945	4.25207
GPN1	4763.95	-0.287954	0.21786	-1.32174	0.186255	0.999945	2.60756
GALK1	592.398	-0.28793	0.159781	-1.80202	0.0715417	0.999945	1.00158
CAV1	6018.95	-0.287631	0.447188	-0.6432	0.520095	0.999945	7.28132
VPS28	2545.05	-0.287438	0.119042	-2.41459	0.0157529	0.934413	0.220541
HMGB1P5	9733.24	-0.287279	0.177148	-1.62169	0.10487	0.999945	1.46818
DNAJC9	2324.76	-0.287043	0.160611	-1.78719	0.0739067	0.999945	1.03469
DNAAF10	122.481	-0.286589	0.142373	-2.01295	0.0441203	0.992967	0.617684
RDH13	91.9956	-0.286506	0.190691	-1.50246	0.132978	0.999945	1.8617
CCT7	19768.4	-0.286412	0.125898	-2.27496	0.0229083	0.970259	0.320716
SERP2	123.034	-0.286129	0.177541	-1.61163	0.107043	0.999945	1.49861
LINC01118	22.3923	-0.286051	0.328062	-0.871941	0.383241	0.999945	5.36537
FCER1G	16.3803	-0.285996	0.369427	-0.77416	0.438836	0.999945	6.1437
PGM5	41.1409	-0.285839	0.358308	-0.797748	0.425017	0.999945	5.95024
SCRN2	1016.64	-0.285815	0.184365	-1.55027	0.121077	0.999945	1.69508
TGFB1	710.372	-0.285721	0.318261	-0.897758	0.369314	0.999945	5.1704
PFDN1	679.65	-0.285637	0.197411	-1.44691	0.147921	0.999945	2.0709
COX6A1	350.768	-0.285438	0.149245	-1.91255	0.0558056	0.999945	0.781278
TM7SF3	2915.33	-0.285318	0.116993	-2.43876	0.0147376	0.924213	0.206326
ANKS1B	819.339	-0.285146	0.340491	-0.837456	0.402336	0.999945	5.63271
LIX1-AS1	38.7059	-0.285127	0.3144	-0.906893	0.364463	0.999945	5.10249
ZNF470-DT	39.1657	-0.284932	0.332188	-0.857744	0.391034	0.999945	5.47448
PNP	294.907	-0.284896	0.136323	-2.08986	0.0366305	0.992967	0.512827
GATD3	2611.57	-0.284519	0.149754	-1.89991	0.0574455	0.999945	0.804237
RPL13P8	32.0319	-0.284355	0.301669	-0.942608	0.345881	0.999945	4.84234
ZNF534	4.95043	-0.284293	0.864242	-0.328951	0.742193	0.999945	10.3907
RGS12	3119.83	-0.284239	0.183415	-1.5497	0.121213	0.999945	1.69698
MMP2	22539.1	-0.284181	0.361539	-0.786032	0.431849	0.999945	6.04588
ENPP6	27.0079	-0.283994	0.503853	-0.563643	0.572997	0.999945	8.02196
H3C2	12.082	-0.283792	0.462791	-0.613218	0.539732	0.999945	7.55625
MAD2L1	6052.21	-0.283126	0.222315	-1.27354	0.202827	0.999945	2.83958
PSMD10	3630.49	-0.283077	0.173619	-1.63045	0.103006	0.999945	1.44208
CSK	466.718	-0.282834	0.196776	-1.43734	0.150621	0.999945	2.1087
CHMP6	1184.28	-0.282635	0.114781	-2.46238	0.0138019	0.924213	0.193226
PSMD13	7206.18	-0.282484	0.187214	-1.50888	0.13133	0.999945	1.83861
PIGX	1356.97	-0.282362	0.105591	-2.67412	0.00749255	0.837567	0.104896
ENC1	7512.03	-0.282349	0.21217	-1.33077	0.183266	0.999945	2.56572
ZNF2	269.927	-0.28216	0.14085	-2.00326	0.0451489	0.992967	0.632084
ST3GAL5	1294.64	-0.281949	0.223182	-1.26331	0.206476	0.999945	2.89067
PRKAR2A-AS1	12.2133	-0.281567	0.549677	-0.512241	0.608483	0.999945	8.51876
TRPC3	121.24	-0.281343	0.237624	-1.18399	0.236419	0.999945	3.30987
CHRNA5	317.549	-0.28125	0.237826	-1.18258	0.236974	0.999945	3.31764
CAT	1461.36	-0.281103	0.219855	-1.27858	0.201043	0.999945	2.81461
ITPRID2	4174.41	-0.28089	0.237539	-1.1825	0.237006	0.999945	3.31808
YRDC	1383.77	-0.280693	0.20255	-1.3858	0.165809	0.999945	2.32133
LINC01003	227.964	-0.280596	0.238788	-1.17508	0.239961	0.999945	3.35946
CNTNAP3C	154.819	-0.280479	0.249623	-1.12361	0.261178	0.999945	3.65649
EEF1A1P5	25814.6	-0.280342	0.121114	-2.31469	0.0206299	0.970259	0.288818
TWIST2	28.5146	-0.280153	0.592915	-0.472501	0.636569	0.999945	8.91197
CFAP90	63.9983	-0.280113	0.581206	-0.48195	0.629841	0.999945	8.81778
REPS2	43.1253	-0.279995	0.370234	-0.756264	0.449491	0.999945	6.29287
HSPA12B	19.3519	-0.279951	0.558573	-0.50119	0.616238	0.999945	8.62733
ZNF677	445.162	-0.279859	0.188842	-1.48197	0.138348	0.999945	1.93687
SPSB2	156.152	-0.279818	0.359902	-0.777484	0.436873	0.999945	6.11622
CCM2	2647.88	-0.279714	0.169354	-1.65166	0.0986048	0.999945	1.38047
UBL4A	2031.22	-0.279637	0.174302	-1.60433	0.108642	0.999945	1.52098
PHLDB3	70.3758	-0.279333	0.298291	-0.936447	0.349043	0.999945	4.88661
HAUS2	453.942	-0.279147	0.168785	-1.65386	0.098156	0.999945	1.37418
SOWAHC	1100.11	-0.279121	0.198873	-1.40351	0.160464	0.999945	2.24649
SYCE2	9.73463	-0.279093	0.461739	-0.604438	0.545553	0.999945	7.63774
KL	14.4622	-0.278868	0.868421	-0.321121	0.748118	0.999945	10.4737
KRTAP5-11	5.01714	-0.278758	0.793324	-0.35138	0.725303	0.999945	10.1542
PNKP	1346.95	-0.27842	0.105301	-2.64404	0.00819227	0.8407	0.114692
LINC02234	10.3996	-0.278363	0.513699	-0.54188	0.587902	0.999945	8.23062
IER5	1111.6	-0.278296	0.188252	-1.47832	0.139322	0.999945	1.95051
ASNSD1	299.038	-0.278128	0.137337	-2.02515	0.0428517	0.992967	0.599924
ITPRIP	1516.4	-0.27787	0.195589	-1.42069	0.155408	0.999945	2.17571
C6orf141	556.294	-0.277765	0.533932	-0.520226	0.602906	0.999945	8.44069
GDF10	139.345	-0.277759	0.387238	-0.717283	0.473199	0.999945	6.62479
CDK6	10598.5	-0.277557	0.198687	-1.39696	0.162427	0.999945	2.27397
UBE2FP3	7.58977	-0.277324	0.475658	-0.583032	0.559872	0.999945	7.83821
LINC01812	10.2583	-0.277295	0.79998	-0.346627	0.728871	0.999945	10.2042
LINC02465	5.72289	-0.277285	0.749438	-0.369991	0.711389	0.999945	9.95945
ACSL1	1021.63	-0.277226	0.209547	-1.32298	0.185843	0.999945	2.60181
HARS1	7643.18	-0.277168	0.162104	-1.70981	0.0873007	0.999945	1.22221
TRAP1	811.82	-0.277157	0.134231	-2.06477	0.038945	0.992967	0.54523
PLEKHD1	8.3197	-0.276997	0.626727	-0.441975	0.658508	0.999945	9.21911
TPM3P5	86.0243	-0.276797	0.264229	-1.04756	0.294839	0.999945	4.12775
TMEM109	56.9834	-0.276375	0.222349	-1.24298	0.213875	0.999945	2.99425
DYNC2I2	6008.28	-0.27625	0.197512	-1.39865	0.161918	0.999945	2.26685
LINC01291	189.577	-0.275989	1.40304	-0.196707	0.844057	0.999945	11.8168
IRF2BP2	1264.54	-0.275776	0.185423	-1.48729	0.136939	0.999945	1.91715
PPM1G	9226.04	-0.275715	0.115281	-2.39167	0.0167718	0.938536	0.234806
ENTPD6	5579.06	-0.275699	0.194924	-1.41439	0.157246	0.999945	2.20145
HGH1	1830.68	-0.275658	0.151622	-1.81806	0.069055	0.999945	0.966769
RCN2	12970.2	-0.275573	0.108617	-2.5371	0.0111774	0.897947	0.156484
TF	3759.65	-0.275487	0.555331	-0.496077	0.61984	0.999945	8.67776
SEMA6A	1235.93	-0.274877	0.222238	-1.23686	0.21614	0.999945	3.02597
RPL6P27	1223.61	-0.274803	0.147757	-1.85983	0.06291	0.999945	0.88074
CDK5R1	1190.43	-0.274732	0.185698	-1.47946	0.139017	0.999945	1.94624
RAB24	14.4328	-0.274637	0.320787	-0.856136	0.391922	0.999945	5.48691
ACAA1	2167.32	-0.274504	0.135064	-2.0324	0.0421134	0.992967	0.589588
ACOT7	7143.99	-0.27444	0.173011	-1.58626	0.112681	0.999945	1.57754
SLC6A1	18.6264	-0.274299	0.920376	-0.298029	0.765681	0.999945	10.7195
ENPP2	6667.51	-0.274216	0.484499	-0.565979	0.571408	0.999945	7.99971
SORBS2	10114.1	-0.274132	0.315758	-0.868173	0.3853	0.999945	5.3942
PPP1CB	1613.28	-0.274131	0.178332	-1.53719	0.124246	0.999945	1.73945
SLC35B2	5750.93	-0.274008	0.140767	-1.94653	0.0515906	0.999945	0.722268
KCNJ10	60.4452	-0.273795	0.539885	-0.507136	0.61206	0.999945	8.56883
ANGPT1	1046.09	-0.27377	0.239058	-1.1452	0.252125	0.999945	3.52976
FAM98C	146.291	-0.273457	0.188558	-1.45025	0.146988	0.999945	2.05784
ETV5	1704.98	-0.273089	0.176666	-1.54579	0.122156	0.999945	1.71018
USP11	16970.7	-0.272828	0.19216	-1.41979	0.155667	0.999945	2.17934
DMC1	80.3827	-0.272807	0.353293	-0.772183	0.440006	0.999945	6.16009
ELOVL7	23.4004	-0.272672	0.608165	-0.448352	0.653899	0.999945	9.15458
ZBBX	22.347	-0.272623	0.469531	-0.580629	0.561491	0.999945	7.86087
TPI1P1	605.829	-0.272589	0.132711	-2.054	0.0399753	0.992967	0.559654
KIAA2012	37.6725	-0.272427	0.393977	-0.691479	0.489264	0.999945	6.8497
TMEM221	52.9491	-0.272403	0.439077	-0.620399	0.534995	0.999945	7.48993
ALKBH3-AS1	5.13686	-0.272381	0.673322	-0.404533	0.685821	0.999945	9.6015
FN3KRP	2045.71	-0.272309	0.132153	-2.06056	0.0393455	0.992967	0.550836
NXT2	460.498	-0.271975	0.21568	-1.26101	0.207304	0.999945	2.90225
MRFAP1	10369.3	-0.271844	0.115277	-2.35818	0.018365	0.963685	0.25711
CASQ2	4.12793	-0.271842	0.836623	-0.324928	0.745235	0.999945	10.4333
KDSR	1785.79	-0.271809	0.0891496	-3.04891	0.00229674	0.641529	0.0321543
LINC01837	6.85702	-0.271628	0.809359	-0.335608	0.737166	0.999945	10.3203
ZNF347	741.206	-0.271534	0.149591	-1.81518	0.0694959	0.999945	0.972943
LRRC3	539.452	-0.271494	0.196492	-1.38171	0.167061	0.999945	2.33886
ADAP1	36.5355	-0.271348	0.329215	-0.824228	0.40981	0.999945	5.73734
C14orf28	13.4606	-0.271314	0.42167	-0.643426	0.519948	0.999945	7.27927
CCNP	9.90887	-0.271231	0.707766	-0.383221	0.701556	0.999945	9.82178
RNH1	8300.05	-0.271192	0.184426	-1.47047	0.141435	0.999945	1.98009
FAM234B	704.726	-0.271172	0.201137	-1.3482	0.177596	0.999945	2.48634
KCNQ2	3957.82	-0.271018	0.500577	-0.541411	0.588225	0.999945	8.23515
TXLNG	368.316	-0.270959	0.214027	-1.266	0.205511	0.999945	2.87716
CXADR	6302.04	-0.270804	0.180747	-1.49825	0.134068	0.999945	1.87695
YWHAQ	49427.7	-0.270765	0.170961	-1.58378	0.113243	0.999945	1.5854
FAM111B	1318.98	-0.270566	0.244614	-1.10609	0.268686	0.999945	3.7616
SAC3D1	858.613	-0.270532	0.18137	-1.49161	0.135802	0.999945	1.90123
TYRP1	8.14918	-0.27051	0.606476	-0.446035	0.655572	0.999945	9.17801
GDPD2	742.297	-0.270437	0.502193	-0.538512	0.590223	0.999945	8.26313
EIF2S3	4356.91	-0.270108	0.187389	-1.44143	0.149463	0.999945	2.09248
PSMC3IP	532.023	-0.269645	0.210203	-1.28278	0.199568	0.999945	2.79395
FGF9	327.344	-0.26956	0.380929	-0.707638	0.47917	0.999945	6.70838
NOSIP	3070.75	-0.269554	0.14893	-1.80994	0.0703048	0.999945	0.984267
AHCY	3574.22	-0.269452	0.0917227	-2.93768	0.00330675	0.675319	0.0462946
PPP1R18	464.338	-0.269367	0.272807	-0.987391	0.323451	0.999945	4.52831
CYP27C1	746.404	-0.269112	0.239005	-1.12597	0.26018	0.999945	3.64252
MRPL42P1	13.7192	-0.269076	0.556249	-0.483733	0.628575	0.999945	8.80005
P2RX4	859.377	-0.268959	0.145296	-1.85111	0.0641537	0.999945	0.898152
TRABD-AS1	37.306	-0.268947	0.331891	-0.810349	0.417739	0.999945	5.84835
MCAT	704.224	-0.268831	0.144088	-1.86574	0.0620779	0.999945	0.86909
RALB	2730.86	-0.268784	0.138796	-1.93654	0.0528017	0.999945	0.739224
CD320	2883.73	-0.268718	0.221199	-1.21483	0.224432	0.999945	3.14205
WBP1P2	21.0779	-0.268634	0.299052	-0.898287	0.369032	0.999945	5.16645
PIEZO1	1672.21	-0.268595	0.362173	-0.74162	0.458318	0.999945	6.41645
ITM2A	616.433	-0.268566	0.358114	-0.749944	0.453288	0.999945	6.34604
CHID1	5918.13	-0.26843	0.121625	-2.20704	0.0273116	0.992967	0.382362
CGNL1	614.413	-0.26826	0.425036	-0.631146	0.527945	0.999945	7.39123
WDR54	1775.48	-0.268208	0.24439	-1.09746	0.272441	0.999945	3.81418
BRI3BP	834.71	-0.268116	0.178193	-1.50464	0.132417	0.999945	1.85384
RPSA	8622.17	-0.268095	0.167707	-1.59859	0.109912	0.999945	1.53876
GIPR	126.574	-0.268029	0.61885	-0.433108	0.664936	0.999945	9.30911
SERBP1P1	75.518	-0.267945	0.17172	-1.56036	0.118676	0.999945	1.66146
SULF1	9537.18	-0.267915	0.778829	-0.343997	0.730849	0.999945	10.2319
ACTB	674111	-0.267746	0.143577	-1.86482	0.0622067	0.999945	0.870894
STEAP1B	1640.41	-0.267724	0.170557	-1.56971	0.116483	0.999945	1.63076
FOXD2	26.3343	-0.267703	0.583708	-0.458625	0.646504	0.999945	9.05105
SFXN2	915.712	-0.267694	0.203184	-1.31749	0.187673	0.999945	2.62742
BOD1	1289.06	-0.267495	0.152087	-1.75883	0.0786059	0.999945	1.10048
POLG-DT	6.42102	-0.266862	0.734353	-0.363397	0.716308	0.999945	10.0283
IPO7	2383.11	-0.266764	0.170642	-1.5633	0.117982	0.999945	1.65175
IFT22	1133.63	-0.266714	0.219939	-1.21267	0.225255	0.999945	3.15357
SLC9C2	4.77045	-0.266671	0.701155	-0.380331	0.7037	0.999945	9.8518
HHEX	11.3503	-0.266623	0.662122	-0.402679	0.687184	0.999945	9.62058
LONRF2	1408.78	-0.266552	0.295067	-0.903361	0.366334	0.999945	5.12868
SLAIN1	3867.96	-0.266343	0.244662	-1.08861	0.276324	0.999945	3.86854
UBA52	22.5921	-0.266018	0.308858	-0.861295	0.389076	0.999945	5.44706
ZNF562	11.0448	-0.265963	0.379604	-0.700632	0.483532	0.999945	6.76945
RGN	7.07922	-0.265951	0.791939	-0.335823	0.737004	0.999945	10.3181
ARMC10P1	192.335	-0.265714	0.143191	-1.85567	0.0635006	0.999945	0.889008
SLX9	148.647	-0.265665	0.20809	-1.27668	0.201715	0.999945	2.82401
MAMDC4	108.534	-0.265426	0.284758	-0.932111	0.351279	0.999945	4.91791
RP2	1523.23	-0.265418	0.200667	-1.32268	0.185943	0.999945	2.6032
CD14	11.9945	-0.265343	0.453844	-0.584656	0.558779	0.999945	7.8229
TMED1	804.571	-0.265222	0.207641	-1.27731	0.201493	0.999945	2.8209
ZNF485	170.627	-0.26515	0.16295	-1.62718	0.103698	0.999945	1.45178
GABRB2	8.72227	-0.265028	0.595495	-0.445055	0.65628	0.999945	9.18792
TMEM68	740.37	-0.264959	0.147238	-1.79952	0.0719362	0.999945	1.00711
SNHG17	1614.67	-0.264731	0.272366	-0.97197	0.331066	0.999945	4.63492
EID2B	103.627	-0.264601	0.218138	-1.213	0.22513	0.999945	3.15182
FREM2	303.602	-0.264476	0.421911	-0.626852	0.530756	0.999945	7.43059
AGPAT5	5158.81	-0.264384	0.182148	-1.45148	0.146646	0.999945	2.05304
TLNRD1	287.074	-0.264251	0.245521	-1.07629	0.281799	0.999945	3.94518
PMEPA1	3056.95	-0.263725	0.371796	-0.709328	0.478121	0.999945	6.6937
PM20D2	1526.83	-0.263541	0.274973	-0.958425	0.337848	0.999945	4.72988
EXOSC2	2380.28	-0.263429	0.141227	-1.86529	0.0621408	0.999945	0.869972
REEP2	750.263	-0.263292	0.235772	-1.11672	0.264113	0.999945	3.69758
LGALS3	572.54	-0.263055	0.301839	-0.871506	0.383478	0.999945	5.36869
PTDSS1	6724.04	-0.262976	0.166517	-1.57927	0.114274	0.999945	1.59983
TUFM	10939.4	-0.262793	0.111743	-2.35177	0.0186843	0.970259	0.26158
TMEM38B	1023	-0.262513	0.172486	-1.52193	0.128026	0.999945	1.79237
TXNRD1	10942.9	-0.262461	0.26487	-0.990904	0.321733	0.999945	4.50426
LGI4	46.3649	-0.262399	0.615855	-0.426073	0.670055	0.999945	9.38077
RANBP1	6082.65	-0.262241	0.166722	-1.57292	0.115736	0.999945	1.62031
TMEM47	8999.95	-0.262241	0.212065	-1.2366	0.216235	0.999945	3.02729
LMO2	17.6648	-0.262117	0.58892	-0.44508	0.656262	0.999945	9.18767
ALDH1L2	29.0517	-0.262004	0.398165	-0.658029	0.510519	0.999945	7.14727
MFGE8	1667.32	-0.261993	0.306538	-0.854681	0.392728	0.999945	5.49819
LRP4-AS1	28.2023	-0.261833	0.434806	-0.602184	0.547052	0.999945	7.65873
ZEB1-AS1	135.725	-0.261669	0.275641	-0.949309	0.342463	0.999945	4.79449
ABCG1	355.025	-0.261665	0.480032	-0.545099	0.585686	0.999945	8.1996
EIF1AX	3254.77	-0.261664	0.171539	-1.52539	0.127162	0.999945	1.78027
ZPR1	2588.89	-0.261422	0.142578	-1.83354	0.0667228	0.999945	0.934119
HCRTR1	17.4628	-0.261343	0.490751	-0.532537	0.594354	0.999945	8.32095
CXCL16	17.826	-0.26133	0.335351	-0.779271	0.43582	0.999945	6.10148
RAP2C	874.243	-0.261328	0.221983	-1.17724	0.239098	0.999945	3.34737
PIH1D1	1888.38	-0.261187	0.124386	-2.09981	0.0357456	0.992967	0.500438
DHODH	718.59	-0.260932	0.138242	-1.8875	0.0590933	0.999945	0.827306
ATP5MC1P4	9.50013	-0.260823	0.54548	-0.478154	0.632541	0.999945	8.85557
HEY2-AS1	21.9263	-0.260802	0.858587	-0.303757	0.761313	0.999945	10.6584
MDH2	8678.08	-0.260723	0.119674	-2.17861	0.0293608	0.992967	0.411051
FLNC	2633.37	-0.260224	0.484387	-0.537223	0.591113	0.999945	8.27559
MMP24OS	6.3097	-0.260125	0.647849	-0.40152	0.688037	0.999945	9.63252
TMOD2	587.86	-0.260033	0.182062	-1.42826	0.153216	0.999945	2.14502
RRP7A	2623.93	-0.259871	0.203528	-1.27683	0.201661	0.999945	2.82326
R3HCC1	2222.88	-0.25953	0.111969	-2.31788	0.0204559	0.970259	0.286383
SLC25A43	392.858	-0.259484	0.42079	-0.616659	0.537459	0.999945	7.52443
CNPY3	3095.31	-0.259368	0.111325	-2.32983	0.0198151	0.970259	0.277411
LINC02265	20.6136	-0.259233	0.383103	-0.676666	0.498618	0.999945	6.98065
LAMC3	83.0379	-0.259117	0.275435	-0.940754	0.346831	0.999945	4.85563
ABCC8	91.1913	-0.259028	0.818676	-0.316399	0.7517	0.999945	10.5238
PFKFB1	21.4645	-0.259025	0.407731	-0.635284	0.525243	0.999945	7.35341
CLCN5	747.155	-0.258781	0.178264	-1.45167	0.146593	0.999945	2.0523
ECHS1	6156.68	-0.258466	0.118681	-2.17782	0.0294196	0.992967	0.411874
PPP2R3B	1553.6	-0.258366	0.179578	-1.43874	0.150225	0.999945	2.10315
CCT8	12084	-0.258305	0.0993719	-2.59938	0.00933928	0.878494	0.13075
PEX12	189.982	-0.258272	0.146714	-1.76038	0.0783429	0.999945	1.0968
APOBEC3A	30.6213	-0.258248	0.455012	-0.567563	0.570331	0.999945	7.98464
VGF	63.4975	-0.258095	0.537318	-0.48034	0.630986	0.999945	8.8338
LYPLA2P1	12.9326	-0.25801	0.484995	-0.531985	0.594737	0.999945	8.32631
RPL4	15763.3	-0.257906	0.155922	-1.65407	0.0981129	0.999945	1.37358
LRPAP1	5664.11	-0.257862	0.093983	-2.74371	0.00607499	0.837567	0.0850499
MDGA1	465.985	-0.257712	0.192743	-1.33708	0.181198	0.999945	2.53677
C17orf58	576.158	-0.257619	0.185809	-1.38647	0.165604	0.999945	2.31846
PSMC1P1	3455.34	-0.257581	0.129044	-1.99607	0.045926	0.992967	0.642964
SLC12A4	4088.38	-0.257527	0.331366	-0.777168	0.43706	0.999945	6.11883
NRXN1-DT	6.46112	-0.257406	0.46975	-0.547964	0.583717	0.999945	8.17203
SLC25A5	8200.3	-0.257229	0.140852	-1.82624	0.0678146	0.999945	0.949404
FEN1	19.5442	-0.256998	0.300199	-0.856092	0.391947	0.999945	5.48725
DKC1	5544.9	-0.256971	0.143953	-1.7851	0.0742453	0.999945	1.03943
FIBP	2982.44	-0.256716	0.131854	-1.94697	0.051538	0.999945	0.721532
PPA1	6682.71	-0.256572	0.10527	-2.43727	0.0147985	0.924213	0.207178
GPR19	866.453	-0.256244	0.295043	-0.868498	0.385122	0.999945	5.3917
ATIC	5352.38	-0.256224	0.110012	-2.32905	0.0198566	0.970259	0.277992
CAV2	1775.51	-0.256099	0.479373	-0.534237	0.593177	0.999945	8.30448
SLC20A2	4189.3	-0.256072	0.308774	-0.829321	0.406923	0.999945	5.69692
STK26	2255.74	-0.256069	0.165214	-1.54993	0.121159	0.999945	1.69623
DYNLT2	66.0242	-0.25602	0.334304	-0.765829	0.443778	0.999945	6.21289
FTL	44275.5	-0.255999	0.290202	-0.882141	0.377701	0.999945	5.28781
SRA1	2110.7	-0.25596	0.182402	-1.40327	0.160537	0.999945	2.24752
IMPDH2	5184.87	-0.255657	0.116876	-2.18743	0.0287111	0.992967	0.401956
PTGES2	3090.22	-0.255166	0.145697	-1.75135	0.0798851	0.999945	1.11839
DHRS13	286.903	-0.255143	0.239826	-1.06386	0.28739	0.999945	4.02346
CMAS	1957.2	-0.255122	0.120212	-2.12226	0.033816	0.992967	0.473424
RTN4	11236.5	-0.25512	0.150229	-1.6982	0.0894693	0.999945	1.25257
ZNF256	441.661	-0.255075	0.134504	-1.89641	0.0579063	0.999945	0.810689
EIF4HP1	380.264	-0.255071	0.125364	-2.03464	0.0418867	0.992967	0.586414
GABBR2	519.193	-0.25498	0.360584	-0.707131	0.479485	0.999945	6.71279
NOP56	7591.45	-0.254903	0.12002	-2.12384	0.0336832	0.992967	0.471565
TXNDC2	27.1598	-0.254759	0.355639	-0.716342	0.47378	0.999945	6.63292
MRPL4	129.228	-0.25473	0.158334	-1.60881	0.107658	0.999945	1.50721
PACRGL	398.121	-0.254628	0.189699	-1.34227	0.179508	0.999945	2.51311
GCLM	923.669	-0.254495	0.308596	-0.824685	0.40955	0.999945	5.7337
MRM3	958.839	-0.254264	0.101732	-2.49934	0.0124425	0.897947	0.174195
PTPRC	5.33992	-0.254149	0.95399	-0.266406	0.789926	0.999945	11.059
DDRGK1	1293.74	-0.254046	0.101203	-2.51025	0.0120646	0.897947	0.168905
MTCL1	2136.05	-0.254038	0.254506	-0.998163	0.3182	0.999945	4.4548
GSTZ1	682.562	-0.253804	0.189376	-1.34021	0.180177	0.999945	2.52247
RACK1	19376	-0.253702	0.151711	-1.67227	0.0944711	0.999945	1.32259
UQCRC1	23352	-0.253396	0.14498	-1.74781	0.0804975	0.999945	1.12696
LYPLA1	6320.14	-0.253113	0.182259	-1.38875	0.164907	0.999945	2.3087
MAPK8IP1P1	6.13989	-0.25299	1.42486	-0.177555	0.859072	0.999945	12.027
GSR	3295.06	-0.252912	0.200253	-1.26296	0.206602	0.999945	2.89243
PORCN-DT	5.04968	-0.252895	0.704018	-0.359217	0.719433	0.999945	10.0721
PROM1	4990.73	-0.252813	0.263665	-0.958842	0.337638	0.999945	4.72693
ARMCX5-GPRASP2	7.00159	-0.252786	0.546881	-0.462233	0.643914	0.999945	9.0148
CD99	8448.8	-0.252785	0.160926	-1.57081	0.116226	0.999945	1.62716
ZNF674-AS1	399.306	-0.252676	0.234939	-1.0755	0.282152	0.999945	3.95013
CLTB	489.406	-0.252668	0.196122	-1.28832	0.197635	0.999945	2.76689
ABRA	7.01988	-0.252592	0.582991	-0.43327	0.664819	0.999945	9.30746
DNAH10	26.104	-0.25247	0.357722	-0.705771	0.48033	0.999945	6.72463
APEX2	1662.75	-0.252469	0.152767	-1.65264	0.0984046	0.999945	1.37766
MARCHF2	652.331	-0.252465	0.214355	-1.17779	0.23888	0.999945	3.34432
ZGPAT	216.25	-0.25244	0.156102	-1.61715	0.105847	0.999945	1.48186
AP4B1-AS1	6.4272	-0.252155	0.873279	-0.288745	0.772777	0.999945	10.8189
HES5	1186.73	-0.25215	0.971708	-0.259491	0.795256	0.999945	11.1336
UBB	7505.27	-0.252066	0.132039	-1.90902	0.056259	0.999945	0.787626
CDC42SE1	1233.54	-0.252024	0.185521	-1.35846	0.174317	0.999945	2.44044
TTYH1	12827.4	-0.252019	0.455944	-0.55274	0.580441	0.999945	8.12618
CCDC74B	317.409	-0.251951	0.323639	-0.778494	0.436278	0.999945	6.10789
LINC02580	42.2051	-0.251894	0.39667	-0.635022	0.525414	0.999945	7.3558
SNHG33	992.858	-0.25176	0.175401	-1.43534	0.15119	0.999945	2.11666
DSC3	24.5558	-0.251629	0.331762	-0.758463	0.448174	0.999945	6.27443
CDPF1	475.182	-0.251354	0.13982	-1.7977	0.0722244	0.999945	1.01114
EHD4	2055.9	-0.251286	0.300373	-0.836582	0.402828	0.999945	5.63959
NEK6	6969.86	-0.250912	0.242953	-1.03276	0.301718	0.999945	4.22405
TKT	11739.8	-0.250796	0.20862	-1.20217	0.229298	0.999945	3.21017
NTHL1	809.433	-0.250499	0.171271	-1.46258	0.143582	0.999945	2.01014
ZHX1	12.6747	-0.250437	0.386133	-0.648578	0.516611	0.999945	7.23256
TIMP2	943.716	-0.25035	0.228873	-1.09384	0.274026	0.999945	3.83636
GUSBP11	23.6798	-0.250203	0.362303	-0.690591	0.489823	0.999945	6.85752
GATA6	20.7211	-0.249991	0.445993	-0.560527	0.57512	0.999945	8.05168
PDPN	6815.05	-0.249974	0.229564	-1.08891	0.276193	0.999945	3.86671
CCN2	62953.6	-0.249951	0.374246	-0.667879	0.504211	0.999945	7.05896
RAD51	1579.99	-0.249841	0.196297	-1.27277	0.2031	0.999945	2.8434
CLIP2	1346.33	-0.249771	0.236449	-1.05634	0.290812	0.999945	4.07136
COPS3	6138.5	-0.249636	0.101547	-2.45832	0.0139587	0.924213	0.195422
CCDC184	877.495	-0.249617	0.29735	-0.839471	0.401205	0.999945	5.61687
CCDC160	213.43	-0.249445	0.300238	-0.830823	0.406074	0.999945	5.68503
JMJD6	1380.96	-0.249416	0.163387	-1.52654	0.126877	0.999945	1.77627
RPL14P1	170.533	-0.249214	0.200226	-1.24466	0.213255	0.999945	2.98558
MGAT4B	3084.34	-0.248959	0.195114	-1.27596	0.201968	0.999945	2.82755
RLBP1	48.4351	-0.248887	0.656914	-0.378874	0.704782	0.999945	9.86695
RCL1	1349.32	-0.248755	0.142046	-1.75122	0.0799078	0.999945	1.11871
GPR37L1	66.8894	-0.248667	0.732523	-0.339467	0.734258	0.999945	10.2796
CNTNAP3	458.807	-0.24846	0.238347	-1.04243	0.297212	0.999945	4.16096
NUP35	1817.83	-0.248448	0.161327	-1.54003	0.123553	0.999945	1.72975
RRAD	69.5283	-0.248424	0.340279	-0.73006	0.465353	0.999945	6.51495
XXYLT1	2855.98	-0.248417	0.0683623	-3.63383	0.000279245	0.451935	0.00390942
DDX39A	5677.19	-0.248249	0.162972	-1.52326	0.127694	0.999945	1.78772
SAMM50	2632.47	-0.248085	0.0753634	-3.29185	0.000995314	0.641529	0.0139344
MLIP	284.651	-0.247931	0.339953	-0.729308	0.465813	0.999945	6.52138
EIF4A3	9316.44	-0.247926	0.143454	-1.72826	0.0839415	0.999945	1.17518
AFAP1-AS1	7.07718	-0.247754	0.576114	-0.430044	0.667164	0.999945	9.34029
FAM20C	336.81	-0.247713	0.188783	-1.31216	0.189467	0.999945	2.65254
EIF3D	6328.84	-0.247697	0.124533	-1.989	0.046701	0.992967	0.653814
SHC3	2260.46	-0.2476	0.171102	-1.44708	0.147873	0.999945	2.07023
METTL6	879.805	-0.24746	0.101096	-2.44779	0.0143737	0.924213	0.201232
FGFBP3	9562.5	-0.24744	0.250765	-0.98674	0.32377	0.999945	4.53278
MCM6	5681.06	-0.247426	0.225079	-1.09928	0.271644	0.999945	3.80302
ECHDC1	4361.54	-0.247421	0.144313	-1.71447	0.0864417	0.999945	1.21018
ENTR1	1034.37	-0.247227	0.171954	-1.43776	0.150503	0.999945	2.10705
CDCA4	2303.31	-0.247201	0.18297	-1.35104	0.176681	0.999945	2.47354
DCK	1461.59	-0.247157	0.199543	-1.23862	0.215487	0.999945	3.01682
TWIST1	44.273	-0.247148	0.471544	-0.524124	0.600193	0.999945	8.4027
HUS1	959.985	-0.247121	0.113376	-2.17966	0.0292823	0.992967	0.409953
UBE2G2	5696.62	-0.246827	0.130954	-1.88484	0.059452	0.999945	0.832328
C7orf57	25.1841	-0.246718	0.381073	-0.647429	0.517355	0.999945	7.24297
ARHGAP27	106.921	-0.24652	0.351575	-0.701188	0.483186	0.999945	6.7646
PUF60	18047.4	-0.246479	0.106734	-2.30928	0.0209282	0.970259	0.292995
GRIA4	418.438	-0.246331	0.488428	-0.504334	0.614026	0.999945	8.59637
TMEM255B	57.5761	-0.246131	0.310684	-0.79222	0.428232	0.999945	5.99525
DONSON	1430.82	-0.246067	0.191424	-1.28546	0.198633	0.999945	2.78087
ZNF699	108.705	-0.246054	0.257478	-0.955628	0.33926	0.999945	4.74964
ODC1	14728.3	-0.246002	0.209492	-1.17428	0.240283	0.999945	3.36396
DNAJC3-DT	122.382	-0.245979	0.197113	-1.24791	0.212065	0.999945	2.9689
ACRV1	61.3327	-0.245873	0.272762	-0.901419	0.367366	0.999945	5.14312
POLR2D	3282.24	-0.245762	0.118489	-2.07414	0.0380667	0.992967	0.532933
ZNF610	355.355	-0.245691	0.241044	-1.01928	0.308071	0.999945	4.31299
UQCC4	557.098	-0.245687	0.135833	-1.80875	0.0704898	0.999945	0.986857
MRPS26	2115.09	-0.245671	0.101347	-2.42406	0.0153481	0.924959	0.214873
SDHAF1	430.954	-0.245635	0.123887	-1.98273	0.0473977	0.992967	0.663568
TINF2	2199.2	-0.245613	0.0876249	-2.80301	0.00506285	0.808254	0.0708799
CELP	8.27481	-0.24549	0.811785	-0.302408	0.762341	0.999945	10.6728
ATP1B3	12111.1	-0.245437	0.159016	-1.54347	0.122717	0.999945	1.71804
TFRC	4276.2	-0.245421	0.240986	-1.0184	0.308487	0.999945	4.31882
LURAP1	48.8166	-0.24532	0.301303	-0.814196	0.415533	0.999945	5.81746
TNIP2	1654.14	-0.245273	0.111855	-2.19278	0.0283235	0.992967	0.396529
TAGLN3	1926.41	-0.245081	0.256708	-0.954706	0.339726	0.999945	4.75617
ASB1	1182.74	-0.244989	0.14643	-1.67308	0.094312	0.999945	1.32037
THOC3	3322.05	-0.244958	0.237878	-1.02976	0.303122	0.999945	4.2437
PAXIP1-DT	290.274	-0.244898	0.200167	-1.22347	0.221152	0.999945	3.09613
SLC16A12	10.4307	-0.244719	0.644689	-0.379592	0.704249	0.999945	9.85948
EEF1D	1407.94	-0.24461	0.130666	-1.87203	0.0612029	0.999945	0.856841
LRRC4B	99.6352	-0.244602	0.367833	-0.664981	0.506063	0.999945	7.08488
LAPTM4B	11302.8	-0.24446	0.113349	-2.1567	0.0310287	0.992967	0.434402
KATNB1	2072.36	-0.2443	0.102629	-2.38042	0.017293	0.952378	0.242102
NEURL1	151.84	-0.244277	0.258615	-0.944557	0.344885	0.999945	4.82839
RNASET2	85.1268	-0.244125	0.217877	-1.12047	0.262513	0.999945	3.67518
LINC02446	5.59251	-0.244109	0.705009	-0.34625	0.729155	0.999945	10.2082
ZNF778-DT	115.39	-0.244062	0.240859	-1.0133	0.310918	0.999945	4.35285
SERPINB8	1079.6	-0.243808	0.289571	-0.841963	0.399809	0.999945	5.59733
EEF2KMT	704.758	-0.243605	0.172942	-1.40859	0.158956	0.999945	2.22539
LINC02519	6.35919	-0.243534	0.490049	-0.496959	0.619218	0.999945	8.66905
TSPAN13	2324	-0.243526	0.138242	-1.76159	0.0781382	0.999945	1.09393
COQ5	1920.12	-0.243482	0.10246	-2.37636	0.0174845	0.952378	0.244783
ADAM12	8592.59	-0.243254	0.376854	-0.645486	0.518612	0.999945	7.26057
SLC25A17	1954.07	-0.243179	0.168993	-1.43899	0.150153	0.999945	2.10214
GALNT17	13320.8	-0.243131	0.185283	-1.31221	0.189448	0.999945	2.65227
SET	15497	-0.243112	0.123227	-1.97288	0.0485098	0.992967	0.679137
PSMC3	12125.1	-0.243064	0.133749	-1.81731	0.0691693	0.999945	0.96837
FOSL1	2601.99	-0.242928	0.429678	-0.565371	0.571821	0.999945	8.0055
PRR7	583.99	-0.24291	0.222271	-1.09286	0.274457	0.999945	3.8424
DTD1	1448.6	-0.242764	0.131425	-1.84717	0.0647229	0.999945	0.90612
TSPAN3	23131.2	-0.242748	0.110158	-2.20364	0.0275494	0.992967	0.385691
GGH	5263.78	-0.242686	0.153721	-1.57875	0.114394	0.999945	1.60152
ZNF528	236.623	-0.24264	0.610902	-0.397183	0.691232	0.999945	9.67725
RPL7P9	4112.36	-0.242603	0.115359	-2.10302	0.0354636	0.992967	0.496491
GPN3	1414.08	-0.242463	0.0822377	-2.94832	0.00319502	0.675319	0.0447303
VPS33B-DT	5.23272	-0.242405	0.558464	-0.434058	0.664247	0.999945	9.29945
PGAM5	2092.99	-0.24234	0.135762	-1.78504	0.0742544	0.999945	1.03956
ITGB5	6566.1	-0.242148	0.284514	-0.851091	0.394719	0.999945	5.52606
ZNF530	389.432	-0.242101	0.168053	-1.44062	0.149692	0.999945	2.09569
KYAT1	9.82248	-0.242051	0.385116	-0.628515	0.529667	0.999945	7.41533
FARSA	6197.06	-0.241924	0.142373	-1.69923	0.0892761	0.999945	1.24987
IRF9	15.1165	-0.241664	0.544085	-0.444165	0.656923	0.999945	9.19693
RTF2	1102.91	-0.241106	0.110518	-2.18159	0.02914	0.992967	0.40796
SMIM32	45.4241	-0.2411	0.564024	-0.427465	0.669041	0.999945	9.36657
CASKIN1	22.2018	-0.241045	0.631564	-0.381664	0.702711	0.999945	9.83795
KISS1R	35.5741	-0.240925	0.513776	-0.46893	0.63912	0.999945	8.94768
DNAJB6P1	448.215	-0.24081	0.13534	-1.7793	0.0751911	0.999945	1.05268
CLUHP3	134.517	-0.240738	0.262867	-0.915819	0.359762	0.999945	5.03667
TIMM21	1987.17	-0.240575	0.120516	-1.99622	0.0459104	0.992967	0.642746
PAK1IP1	1587.06	-0.240555	0.167468	-1.43643	0.150881	0.999945	2.11234
KLF4	34.651	-0.240536	0.47936	-0.501785	0.615819	0.999945	8.62146
NCAPH2	3826.87	-0.240469	0.160008	-1.50285	0.132877	0.999945	1.86027
HADH	2383.24	-0.240393	0.0899004	-2.674	0.0074953	0.837567	0.104934
MYO18B	9.48419	-0.240226	0.524333	-0.458155	0.646841	0.999945	9.05578
MTX1	363.513	-0.240128	0.181091	-1.326	0.184839	0.999945	2.58774
CUEDC2	4718.4	-0.240005	0.127647	-1.88022	0.0600785	0.999945	0.841099
ZNF804A	94.1233	-0.23997	0.410025	-0.585257	0.558375	0.999945	7.81725
CDC6	3836.72	-0.239924	0.208026	-1.15334	0.248772	0.999945	3.48281
PTGR3	1419.68	-0.239903	0.181955	-1.31847	0.187347	0.999945	2.62286
RPSAP54	101.916	-0.239871	0.271741	-0.882721	0.377387	0.999945	5.28342
MIR34AHG	243.783	-0.239677	0.458361	-0.5229	0.601044	0.999945	8.41461
HIPK1-AS1	7.9512	-0.239672	0.543124	-0.441285	0.659007	0.999945	9.22609
ZNF300P1	40.7246	-0.239632	0.998328	-0.240034	0.810304	0.999945	11.3443
EGFL7	510.001	-0.239614	0.21202	-1.13015	0.258415	0.999945	3.6178
SLC25A14	856.752	-0.239413	0.158551	-1.51	0.131043	0.999945	1.8346
DUX4L50	49.02	-0.239338	0.43694	-0.547759	0.583857	0.999945	8.174
HAP1	253.858	-0.239289	0.297144	-0.805299	0.420647	0.999945	5.88906
MYH14	105.315	-0.239153	0.664971	-0.359644	0.719113	0.999945	10.0676
DPY19L2	232.443	-0.239133	0.22704	-1.05326	0.292222	0.999945	4.0911
SSRP1	3796.19	-0.239014	0.172584	-1.38491	0.16608	0.999945	2.32511
LINC00927	5.38423	-0.238943	0.967362	-0.247005	0.804904	0.999945	11.2687
ERLIN2	319.292	-0.238876	0.176619	-1.35249	0.176217	0.999945	2.46704
SRM	6938.91	-0.238875	0.189443	-1.26094	0.207331	0.999945	2.90264
SRSF7	10795.5	-0.23875	0.131328	-1.81796	0.06907	0.999945	0.966979
PRPF31	2930.57	-0.238606	0.120996	-1.97202	0.0486069	0.992967	0.680496
GRHPR	2981.47	-0.238576	0.127398	-1.87268	0.0611129	0.999945	0.85558
HNRNPAB	4775.04	-0.238549	0.149279	-1.598	0.110042	0.999945	1.54059
PTPRZ1	6679.68	-0.238304	0.347358	-0.686048	0.492683	0.999945	6.89756
PRSS23	47513.9	-0.23802	0.394621	-0.603161	0.546402	0.999945	7.64962
EBNA1BP2	3329.67	-0.237936	0.163155	-1.45835	0.144745	0.999945	2.02643
ARL16	1657.57	-0.237905	0.167026	-1.42436	0.154343	0.999945	2.1608
INHBE	5.19734	-0.237823	0.618147	-0.384735	0.700434	0.999945	9.80608
HMBS	3349.89	-0.237463	0.138033	-1.72034	0.0853712	0.999945	1.1952
GAA	4385.62	-0.237418	0.166225	-1.42829	0.153209	0.999945	2.14493
ERGIC3	5857.15	-0.237388	0.127788	-1.85767	0.063216	0.999945	0.885024
MASP1	409.204	-0.237314	0.718836	-0.330136	0.741297	0.999945	10.3782
COQ3	537.228	-0.237124	0.157653	-1.50408	0.13256	0.999945	1.85584
SCAND1	1990.95	-0.237075	0.149618	-1.58454	0.113072	0.999945	1.583
COLGALT1	5724.32	-0.236967	0.182011	-1.30194	0.192938	0.999945	2.70113
CIAO3	231.78	-0.236961	0.118639	-1.99734	0.0457885	0.992967	0.641039
NANS	344.232	-0.236921	0.184218	-1.28609	0.198412	0.999945	2.77777
CENPQ	898.05	-0.236857	0.201065	-1.17802	0.23879	0.999945	3.34307
POLR3H	1386.69	-0.236753	0.0947873	-2.49772	0.0124994	0.897947	0.174991
MBD3	3810.07	-0.23674	0.152186	-1.55559	0.119805	0.999945	1.67726
LSM4	5792.39	-0.236534	0.163842	-1.44366	0.148833	0.999945	2.08367
IL20RA	10.0662	-0.236511	0.679654	-0.347987	0.72785	0.999945	10.1899
ZNF512B	408.561	-0.236488	0.197823	-1.19545	0.231911	0.999945	3.24675
TEX29	7.39362	-0.236371	0.493443	-0.479024	0.631922	0.999945	8.8469
PPIH	30.6429	-0.236222	0.246456	-0.958474	0.337824	0.999945	4.72953
VDAC2	12536.1	-0.236203	0.134203	-1.76005	0.0783996	0.999945	1.09759
ANTXR2	3808.13	-0.236012	0.143043	-1.64993	0.0989566	0.999945	1.38539
APEX1	11248.4	-0.235959	0.10885	-2.16774	0.0301788	0.992967	0.422504
CCT5	21229.7	-0.235726	0.14443	-1.63211	0.102656	0.999945	1.43718
SAR1A	5090.33	-0.235637	0.407313	-0.578516	0.562916	0.999945	7.88082
SFXN4	616.182	-0.235583	0.165801	-1.42088	0.155353	0.999945	2.17494
CXXC4	667.938	-0.235503	0.308615	-0.763096	0.445406	0.999945	6.23569
ALKAL2	832.191	-0.235437	0.541229	-0.435003	0.66356	0.999945	9.28984
TDP1	3427.61	-0.235389	0.164868	-1.42774	0.153367	0.999945	2.14714
IL10RB	17.2607	-0.235357	0.358361	-0.656759	0.511336	0.999945	7.1587
MRPL15	3417.65	-0.235298	0.132326	-1.77818	0.075375	0.999945	1.05525
POU6F1	307.421	-0.235284	0.179216	-1.31286	0.189232	0.999945	2.64924
DGAT1	1228.68	-0.235206	0.106962	-2.19898	0.0278794	0.992967	0.390311
POU3F4	102.685	-0.235118	0.610334	-0.385228	0.700069	0.999945	9.80096
LHX2	9.22339	-0.234908	0.654833	-0.35873	0.719797	0.999945	10.0772
RASSF2	3278.86	-0.234907	0.29572	-0.794357	0.426988	0.999945	5.97783
TSPAN7	532.922	-0.234899	0.311026	-0.75524	0.450105	0.999945	6.30147
PCDH12	57.4235	-0.234843	0.262445	-0.894828	0.370879	0.999945	5.19231
APEH	6472.6	-0.234704	0.0805194	-2.91487	0.00355835	0.700131	0.049817
VDAC3	8628.8	-0.2344	0.119627	-1.95943	0.050063	0.992967	0.700882
TIGD6	302.115	-0.23434	0.137276	-1.70707	0.0878096	0.999945	1.22933
SLC27A1	130.055	-0.2343	0.185183	-1.26524	0.205786	0.999945	2.881
BMP8B	23.9918	-0.234276	0.306721	-0.763808	0.444982	0.999945	6.22974
LBX2-AS1	12.191	-0.234271	0.532196	-0.440197	0.659794	0.999945	9.23712
FSD1	2189.61	-0.234127	0.145507	-1.60904	0.107607	0.999945	1.5065
KHK	276.504	-0.234051	0.210373	-1.11255	0.265902	0.999945	3.72263
TAF7L	21.1698	-0.234031	0.347008	-0.674424	0.500042	0.999945	7.00059
CAMK2A	342.227	-0.233978	0.328908	-0.711379	0.47685	0.999945	6.67589
CD63-AS1	150.475	-0.233878	0.175876	-1.32979	0.183586	0.999945	2.57021
TEX264	1034.74	-0.233737	0.155226	-1.50578	0.132123	0.999945	1.84972
PRXL2A	4721.48	-0.233713	0.108353	-2.15697	0.0310079	0.992967	0.43411
FAM91A3P	8.49082	-0.233709	0.660408	-0.353886	0.723424	0.999945	10.1279
LYSMD2	130.83	-0.233549	0.272076	-0.858397	0.390673	0.999945	5.46942
WDR86	616.351	-0.23348	0.370362	-0.630411	0.528426	0.999945	7.39796
ZBTB2	1042.63	-0.233321	0.130889	-1.78259	0.0746537	0.999945	1.04515
HSPBP1	2188.68	-0.23326	0.155857	-1.49663	0.134491	0.999945	1.88287
NACC2	1778.82	-0.23322	0.177784	-1.31181	0.189583	0.999945	2.65416
C22orf23	150.706	-0.233174	0.307564	-0.758134	0.448371	0.999945	6.27719
P2RX5-TAX1BP3	80.9292	-0.233154	0.177258	-1.31533	0.188398	0.999945	2.63757
UIMC1	1383.02	-0.233061	0.0705692	-3.30259	0.000957969	0.641529	0.0134116
ATRIP	722.41	-0.233046	0.170075	-1.37026	0.170607	0.999945	2.38849
LINC01500	13.016	-0.233036	0.518716	-0.449254	0.653248	0.999945	9.14548
HINT3	660.141	-0.23299	0.214239	-1.08752	0.276806	0.999945	3.87528
RPL7L1	6158.93	-0.232963	0.101893	-2.28635	0.0222341	0.970259	0.311277
WDR13	3041.61	-0.232939	0.118227	-1.97026	0.0488084	0.992967	0.683318
CHST1	94.3232	-0.232755	0.349527	-0.665913	0.505467	0.999945	7.07653
SLC12A2	3787.4	-0.232514	0.196689	-1.18214	0.237151	0.999945	3.32012
SARAF	16415.8	-0.232484	0.113695	-2.04481	0.0408736	0.992967	0.572231
RPL5	244.354	-0.232468	0.118078	-1.96877	0.0489791	0.992967	0.685707
FHL1	5561.38	-0.232464	0.165401	-1.40546	0.159885	0.999945	2.2384
RPS27P25	18.2477	-0.232223	0.646774	-0.359048	0.719559	0.999945	10.0738
BTG3	1921.29	-0.232161	0.171356	-1.35484	0.175468	0.999945	2.45655
ADRM1	1907.12	-0.23192	0.153589	-1.51	0.131043	0.999945	1.8346
APOO	930.562	-0.231862	0.224681	-1.03196	0.302091	0.999945	4.22928
SAAL1	2037.45	-0.23183	0.157944	-1.4678	0.142157	0.999945	1.9902
ISOC1	1897.28	-0.231806	0.156161	-1.4844	0.137703	0.999945	1.92784
PTGES3P1	21.3317	-0.231756	0.308888	-0.750293	0.453078	0.999945	6.34309
TRPT1	1015	-0.231656	0.123864	-1.87024	0.0614501	0.999945	0.860301
WSB2	6021.32	-0.23163	0.163352	-1.41799	0.156195	0.999945	2.18673
C12orf76	517.23	-0.231628	0.240006	-0.965092	0.334499	0.999945	4.68298
LINC01560	73.6128	-0.231534	0.266673	-0.868233	0.385267	0.999945	5.39373
DNAH6	63.265	-0.231461	0.445569	-0.519474	0.603431	0.999945	8.44803
ELAPOR1	200.121	-0.231435	0.355067	-0.651806	0.514526	0.999945	7.20337
SRPRB	3565.26	-0.231397	0.12718	-1.81945	0.0688423	0.999945	0.963793
TUFT1	3698.76	-0.231384	0.356504	-0.649038	0.516314	0.999945	7.22839
SLC2A1	10257.4	-0.231091	0.186271	-1.24062	0.214747	0.999945	3.00645
RFLNB	925.971	-0.231044	0.191513	-1.20641	0.227658	0.999945	3.18722
FAM78A	6.49676	-0.231007	0.592125	-0.390132	0.696439	0.999945	9.75014
FUNDC1	758.324	-0.230903	0.181231	-1.27408	0.202634	0.999945	2.83687
CERS5	189.206	-0.23079	0.112966	-2.043	0.0410526	0.992967	0.574736
RBM23	5662.11	-0.230738	0.0737951	-3.12673	0.00176759	0.641529	0.0247463
RAPGEF6	69.0469	-0.230728	0.218161	-1.0576	0.290237	0.999945	4.06331
KAT5	336.59	-0.230704	0.10193	-2.26336	0.0236132	0.970259	0.330585
ORC6	3290.71	-0.230674	0.207447	-1.11197	0.266152	0.999945	3.72613
FNDC11	32.8432	-0.230556	0.429814	-0.53641	0.591675	0.999945	8.28345
INAFM1	480.994	-0.230552	0.226844	-1.01635	0.309464	0.999945	4.33249
IL18R1	31.6897	-0.230456	0.429863	-0.536115	0.591879	0.999945	8.28631
LDOC1	901.236	-0.230361	0.217529	-1.05899	0.289605	0.999945	4.05447
PGAP4	38.994	-0.230238	0.209262	-1.10024	0.271228	0.999945	3.79719
GOT2	11077.5	-0.23021	0.0920054	-2.50214	0.0123446	0.897947	0.172824
TBC1D7	1554.37	-0.2302	0.174698	-1.31771	0.187602	0.999945	2.62643
IGFBP4	3666.09	-0.230091	0.200872	-1.14546	0.252018	0.999945	3.52826
ITGA9	232.521	-0.230078	0.291076	-0.79044	0.429271	0.999945	6.00979
SLC25A11	4375.59	-0.229967	0.108993	-2.10992	0.0348651	0.992967	0.488111
CEP135	1167.41	-0.229882	0.158239	-1.45275	0.146293	0.999945	2.04811
HMCN2	14.6181	-0.229751	0.407891	-0.563266	0.573254	0.999945	8.02555
FUNDC2P1	41.5016	-0.229552	0.238897	-0.960882	0.336612	0.999945	4.71256
RSPRY1	5033.81	-0.22947	0.10797	-2.12531	0.033561	0.992967	0.469854
ABCB8	1356.16	-0.229405	0.208823	-1.09856	0.27196	0.999945	3.80744
EOGT-DT	46.2907	-0.229379	0.323191	-0.709732	0.477871	0.999945	6.69019
TLN1	18885	-0.229308	0.29924	-0.766301	0.443497	0.999945	6.20896
SEC14L1	5391.36	-0.229289	0.185274	-1.23757	0.215877	0.999945	3.02228
HAVCR2	142.981	-0.229267	0.192846	-1.18886	0.234495	0.999945	3.28293
SPTSSB	31.4179	-0.229224	0.677444	-0.338366	0.735087	0.999945	10.2912
GPR50	17.3061	-0.229218	0.529774	-0.432672	0.665253	0.999945	9.31355
RPL23AP82	1583.23	-0.229138	0.262401	-0.873236	0.382535	0.999945	5.35549
LINC01102	15.3553	-0.22851	0.572134	-0.399399	0.689599	0.999945	9.65439
NTMT1	869.15	-0.228509	0.201254	-1.13542	0.256198	0.999945	3.58678
PRIM1	461.053	-0.228446	0.285482	-0.800212	0.423588	0.999945	5.93023
MXRA7	10672.5	-0.228423	0.207245	-1.10219	0.27038	0.999945	3.78532
PIGU	2197.08	-0.228033	0.0718739	-3.17268	0.00151041	0.641529	0.0211458
HID1	647.783	-0.227966	0.262212	-0.869396	0.38463	0.999945	5.38483
FBF1	42.4195	-0.227941	0.360258	-0.632717	0.526919	0.999945	7.37686
CYP21A1P	5.4223	-0.227847	0.572743	-0.397818	0.690764	0.999945	9.6707
PLXNB2	6132.75	-0.227845	0.260197	-0.875664	0.381213	0.999945	5.33698
TUBB4B	17726.9	-0.227777	0.173142	-1.31555	0.188326	0.999945	2.63656
INHBB	8.00942	-0.227624	1.01348	-0.224598	0.822292	0.999945	11.5121
NPM1	20612.8	-0.227552	0.137385	-1.65631	0.09766	0.999945	1.36724
DOK5	970.215	-0.227473	0.29704	-0.765799	0.443796	0.999945	6.21315
LINC01670	757.084	-0.227451	0.305993	-0.743321	0.457287	0.999945	6.40202
SLC4A3	601.962	-0.227426	0.211367	-1.07598	0.281937	0.999945	3.94711
RND3	5246.46	-0.227424	0.215594	-1.05487	0.291483	0.999945	4.08076
AKAP12	14935.5	-0.227264	0.28895	-0.786515	0.431566	0.999945	6.04192
PSAP	65136.4	-0.227029	0.135708	-1.67292	0.0943429	0.999945	1.3208
SERPINC1	5.43796	-0.226896	0.570053	-0.398026	0.690611	0.999945	9.66855
CENPVL3	568.75	-0.226887	0.182179	-1.24541	0.212981	0.999945	2.98173
LINC01311	36.7891	-0.226856	0.423876	-0.535195	0.592515	0.999945	8.29521
ANTKMT	659.625	-0.226645	0.137264	-1.65116	0.0987053	0.999945	1.38187
ALG1L1P	32.245	-0.22639	0.43871	-0.516035	0.60583	0.999945	8.48162
CDC42BPB	988.458	-0.226358	0.15784	-1.4341	0.151544	0.999945	2.12162
SLC7A6OS	458.014	-0.226354	0.126874	-1.78409	0.0744089	0.999945	1.04173
DUS1L	3449.64	-0.226295	0.126914	-1.78306	0.074576	0.999945	1.04406
TOMM40	4822.99	-0.226294	0.203681	-1.11102	0.26656	0.999945	3.73183
TMEM269	117.192	-0.22616	0.216616	-1.04406	0.296457	0.999945	4.1504
FBLIM1	2477.16	-0.226145	0.400971	-0.563995	0.572758	0.999945	8.01861
CLTA	5112.83	-0.226127	0.186407	-1.21308	0.225099	0.999945	3.15138
CENPI	1098.3	-0.226079	0.240118	-0.941532	0.346432	0.999945	4.85005
MCM5	5724.74	-0.226066	0.218259	-1.03577	0.300308	0.999945	4.20431
POC1B	971.921	-0.226038	0.156959	-1.4401	0.149838	0.999945	2.09773
GDI2	19938.3	-0.226004	0.0688925	-3.28054	0.0010361	0.641529	0.0145055
VWA8-AS1	5.78647	-0.225844	0.659725	-0.342331	0.732102	0.999945	10.2494
IRAK2	266.825	-0.225826	0.382609	-0.590227	0.555038	0.999945	7.77054
RABAC1	361.26	-0.225825	0.194603	-1.16044	0.245871	0.999945	3.4422
RETREG1	174.718	-0.225711	0.226728	-0.995514	0.319486	0.999945	4.47281
SMPDL3A	915.27	-0.225632	0.244253	-0.923766	0.355608	0.999945	4.97852
UNC5A	63.6786	-0.225418	0.35285	-0.638849	0.522921	0.999945	7.3209
SDC2	15042.7	-0.225399	0.219959	-1.02473	0.305489	0.999945	4.27684
PMS2P14	80.1003	-0.225325	0.222621	-1.01214	0.311469	0.999945	4.36057
CDO1	1246.39	-0.225321	0.256923	-0.876996	0.380489	0.999945	5.32685
HMGA2	2537.14	-0.225212	0.223918	-1.00578	0.314522	0.999945	4.40331
UTP4	5860.29	-0.225186	0.137725	-1.63504	0.10204	0.999945	1.42856
PRR13P5	141.424	-0.225038	0.173983	-1.29345	0.195856	0.999945	2.74199
ZNF875	1946.94	-0.225026	0.116971	-1.92377	0.0543836	0.999945	0.76137
ZNF440	576.732	-0.22502	0.216032	-1.0416	0.297595	0.999945	4.16633
DARS1	3987.64	-0.224921	0.0953414	-2.35911	0.0183189	0.963685	0.256465
ZNF85	825.866	-0.224905	0.176964	-1.27091	0.203761	0.999945	2.85266
RUVBL1	5228.39	-0.224742	0.142677	-1.57518	0.115214	0.999945	1.613
OTUD4	1175.8	-0.224736	0.139519	-1.61079	0.107225	0.999945	1.50115
PER2	196.618	-0.224679	0.212611	-1.05676	0.290619	0.999945	4.06867
ZMPSTE24-DT	244.641	-0.224545	0.240806	-0.932475	0.351091	0.999945	4.91527
SH2D6	6.74483	-0.224502	0.561866	-0.399565	0.689477	0.999945	9.65267
USP36	1273.43	-0.224398	0.16757	-1.33913	0.180527	0.999945	2.52738
FHDC1	198.872	-0.224267	0.495595	-0.45252	0.650895	0.999945	9.11252
PFN1P11	6.17033	-0.224253	0.70797	-0.316755	0.75143	0.999945	10.52
LCDR	33.7685	-0.224054	0.368161	-0.608578	0.542804	0.999945	7.59926
RFC2	3507.38	-0.223992	0.201683	-1.11061	0.266736	0.999945	3.73431
MAGIX	32.8783	-0.223844	0.3809	-0.587672	0.556752	0.999945	7.79453
MREG	343.099	-0.223799	0.135054	-1.65711	0.0974976	0.999945	1.36497
PLOD3	5489.29	-0.223552	0.275072	-0.812703	0.416389	0.999945	5.82944
TMEM106C	6443.65	-0.223537	0.102306	-2.18498	0.0288906	0.992967	0.404468
ARL2BP	188.034	-0.223534	0.144792	-1.54383	0.12263	0.999945	1.71682
ARL10	765.688	-0.223484	0.109745	-2.03639	0.0417108	0.992967	0.583951
PSMA8	1196.12	-0.223374	0.241297	-0.925722	0.35459	0.999945	4.96427
PDSS1	791.608	-0.223356	0.163706	-1.36437	0.17245	0.999945	2.4143
RBM34	30.3122	-0.223332	0.289801	-0.770639	0.440921	0.999945	6.17289
AKT1	11772.7	-0.223237	0.128907	-1.73177	0.083314	0.999945	1.1664
SPEF1	30.1993	-0.223235	0.704159	-0.317024	0.751225	0.999945	10.5172
LMAN2	7616.94	-0.223156	0.190359	-1.17229	0.241079	0.999945	3.37511
BCL2L2-PABPN1	55.6575	-0.223101	0.227031	-0.982691	0.32576	0.999945	4.56063
CPLX1	21.2837	-0.223074	0.493202	-0.452297	0.651055	0.999945	9.11477
MPDU1-AS1	31.5139	-0.222978	0.394324	-0.56547	0.571754	0.999945	8.00456
CDH19	913.026	-0.222945	0.566556	-0.39351	0.693943	0.999945	9.7152
SMPD1	600.783	-0.222789	0.264121	-0.843512	0.398942	0.999945	5.58519
ABCA2	394.12	-0.222766	0.287189	-0.775677	0.43794	0.999945	6.13116
CREB3	4151.8	-0.222598	0.19379	-1.14866	0.250697	0.999945	3.50976
ZFAND3-DT	19.327	-0.222451	0.377185	-0.589767	0.555347	0.999945	7.77485
NTRK3	1404.66	-0.222376	0.346333	-0.642087	0.520817	0.999945	7.29144
NT5C	512.436	-0.222326	0.158777	-1.40024	0.161441	0.999945	2.26018
IFI44	55.4772	-0.22227	0.352665	-0.630259	0.528525	0.999945	7.39935
MBOAT1	243.975	-0.222186	0.209703	-1.05953	0.289359	0.999945	4.05102
STMP1	3731.12	-0.222115	0.12805	-1.7346	0.0828111	0.999945	1.15936
ADCK5	596.791	-0.222066	0.133988	-1.65736	0.0974476	0.999945	1.36427
LOXL4	221.895	-0.222019	0.325669	-0.68173	0.49541	0.999945	6.93573
CCT6A	17940.7	-0.221898	0.127831	-1.73587	0.0825867	0.999945	1.15621
EIF3FP3	649.36	-0.221895	0.222871	-0.995621	0.319434	0.999945	4.47208
PCBP2	1425.2	-0.221894	0.167272	-1.32655	0.184658	0.999945	2.58522
YWHAZ	59995.9	-0.221843	0.1449	-1.53101	0.125768	0.999945	1.76075
ADAM29	10.8484	-0.221798	0.686622	-0.323029	0.746674	0.999945	10.4534
CCDC50	3938.44	-0.221596	0.223563	-0.991204	0.321586	0.999945	4.5022
MGC32805	5.45478	-0.221577	1.10321	-0.200848	0.840818	0.999945	11.7714
LINC01471	12.6401	-0.221534	1.06703	-0.207617	0.835528	0.999945	11.6974
PLCD1	1259.22	-0.221532	0.186813	-1.18585	0.23568	0.999945	3.29952
COL7A1	1406.41	-0.221483	0.541983	-0.408654	0.682794	0.999945	9.55911
NCLN	4823.99	-0.221438	0.210026	-1.05434	0.291729	0.999945	4.0842
MYL12A	6265.76	-0.221398	0.276072	-0.801956	0.422579	0.999945	5.9161
OSBPL3	1361.81	-0.221256	0.228643	-0.967692	0.333198	0.999945	4.66478
YWHAH	10615.7	-0.221046	0.112061	-1.97254	0.0485475	0.992967	0.679665
RPL10P19	5.58265	-0.220947	0.663958	-0.332772	0.739306	0.999945	10.3503
SHISAL1	269.952	-0.22094	0.46748	-0.472618	0.636485	0.999945	8.9108
MIR9-2HG	1020.28	-0.220936	0.384376	-0.574793	0.565432	0.999945	7.91604
LRRCC1	712.132	-0.220801	0.228827	-0.964926	0.334582	0.999945	4.68415
PLK2	6281.27	-0.220721	0.297726	-0.741357	0.458477	0.999945	6.41868
BLOC1S2	1904.92	-0.220696	0.154241	-1.43084	0.152475	0.999945	2.13465
COLGALT2	3793.95	-0.220669	0.21532	-1.02484	0.305437	0.999945	4.27611
HSPD1	24842.9	-0.220636	0.136189	-1.62007	0.105216	0.999945	1.47303
LRP3	2747.38	-0.22053	0.234119	-0.941958	0.346214	0.999945	4.847
PABPC4	990.119	-0.220466	0.197	-1.11912	0.26309	0.999945	3.68326
EMX1	5.67084	-0.220322	0.678501	-0.324719	0.745394	0.999945	10.4355
PSPC1P1	228.26	-0.220317	0.12316	-1.78887	0.0736364	0.999945	1.03091
ATAD3C	202.184	-0.220263	0.220074	-1.00086	0.316895	0.999945	4.43653
ARSA	299.525	-0.220229	0.268457	-0.82035	0.412016	0.999945	5.76823
CLK3P2	16.2998	-0.220212	0.771868	-0.285297	0.775416	0.999945	10.8558
HCRTR2	13.281	-0.220107	0.517421	-0.425393	0.67055	0.999945	9.3877
INPP5D	49.0812	-0.220009	0.738312	-0.29799	0.765711	0.999945	10.72
PDLIM1	6080.82	-0.219757	0.295267	-0.744264	0.456717	0.999945	6.39404
DENND2A	3537.96	-0.219717	0.146925	-1.49544	0.1348	0.999945	1.8872
FLOT1	5740.6	-0.219709	0.133185	-1.64965	0.0990138	0.999945	1.38619
GTF3A	3820.96	-0.219509	0.170638	-1.28641	0.198301	0.999945	2.77622
PPIEL	125.555	-0.21948	0.404175	-0.543032	0.587108	0.999945	8.21951
KCND2	108.519	-0.219476	0.429844	-0.510594	0.609635	0.999945	8.53489
MRPL3	5711.61	-0.219431	0.114948	-1.90895	0.0562687	0.999945	0.787762
TRBV26OR9-2	7.61256	-0.219363	0.495886	-0.442365	0.658225	0.999945	9.21515
LINC03048	51.0215	-0.219201	0.572468	-0.382905	0.70179	0.999945	9.82506
CT66	5.33026	-0.219169	0.625704	-0.350275	0.726132	0.999945	10.1659
PSMC5	7191.36	-0.219168	0.122768	-1.78521	0.0742265	0.999945	1.03917
CLEC11A	67.468	-0.219165	0.509683	-0.430004	0.667193	0.999945	9.3407
POLR1C	1476.67	-0.219004	0.0903878	-2.42294	0.0153955	0.924959	0.215536
MRPS34	1368.34	-0.218939	0.15521	-1.4106	0.158361	0.999945	2.21706
FAM216A	717.895	-0.218908	0.162289	-1.34887	0.177378	0.999945	2.48329
CCT4	965.993	-0.218893	0.108094	-2.02502	0.0428653	0.992967	0.600115
DNPH1	758.265	-0.218767	0.156583	-1.39713	0.162375	0.999945	2.27325
GNRH1	20.0396	-0.218706	0.35608	-0.614206	0.539079	0.999945	7.5471
RND2	1585.78	-0.218689	0.275329	-0.794282	0.427032	0.999945	5.97844
STOML2	5490.03	-0.21866	0.113511	-1.92633	0.0540637	0.999945	0.756891
PUDP	2920.74	-0.218643	0.248751	-0.878963	0.379421	0.999945	5.3119
CIAPIN1	6267.12	-0.218615	0.0963927	-2.26796	0.0233315	0.970259	0.326641
RASGRF2	174.049	-0.218568	0.666266	-0.328049	0.742875	0.999945	10.4002
POLE3	5317.3	-0.218567	0.0989429	-2.20902	0.0271733	0.992967	0.380426
LINC02937	12.6206	-0.218519	0.435524	-0.501738	0.615852	0.999945	8.62192
CLEC18B	1490.92	-0.218421	0.505427	-0.432151	0.665631	0.999945	9.31884
CCDC60	13.1522	-0.218347	1.03491	-0.210982	0.832901	0.999945	11.6606
TPBG	2610.94	-0.218302	0.133214	-1.63873	0.101269	0.999945	1.41776
TTYH3	5180	-0.218207	0.225794	-0.966399	0.333845	0.999945	4.67383
LSM11	407.209	-0.218191	0.177737	-1.22761	0.219595	0.999945	3.07432
FRMPD4	91.6217	-0.218181	0.357045	-0.611073	0.541151	0.999945	7.57611
EIF1B	2230.95	-0.218167	0.199735	-1.09228	0.27471	0.999945	3.84594
TMLHE	8.95331	-0.218122	0.466008	-0.468065	0.639738	0.999945	8.95634
TK1	4615.34	-0.218095	0.216259	-1.00849	0.31322	0.999945	4.38509
NQO1	2804.63	-0.217962	0.534652	-0.40767	0.683516	0.999945	9.56922
EIF3L	5102.96	-0.217854	0.0872911	-2.49572	0.0125701	0.897947	0.175982
TBC1D22A-DT	66.7154	-0.217727	0.377504	-0.576753	0.564106	0.999945	7.89749
TBL3	3832.38	-0.217682	0.135627	-1.605	0.108493	0.999945	1.5189
IDH2	15813.1	-0.21759	0.120353	-1.80793	0.070617	0.999945	0.988638
CCDC157	250.607	-0.217544	0.279489	-0.778362	0.436356	0.999945	6.10898
DIS3L-AS1	5.81301	-0.217535	0.809698	-0.268662	0.78819	0.999945	11.0347
EIPR1	1699.8	-0.217499	0.0963501	-2.25738	0.0239845	0.970259	0.335782
TRIP13	3304.68	-0.217445	0.23082	-0.942056	0.346164	0.999945	4.84629
TMEM33	3227.48	-0.217422	0.13128	-1.65616	0.0976893	0.999945	1.36765
COL3A1	814.19	-0.217327	0.551419	-0.394123	0.69349	0.999945	9.70886
FGFRL1	4389.1	-0.2173	0.240908	-0.902007	0.367053	0.999945	5.13874
MPDU1	3475.68	-0.217279	0.167481	-1.29733	0.194517	0.999945	2.72324
ATG4D	1776.41	-0.217194	0.095016	-2.28587	0.0222618	0.970259	0.311665
EXOSC9	2628.59	-0.217172	0.147624	-1.47111	0.141261	0.999945	1.97765
SVIP	693.638	-0.217118	0.221943	-0.97826	0.327946	0.999945	4.59124
CERKL	17.7007	-0.217084	0.406099	-0.53456	0.592954	0.999945	8.30136
OVOL3	9.38365	-0.217065	0.51929	-0.418002	0.675945	0.999945	9.46324
CAPS2	54.3491	-0.217025	0.347489	-0.62455	0.532266	0.999945	7.45173
ITPK1	1931	-0.216909	0.218931	-0.990763	0.321801	0.999945	4.50522
PISD	2393.59	-0.216903	0.126849	-1.70993	0.0872789	0.999945	1.2219
PI4K2B	1060.08	-0.216888	0.246836	-0.878674	0.379578	0.999945	5.3141
TMEM223	496.956	-0.216807	0.12938	-1.67573	0.0937911	0.999945	1.31308
INF2	1111.44	-0.216801	0.278261	-0.779129	0.435904	0.999945	6.10265
SOCS2	1846.03	-0.216677	0.221968	-0.976163	0.328984	0.999945	4.60577
SLC26A11	948.923	-0.216565	0.183591	-1.17961	0.238157	0.999945	3.3342
TUBB	63042.2	-0.216275	0.116799	-1.85169	0.0640706	0.999945	0.896988
DNAH5	207.551	-0.21625	0.227115	-0.952159	0.341016	0.999945	4.77423
PPIL1	4144.78	-0.21619	0.108131	-1.99933	0.0455722	0.992967	0.638011
PLXNB3-AS1	110.689	-0.216187	0.517693	-0.417598	0.676241	0.999945	9.46738
NOP53-AS1	29.2582	-0.216094	0.387502	-0.557658	0.577078	0.999945	8.07909
METRN	2983.65	-0.215965	0.308923	-0.699092	0.484495	0.999945	6.78293
RFK	1133.47	-0.215906	0.184307	-1.17145	0.241418	0.999945	3.37985
PCDH17	425.786	-0.215896	0.397411	-0.543256	0.586954	0.999945	8.21735
PNMT	31.6539	-0.215881	0.467434	-0.461843	0.644194	0.999945	9.01872
WASL-DT	174.257	-0.215875	0.255867	-0.8437	0.398837	0.999945	5.58372
KCNS3	391.727	-0.215667	0.30506	-0.706966	0.479587	0.999945	6.71422
ZNF230	299.71	-0.215654	0.157662	-1.36783	0.171366	0.999945	2.39913
GARIN5A	26.9619	-0.215615	0.344461	-0.62595	0.531348	0.999945	7.43887
FOXP4-AS1	19.8502	-0.215469	0.560689	-0.384294	0.700761	0.999945	9.81065
SLC46A1	124.102	-0.215467	0.134264	-1.6048	0.108539	0.999945	1.51954
GAPDH	71055.2	-0.215378	0.182195	-1.18212	0.237156	0.999945	3.32019
TWNK	644.349	-0.215249	0.133349	-1.61418	0.106489	0.999945	1.49085
DGCR6L	2429.64	-0.215155	0.116538	-1.84623	0.064859	0.999945	0.908026
CYREN	1106.12	-0.215129	0.103198	-2.08462	0.0371042	0.992967	0.519459
SLC25A10	232.071	-0.215114	0.240935	-0.89283	0.371948	0.999945	5.20728
OTULINL	764.292	-0.215102	0.263154	-0.817401	0.413699	0.999945	5.79179
CDCA7L	1368.31	-0.215049	0.213782	-1.00593	0.314451	0.999945	4.40231
FCRLB	34.6459	-0.215007	0.354866	-0.605882	0.544593	0.999945	7.6243
AK2	176.865	-0.215006	0.110081	-1.95317	0.0507999	0.999945	0.711198
TELO2	3455.06	-0.214922	0.170312	-1.26193	0.206974	0.999945	2.89764
MYH9	38938.8	-0.214882	0.384804	-0.558419	0.576558	0.999945	8.07182
CRYL1	475.082	-0.21483	0.179084	-1.1996	0.230294	0.999945	3.22411
DACT1	278.187	-0.214462	0.291721	-0.735163	0.46224	0.999945	6.47136
VIL1	7.27616	-0.214388	0.64121	-0.334349	0.738116	0.999945	10.3336
TMEM65	763.398	-0.214278	0.116014	-1.847	0.0647468	0.999945	0.906456
GNB2	2408.06	-0.214154	0.214306	-0.999291	0.317654	0.999945	4.44715
PLAUR	2937.38	-0.214015	0.380882	-0.561892	0.57419	0.999945	8.03865
VDAC1P2	13.5883	-0.214014	0.390147	-0.548548	0.583316	0.999945	8.16642
CD24	13678.5	-0.214013	0.209642	-1.02085	0.307324	0.999945	4.30254
CFAP119	46.9309	-0.213996	0.26357	-0.811914	0.416841	0.999945	5.83577
TMEM98	6700.1	-0.213904	0.105645	-2.02474	0.042894	0.992967	0.600516
GAMT	1181.92	-0.213896	0.169366	-1.26292	0.206616	0.999945	2.89263
POP7	1631.11	-0.213797	0.157921	-1.35382	0.175793	0.999945	2.46111
SLC25A3	20607.4	-0.213713	0.153622	-1.39116	0.164177	0.999945	2.29848
HIRIP3	1148.91	-0.213662	0.165374	-1.29199	0.19636	0.999945	2.74904
RDH14	419.515	-0.213594	0.163885	-1.30332	0.192467	0.999945	2.69453
RRAS2	2674.16	-0.213407	0.273691	-0.779737	0.435546	0.999945	6.09764
BTG2	1468.81	-0.21337	0.278624	-0.765801	0.443795	0.999945	6.21313
IRF4	4.92791	-0.213235	0.731491	-0.291507	0.770663	0.999945	10.7893
KHDRBS3	4106.4	-0.213228	0.256525	-0.831217	0.405851	0.999945	5.68192
[truncated: 14,524 more rows]
