# Supplementary material for: iPSC-modelling reveals genetic associations and morphological alterations of oligodendrocytes in schizophrenia
Source: Transl Psychiatry. 2025 Aug 16;15:287. doi: 10.1038/s41398-025-03509-x (PMC12357907; doi:10.1038/s41398-025-03509-x)
Supplement: Supplementary file 5 — Table S5. Number of articles of DESeq genes from Pubmed search [file 41398_2025_3509_MOESM5_ESM.xlsx]

## Sheet: PubmedSearch
Pubmed search article number
Gene	AND "oligodendrocyte"	AND "schizophrenia"
LINC01206	0	0
MCM8	0	0
TEKT4P2	0	0
CRYBA2	0	0
POU5F1	3	0
MAGEA2	0	0
MAGEA2B	0	0
TMEM171	0	0
TPH2	2	44
ZNF492	0	0
PLSCR5	0	0
LINC01258	0	0
MED15P9	0	0
H3P21	0	0
POTEM	0	0
CPXM2	0	0
RPL10P9	0	0
MX2	1	3
AARD	0	0
KLHDC7A	0	0
BCO1	0	0
GREM2	0	0
LINC00470	0	0
RPL15P2	0	0
LHX1	0	3
APOE	37	106
SIX2	0	0
EEF1A1P16	0	0
MTCO1P40	0	0
MFAP5	0	0
ZNF208	0	0
TMEM271	0	0
ADRA2A	0	17
LINC01081	0	0
PPIAL4C	0	0
SLC39A4	0	0
RPL34P18	0	0
RNF212	0	0
LGALS1	1	1
PEAR1	0	0
LINC01971	0	0
HABP2	0	1
LHX1.DT	0	0
CLIC1P1	0	0
KCTD19	0	0
LINC01583	0	0
ANKRD18DP	0	0
TCF15	0	0
AANAT	0	2
LGALS9	1	0
LY6E.DT	0	0
GALNT5	0	1
BOK.AS1	0	0
SLC30A8	0	2
SP2.AS1	0	0
LINC00278	0	0
SPX	0	0
SLC17A9	0	1
CRYAB	6	0
ERG	1	7
LDHBP2	0	0
TNNT1	0	1
SP8	2	2
PRB1	0	0
TBX15	0	1
MXRA8	0	0
APOL3	0	0
LINC02267	0	0
MYL4	0	0
MIR646HG	0	0
LINC01139	0	0
ARHGEF5	0	0
LIN28A	0	0
PPP1R14BP2	0	0
THORLNC	0	0
ZBTB47.AS1	0	0
SLC7A10	0	2
ASPG	0	0
CYCSP45	0	0
LINC00290	0	0
LINC02701	0	0
GMNC	0	1
SKP1P2	0	0
TRIM48	0	0
RNFT1P3	0	0
UGT2B4	0	0
HERC2P5	0	0
SEM1P1	0	0
OR7E37P	0	0
EEF1A1P35	0	0
BMP3	0	0
TMC1	0	0
ACTL8	0	1
