# Supplementary material for: iPSC-modelling reveals genetic associations and morphological alterations of oligodendrocytes in schizophrenia
Source: Transl Psychiatry. 2025 Aug 16;15:287. doi: 10.1038/s41398-025-03509-x (PMC12357907; doi:10.1038/s41398-025-03509-x)
Supplement: Supplementary file 6 — Table S6. Lists of GSEA Reactome pathways [file 41398_2025_3509_MOESM6_ESM.xlsx]

## Sheet: CP-REACTOME-Upregulated
Description	setSize	enrichmentScore	NES	pvalue	p.adjust	qvalue	rank	leading_edge	core_enrichment
REACTOME_GPCR_LIGAND_BINDING	223	0.480902	1.48435	0.000497263	0.0420074	0.0397267	2330	tags=32%, list=14%, signal=28%	WNT1/WNT3A/ADRA2A/GNRH2/ADRA1B/F2/TBXA2R/RXFP4/PROK2/HTR1D/HTR2C/NPFFR2/AGT/POMC/RAMP2/APLNR/LPAR3/EDN2/CCKBR/GRM1/NTS/KEL/HTR1E/WNT2B/VIPR2/SCTR/ADRA2B/HRH2/GLP2R/CD55/P2RY6/PTH/NMBR/GRM2/CXCL6/GRM5/SST/GRM3/PTGER3/HRH1/OXGR1/CCR10/PTGDR2/NPW/WNT16/GRM8/PTGER2/TAC3/CXCL13/HRH3/HTR2A/WNT5A/ADRA2C/CMKLR1/WNT8B/ADM2/DRD2/CRH/GRM7/ADORA1/ADCYAP1R1/GRPR/C3AR1/GPR68/GPR37/CALCB/GRM4/CXCL3/FZD7/RGR/MC1R
REACTOME_ZINC_TRANSPORTERS	13	0.845688	1.84393	0.000514976	0.0420074	0.0397267	59	tags=15%, list=0%, signal=15%	SLC30A8/SLC39A4
REACTOME_INTERFERON_GAMMA_SIGNALING	66	0.583926	1.64867	0.0016106	0.091965	0.0869722	2431	tags=29%, list=15%, signal=25%	TRIM48/HLA-DRB5/SP100/MT2A/GBP3/TRIM38/GBP2/HLA-F/IRF8/PTPN6/HLA-DQA1/VCAM1/CIITA/HLA-B/HLA-G/HLA-DPA1/TRIM62/TRIM14/IRF5
REACTOME_INTERFERON_ALPHA_BETA_SIGNALING	44	0.626677	1.67969	0.00209913	0.100545	0.0950863	3533	tags=36%, list=21%, signal=29%	MX2/GBP2/HLA-F/IRF8/PTPN6/MX1/IFI27/HLA-B/HLA-G/IRF5/BST2/STAT1/USP18/OAS1/STAT2/JAK1
REACTOME_PLATELET_AGGREGATION_PLUG_FORMATION	31	0.676685	1.72	0.00220107	0.100545	0.0950863	1834	tags=35%, list=11%, signal=32%	ADRA2A/SYK/F2/FGB/ADRA2B/GP5/RASGRP2/ADRA2C/RAP1A/COL1A1/THPO
REACTOME_CLASS_A_1_RHODOPSIN_LIKE_RECEPTORS	142	0.482104	1.45563	0.00446382	0.145648	0.137741	2411	tags=34%, list=15%, signal=29%	ADRA2A/GNRH2/ADRA1B/F2/TBXA2R/RXFP4/PROK2/HTR1D/HTR2C/NPFFR2/AGT/POMC/APLNR/LPAR3/EDN2/CCKBR/NTS/KEL/HTR1E/ADRA2B/HRH2/P2RY6/NMBR/CXCL6/SST/PTGER3/HRH1/OXGR1/CCR10/PTGDR2/NPW/PTGER2/TAC3/CXCL13/HRH3/HTR2A/ADRA2C/CMKLR1/DRD2/ADORA1/GRPR/C3AR1/GPR68/GPR37/CXCL3/RGR/MC1R/ADRA1D
REACTOME_PEPTIDE_HORMONE_METABOLISM	56	0.578034	1.59996	0.00442478	0.145648	0.137741	915	tags=16%, list=6%, signal=15%	SLC30A8/CGB5/CES1/AGT/POMC/CGB8/CTSZ/PAX6/ERO1B
REACTOME_GENERATION_OF_SECOND_MESSENGER_MOLECULES	21	0.69487	1.66366	0.00547004	0.162473	0.153652	2033	tags=38%, list=12%, signal=33%	HLA-DRB5/WAS/GRAP2/HLA-DQA1/CD4/CD247/ITK/HLA-DPA1
REACTOME_AMINE_LIGAND_BINDING_RECEPTORS	23	0.685674	1.66622	0.00554855	0.162473	0.153652	1809	tags=52%, list=11%, signal=47%	ADRA2A/ADRA1B/HTR1D/HTR2C/HTR1E/ADRA2B/HRH2/HRH1/HRH3/HTR2A/ADRA2C/DRD2
REACTOME_STRIATED_MUSCLE_CONTRACTION	24	0.680551	1.66261	0.00603091	0.172182	0.162835	703	tags=25%, list=4%, signal=24%	MYL1/TNNT1/MYL4/DES/TNNC1/TNNI1
REACTOME_INTERFERON_SIGNALING	148	0.466263	1.41108	0.00890361	0.216339	0.204594	2055	tags=14%, list=12%, signal=12%	MX2/TRIM48/HLA-DRB5/SP100/MT2A/GBP3/TRIM38/GBP2/HLA-F/IRF8/PTPN6/MX1/HLA-DQA1/IFI27/VCAM1/CIITA/HLA-B/HLA-G/HLA-DPA1/TRIM62
REACTOME_SENSORY_PROCESSING_OF_SOUND_BY_OUTER_HAIR_CELLS_OF_THE_COCHLEA	46	0.571672	1.54257	0.0111253	0.24339	0.230176	2624	tags=35%, list=16%, signal=29%	TMC1/EPS8L2/XIRP2/KCNQ4/PCDH15/ESPNL/PLS1/MYO3B/TMC2/MYO3A/CHRNA9/KCNN2/TMIE/MYO15A/ATP2B2/MYO7A
REACTOME_G_ALPHA_Q_SIGNALLING_EVENTS	132	0.468664	1.40879	0.0120972	0.252434	0.238729	2411	tags=23%, list=15%, signal=20%	GNRH2/ADRA1B/F2/TRPC6/TBXA2R/PROK2/HTR2C/NPFFR2/AGT/LPAR3/EDN2/CCKBR/GRM1/NTS/PRKCH/P2RY6/NMBR/RGS5/GRM5/HRH1/RASGRP2/TAC3/HTR2A/PLCB4/ITPR1/GRPR/DGKK/GPR68/PLCB1/ADRA1D

## Sheet: CP-REACTOME-Downregulated
Description	setSize	enrichmentScore	NES	pvalue	p.adjust	qvalue	rank	leading_edge	core_enrichment
REACTOME_SYNTHESIS_OF_DNA	111	-0.535263	-2.16348	1.12501e-07	0.000113234	0.000107086	4910	tags=55%, list=30%, signal=39%	PSMB7/RFC3/CDT1/PSMD1/CCNA2/PSMD8/MCM2/ANAPC2/PSMD12/PSMD3/ANAPC15/RPA2/PSMD14/ORC4/CDC16/SKP1/PSMD4/ANAPC7/LIG1/PSMD6/PSMA7/POLA1/PSMC1/PSMD2/PSMC6/GINS1/MCM3/PSMC2/POLD2/GINS3/PSMD11/PSME3/PSMD7/RFC4/RFC5/POLE3/PSMC5/PSMA8/RFC2/MCM5/PRIM1/ORC6/CDC6/PSMC3/MCM6/UBB/FEN1/UBA52/PSMD13/PSMD10/MCM4/PCNA/CDC45/CCNE1/MCM7/CCNE2/GINS2/UBC/CCNA1/PSMB9/MCM8
REACTOME_MITOTIC_G1_PHASE_AND_G1_S_TRANSITION	138	-0.487359	-2.02319	2.97462e-07	0.000113234	0.000107086	3331	tags=37%, list=20%, signal=30%	PSMA7/E2F6/POLA1/PSMC1/PSMD2/PSMC6/MCM3/FBXO5/PSMC2/GMNN/MCM10/PSMD11/CDK4/E2F1/PPP2CB/RRM2/PSME3/PSMD7/PPP2R1A/CCND3/TK1/POLE3/PSMC5/AKT1/MCM5/PRIM1/ORC6/CDC6/PSMC3/MCM6/UBB/PPP2R3B/UBA52/CDK6/PSMD13/PSMD10/MCM4/PCNA/TYMS/CDC45/CCNE1/MCM7/CCNE2/UBC/MYC/CCNA1/WEE1/CCND1/PSMB9/CDKN1A/MCM8
REACTOME_S_PHASE	152	-0.473106	-1.98508	2.30808e-07	0.000113234	0.000107086	3220	tags=50%, list=19%, signal=41%	POLE2/ESCO2/PSMB7/RFC3/CDT1/PSMD1/CDC25A/CCNA2/PSMD8/MCM2/ANAPC2/PSMD12/LIN54/PSMD3/ANAPC15/RPA2/PSMD14/E2F5/ORC4/TFDP1/CDC16/SKP1/PSMD4/ANAPC7/LIG1/PSMD6/PSMA7/POLA1/PSMC1/PSMD2/PSMC6/GINS1/MCM3/PSMC2/POLD2/GINS3/PSMD11/CDK4/E2F1/PSME3/CDCA5/PSMD7/RFC4/RFC5/SMC1A/POLE3/PSMC5/AKT1/PSMA8/RFC2/MCM5/PRIM1/ORC6/CDC6/PSMC3/MCM6/UBB/FEN1/UBA52/PSMD13/PSMD10/MCM4/PCNA/CDC45/CCNE1/MCM7/CCNE2/GINS2/UBC/MY…
REACTOME_SWITCHING_OF_ORIGINS_TO_A_POST_REPLICATIVE_STATE	85	-0.522501	-2.04149	1.18732e-05	0.00338979	0.00320576	4910	tags=53%, list=30%, signal=37%	PSMB7/CDT1/PSMD1/CCNA2/PSMD8/MCM2/ANAPC2/PSMD12/PSMD3/ANAPC15/PSMD14/ORC4/CDC16/SKP1/PSMD4/ANAPC7/PSMD6/PSMA7/PSMC1/PSMD2/PSMC6/MCM3/PSMC2/PSMD11/PSME3/PSMD7/PSMC5/PSMA8/MCM5/ORC6/CDC6/PSMC3/MCM6/UBB/UBA52/PSMD13/PSMD10/MCM4/CCNE1/MCM7/CCNE2/UBC/CCNA1/PSMB9/MCM8
REACTOME_ORC1_REMOVAL_FROM_CHROMATIN	66	-0.561356	-2.11039	2.39013e-05	0.00545906	0.00516269	3331	tags=39%, list=20%, signal=32%	PSMA7/PSMC1/PSMD2/PSMC6/MCM3/PSMC2/PSMD11/PSME3/PSMD7/PSMC5/PSMA8/MCM5/ORC6/CDC6/PSMC3/MCM6/UBB/UBA52/PSMD13/PSMD10/MCM4/MCM7/UBC/CCNA1/PSMB9/MCM8
REACTOME_DNA_STRAND_ELONGATION	29	-0.734291	-2.33909	4.40243e-05	0.00642087	0.00607227	3220	tags=62%, list=19%, signal=50%	POLA1/GINS1/MCM3/POLD2/GINS3/RFC4/RFC5/RFC2/MCM5/PRIM1/MCM6/FEN1/MCM4/PCNA/CDC45/MCM7/GINS2/MCM8
REACTOME_ACTIVATION_OF_THE_PRE_REPLICATIVE_COMPLEX	30	-0.714735	-2.29528	4.49798e-05	0.00642087	0.00607227	1840	tags=33%, list=11%, signal=30%	POLE3/MCM5/PRIM1/ORC6/CDC6/MCM6/MCM4/CDC45/MCM7/MCM8
REACTOME_ACTIVATION_OF_ATR_IN_RESPONSE_TO_REPLICATION_STRESS	36	-0.663915	-2.20614	3.80847e-05	0.00642087	0.00607227	2115	tags=36%, list=13%, signal=32%	RFC4/RFC5/RFC2/MCM5/ORC6/ATRIP/CDC6/HUS1/MCM6/MCM4/CDC45/MCM7/MCM8
REACTOME_CDT1_ASSOCIATION_WITH_THE_CDC6_ORC_ORIGIN_COMPLEX	55	-0.569371	-2.07119	6.46698e-05	0.00820589	0.00776038	3331	tags=38%, list=20%, signal=31%	PSMA7/PSMC1/PSMD2/PSMC6/PSMC2/GMNN/PSMD11/PSME3/PSMD7/PSMC5/PSMA8/ORC6/CDC6/PSMC3/UBB/UBA52/PSMD13/PSMD10/UBC/PSMB9/MCM8
REACTOME_THE_ROLE_OF_GTSE1_IN_G2_M_PROGRESSION_AFTER_G2_CHECKPOINT	67	-0.499042	-1.8769	0.000248767	0.0284092	0.0268668	5494	tags=64%, list=33%, signal=43%	PSMA4/HSP90AA1/PSMC4/PSME1/PSMB5/TUBB1/PSMB7/PSMD1/PSMD8/PSMD12/MAPRE1/PSMD3/PSMD14/CCNB2/PSMD4/FKBPL/TP53/PSMD6/PSMA7/PSMC1/PSMD2/PSMC6/PSMC2/PSMD11/PSME3/PSMD7/TUBB6/HSP90AB1/PSMC5/PSMA8/TUBB4B/PSMC3/UBB/UBA52/PSMD13/PSMD10/TUBA8/TUBB2B/TUBB2A/UBC/TUBA1C/PSMB9/CDKN1A
REACTOME_CELL_CYCLE_CHECKPOINTS	256	-0.324982	-1.47666	0.000289012	0.0300047	0.0283758	4911	tags=41%, list=30%, signal=30%	NUP107/PSMB7/RFC3/PSMD1/CDC25A/CCNA2/CHEK1/BARD1/PSMD8/NSL1/MCM2/ANAPC2/PSMD12/DYNC1I2/SPDL1/ZW10/MAPRE1/PSMD3/ANAPC15/CENPH/EXO1/RPA2/UBE2N/PSMD14/DYNC1LI1/ORC4/H4C9/CCNB2/RAD1/RNF168/SUMO1/RNF8/CDC16/PSMD4/TOP3A/SKA1/TP53/ANAPC7/PSMD6/CLIP1/ZWINT/PSMA7/PSMC1/PSMD2/PSMC6/RBBP8/MCM3/NUP37/NUP85/SEH1L/UBE2V2/DSN1/PSMC2/RANGAP1/MCM10/CENPK/PSMD11/NUDC/SEC13/BIRC5/ZWILCH/H2BC9/YWHAB/PPP2CB/CENPT/PSM…
REACTOME_E2F_MEDIATED_REGULATION_OF_DNA_REPLICATION	20	-0.729304	-2.14825	0.000508624	0.0420074	0.0397267	2465	tags=35%, list=15%, signal=30%	E2F1/PPP2CB/PPP2R1A/PRIM1/ORC6/PPP2R3B/MCM8
REACTOME_PROTEIN_FOLDING	73	-0.443888	-1.69146	0.000838593	0.0598546	0.056605	3689	tags=51%, list=22%, signal=40%	TP53/PDCL/XRN2/GNG12/GNB1/GNA11/FBXW5/GNG11/CCT3/HDAC3/TBCB/FBXW7/TBCC/WRAP53/FBXW9/CCT2/TUBB6/TCP1/GNB2/CCT4/CCT6A/TUBB4B/CCT5/NOP56/CCT8/ACTB/USP11/PFDN1/CCT7/TUBA8/CCNE1/TUBB2B/CCNE2/TUBB2A/RGS6/KIFC3/TUBA1C
REACTOME_G2_M_CHECKPOINTS	144	-0.365941	-1.52439	0.000820874	0.0598546	0.056605	4308	tags=40%, list=26%, signal=30%	EXO1/RPA2/UBE2N/PSMD14/ORC4/H4C9/CCNB2/RAD1/RNF168/SUMO1/RNF8/PSMD4/TOP3A/TP53/PSMD6/PSMA7/PSMC1/PSMD2/PSMC6/RBBP8/MCM3/UBE2V2/PSMC2/MCM10/PSMD11/H2BC9/YWHAB/PSME3/PKMYT1/PSMD7/RFC4/RFC5/PSMC5/YWHAH/YWHAZ/PSMA8/RFC2/MCM5/ORC6/KAT5/ATRIP/UIMC1/CDC6/PSMC3/HUS1/MCM6/UBB/UBA52/YWHAQ/PSMD13/PSMD10/MCM4/CDC45/MCM7/UBC/WEE1/PSMB9/MCM8
REACTOME_RESOLUTION_OF_ABASIC_SITES_AP_SITES	35	-0.58308	-1.93769	0.00108899	0.0731542	0.0691826	5805	tags=74%, list=35%, signal=48%	RPA3/PARP2/POLD1/SMUG1/PARG/OGG1/POLE2/RFC3/TDG/RPA2/XRCC1/LIG1/POLB/POLD2/UNG/NEIL2/ADPRS/RFC4/RFC5/POLE3/RFC2/APEX1/NTHL1/FEN1/PNKP/PCNA
REACTOME_FORMATION_OF_TUBULIN_FOLDING_INTERMEDIATES_BY_CCT_TRIC	18	-0.73564	-2.1013	0.00116631	0.0739956	0.0699783	2024	tags=78%, list=12%, signal=68%	CCT3/CCT2/TUBB6/TCP1/CCT4/CCT6A/TUBB4B/CCT5/CCT8/CCT7/TUBA8/TUBB2B/TUBB2A/TUBA1C
REACTOME_TP53_REGULATES_TRANSCRIPTION_OF_CELL_CYCLE_GENES	45	-0.522865	-1.81303	0.00138776	0.083412	0.0788835	2465	tags=33%, list=15%, signal=28%	E2F1/PRMT1/BAX/BTG2/PLK2/NPM1/PCNA/CCNE1/CCNE2/PLK3/CCNA1/RGCC/GADD45A/CNOT9/CDKN1A
REACTOME_MITOTIC_G2_G2_M_PHASES	178	-0.338354	-1.46786	0.00174315	0.0947942	0.0896478	4055	tags=33%, list=25%, signal=25%	HAUS5/CCNB2/NEDD1/CSNK1D/SKP1/PSMD4/FKBPL/MYBL2/TP53/HAUS6/PSMD6/PSMA7/PSMC1/PSMD2/SSNA1/PSMC6/TUBGCP4/PSMC2/TUBG1/PSMD11/CEP250/CETN2/E2F1/PPP2CB/TUBGCP2/DCTN2/CEP41/PSME3/PKMYT1/LCMT1/PSMD7/HAUS1/PRKAR2B/PPP2R1A/TUBB6/HSP90AB1/TUBB/PSMC5/PSMA8/TUBB4B/CEP135/PSMC3/UBB/PPP2R3B/UBA52/PPP1CB/HAUS2/PSMD13/PSMD10/TUBA8/TUBB2B/TUBB2A/UBC/CCNA1/PHLDA1/WEE1/TUBA1C/PSMB9/CDKN1A
REACTOME_RRNA_MODIFICATION_IN_THE_NUCLEUS_AND_CYTOSOL	50	-0.519789	-1.85093	0.00186551	0.0968369	0.0915796	5538	tags=72%, list=34%, signal=48%	UTP11/NAT10/WDR75/UTP25/BMS1/UTP6/RPS7/IMP3/MPHOSPH10/UTP15/DDX52/PDCD11/NOL11/UTP20/SNU13/UTP3/NHP2/FBL/IMP4/DHX37/WDR46/NOL6/RRP36/TSR3/NOC4L/BUD23/NOP58/TBL3/UTP4/RCL1/NOP56/DKC1/RRP7A/RRP9/UTP18/PWP2
REACTOME_COOPERATION_OF_PREFOLDIN_AND_TRIC_CCT_IN_ACTIN_AND_TUBULIN_FOLDING	24	-0.674434	-2.06061	0.00213035	0.100545	0.0950863	2024	tags=62%, list=12%, signal=55%	CCT2/TUBB6/TCP1/CCT4/CCT6A/TUBB4B/CCT5/CCT8/ACTB/PFDN1/CCT7/TUBA8/TUBB2B/TUBB2A/TUBA1C
REACTOME_UNWINDING_OF_DNA	11	-0.81911	-2.05438	0.00243022	0.106743	0.100947	1730	tags=64%, list=10%, signal=57%	MCM5/MCM6/MCM4/CDC45/MCM7/GINS2/MCM8
REACTOME_MITOCHONDRIAL_TRANSLATION	77	-0.424338	-1.63523	0.00284199	0.120205	0.113679	6081	tags=69%, list=37%, signal=44%	MRPS10/MRPS14/GFM2/MRPS30/MRPL52/MRPL27/MRPL14/MTIF2/MRPS9/MRPS31/MRPL57/MRPL32/MRPL37/MRPL20/MRPL9/MRPL55/MRPL13/MRPS15/PTCD3/MRPL47/MRPS35/MRPS18B/GADD45GIP1/MRRF/OXA1L/AURKAIP1/MRPS27/MRPL35/MRPL45/MRPL18/MRPS23/MRPL16/ERAL1/MTFMT/MRPL11/MRPL48/MRPS2/MRPL44/MRPL19/MRPS7/MRPL50/MTRF1L/MRPS18A/MRPL28/MRPL43/MRPL58/MRPL10/MRPS34/MRPL3/MRPL15/MRPS26/MRPL4/TUFM
REACTOME_CDC6_ASSOCIATION_WITH_THE_ORC_ORIGIN_COMPLEX	11	-0.807878	-2.02621	0.00331095	0.121971	0.115349	2	tags=27%, list=0%, signal=27%	ORC6/CDC6/MCM8
REACTOME_NEGATIVE_REGULATION_OF_NOTCH4_SIGNALING	51	-0.460852	-1.65089	0.00320523	0.121971	0.115349	5627	tags=67%, list=34%, signal=44%	PSMB6/PSMA4/PSMC4/PSME1/PSMB5/PSMB7/PSMD1/PSMD8/PSMD12/PSMD3/PSMD14/SKP1/PSMD4/PSMD6/PSMA7/PSMC1/PSMD2/PSMC6/PSMC2/PSMD11/FBXW7/PSME3/PSMD7/PSMC5/YWHAZ/AKT1/PSMC3/UBB/UBA52/PSMD13/PSMD10/NOTCH4/UBC/PSMB9
REACTOME_CYCLIN_A_CDK2_ASSOCIATED_EVENTS_AT_S_PHASE_ENTRY	80	-0.412577	-1.5941	0.00320906	0.121971	0.115349	5627	tags=61%, list=34%, signal=41%	PSMB6/RBBP4/PSMA4/PSMC4/PSME1/LIN52/PSMB5/E2F4/SKP2/PSMB7/PSMD1/CDC25A/CCNA2/PSMD8/PSMD12/LIN54/PSMD3/PSMD14/E2F5/TFDP1/SKP1/PSMD4/PSMD6/PSMA7/PSMC1/PSMD2/PSMC6/PSMC2/PSMD11/CDK4/E2F1/PSME3/PSMD7/PSMC5/AKT1/PSMC3/UBB/UBA52/PSMD13/PSMD10/CCNE1/CCNE2/UBC/MYC/CCNA1/WEE1/CCND1/PSMB9/CDKN1A
REACTOME_DNA_REPLICATION	160	-0.332142	-1.40556	0.00311158	0.121971	0.115349	3220	tags=31%, list=19%, signal=25%	POLA1/PSMC1/PSMD2/PSMC6/GINS1/MCM3/PSMC2/POLD2/GINS3/GMNN/MCM10/PSMD11/KPNB1/E2F1/H2BC9/H3C6/PSME3/H3-3B/PSMD7/RFC4/RFC5/POLE3/PSMC5/PSMA8/RFC2/MCM5/PRIM1/ORC6/CDC6/PSMC3/MCM6/UBB/FEN1/UBA52/PSMD13/PSMD10/H3C2/MCM4/PCNA/CDC45/H2AJ/CCNE1/MCM7/CCNE2/GINS2/UBC/CCNA1/PSMB9/MCM8
REACTOME_G1_S_DNA_DAMAGE_CHECKPOINTS	61	-0.458528	-1.69998	0.00417517	0.145648	0.137741	4910	tags=54%, list=30%, signal=38%	PSMB7/PSMD1/CDC25A/CCNA2/CHEK1/PSMD8/PSMD12/PSMD3/PSMD14/PSMD4/TP53/PSMD6/PSMA7/PSMC1/PSMD2/PSMC6/PSMC2/PSMD11/PSME3/PSMD7/PSMC5/PSMA8/PSMC3/UBB/UBA52/PSMD13/PSMD10/CCNE1/CCNE2/UBC/CCNA1/PSMB9/CDKN1A
REACTOME_TRANSCRIPTION_COUPLED_NUCLEOTIDE_EXCISION_REPAIR_TC_NER	73	-0.404036	-1.5396	0.00436241	0.145648	0.137741	4433	tags=42%, list=27%, signal=31%	COPS6/RPA2/POLR2G/POLR2E/HMGN1/XRCC1/POLR2H/GTF2H3/COPS4/ERCC3/LIG1/UVSSA/PPIE/COPS5/POLD2/ERCC1/GTF2H1/COPS7A/RFC4/RFC5/POLR2C/GPS1/POLE3/RFC2/POLR2D/COPS3/UBB/UBA52/PCNA/UBC/XAB2
REACTOME_NEGATIVE_REGULATION_OF_MAPK_PATHWAY	41	-0.517665	-1.77174	0.00496028	0.153098	0.144787	2613	tags=39%, list=16%, signal=33%	MAP2K2/PEBP1/DUSP9/YWHAB/PPP2CB/PPP5C/DUSP2/PPP2R1A/UBB/UBA52/HRAS/PAQR3/UBC/MAP2K1/DUSP6/DUSP4
REACTOME_METABOLISM_OF_POLYAMINES	53	-0.478747	-1.73342	0.00486075	0.153098	0.144787	4910	tags=58%, list=30%, signal=41%	PSMB7/PSMD1/PSMD8/PSMD12/AZIN1/PSMD3/PSMD14/PSMD4/SMOX/PSMD6/PSMA7/PSMC1/PSMD2/PSMC6/AMD1/PSMC2/PSMD11/PSME3/PSMD7/NQO1/PSMC5/PSMA8/SRM/PSMC3/ODC1/PSMD13/PSMD10/SAT1/SMS/PAOX/PSMB9
REACTOME_NUCLEOTIDE_EXCISION_REPAIR	102	-0.371424	-1.48899	0.00624347	0.173904	0.164462	4634	tags=45%, list=28%, signal=33%	COPS2/YY1/COPS6/RPA2/UBE2N/POLR2G/RAD23A/POLR2E/HMGN1/XRCC1/SUMO1/POLR2H/GTF2H3/COPS4/ERCC3/MCRS1/ACTR5/LIG1/UVSSA/PPIE/ACTL6A/COPS5/UBE2V2/POLD2/ERCC1/GTF2H1/CETN2/SUMO2/COPS7A/RFC4/RFC5/POLR2C/XPC/GPS1/POLE3/RFC2/RUVBL1/POLR2D/COPS3/UBB/UBA52/ACTB/PCNA/UBC/DDB2/XAB2
REACTOME_FOLDING_OF_ACTIN_BY_CCT_TRIC	10	-0.784238	-1.91679	0.00650908	0.176985	0.167376	2821	tags=90%, list=17%, signal=75%	CCT3/CCT2/TCP1/CCT4/CCT6A/CCT5/CCT8/ACTB/CCT7
REACTOME_APOPTOSIS	158	-0.323995	-1.37494	0.00692446	0.183901	0.173917	3208	tags=37%, list=19%, signal=30%	AVEN/MAGED1/PSMA7/PSMC1/PSMD2/PSMC6/HMGB1/CASP7/DFFB/LMNA/PSMC2/CASP3/BBC3/FADD/TRAF2/CASP6/PSMD11/KPNB1/GAS2/DAPK3/BIRC2/E2F1/CYCS/CFLAR/BID/YWHAB/BAX/PSME3/C1QBP/PSMD7/CTNNB1/PSMC5/YWHAH/YWHAZ/AKT1/PSMA8/UNC5A/PSMC3/UBB/STK26/CD14/UBA52/YWHAQ/PSMD13/PSMD10/BAD/H1-4/DBNL/BCAP31/UBC/TNFRSF10B/DAPK2/PMAIP1/VIM/FAS/PSMB9/H1-1/H1-3
REACTOME_PENTOSE_PHOSPHATE_PATHWAY	11	-0.770362	-1.93211	0.00712251	0.184861	0.174825	3133	tags=82%, list=19%, signal=66%	RPIA/G6PD/PRPS1/PGLS/PGM2/PGD/TKT/TALDO1/PRPS2
REACTOME_TRNA_PROCESSING_IN_THE_NUCLEUS	55	-0.450338	-1.63819	0.00735648	0.186691	0.176556	5468	tags=58%, list=33%, signal=39%	DDX1/NUP43/NUP210/RPP38/NUP58/NUP107/NUP50/NUP88/TSEN15/ELAC2/RPP25/AAAS/NUP155/NUP42/TSEN34/POP1/RAE1/NUP37/NUP85/SEH1L/NUP54/RTRAF/NUP93/CLP1/RTCB/SEC13/CSTF2/RAN/POP4/TSEN2/POP7/NUP35
REACTOME_TRANSPORT_OF_CONNEXONS_TO_THE_PLASMA_MEMBRANE	13	-0.721957	-1.89834	0.00851536	0.211403	0.199926	2009	tags=54%, list=12%, signal=47%	TUBB6/TUBB4B/TUBA8/TUBB2B/TUBB2A/TUBA1C/GJB2
REACTOME_MRNA_DECAY_BY_3_TO_5_EXORIBONUCLEASE	11	-0.743059	-1.86363	0.00961538	0.228766	0.216346	3071	tags=73%, list=19%, signal=59%	EXOSC8/EXOSC6/EXOSC7/DCPS/EXOSC4/EXOSC9/EXOSC2/NT5C3B
REACTOME_SCF_SKP2_MEDIATED_DEGRADATION_OF_P27_P21	56	-0.462432	-1.68843	0.0104603	0.23654	0.223698	4910	tags=66%, list=30%, signal=47%	PSMA4/PSMC4/PSME1/PSMB5/SKP2/PSMB7/PSMD1/CCNA2/PSMD8/PSMD12/PSMD3/PSMD14/SKP1/PSMD4/PSMD6/PSMA7/PSMC1/PSMD2/PSMC6/PSMC2/PSMD11/CDK4/PSME3/PSMD7/PSMC5/PSMC3/UBB/UBA52/PSMD13/PSMD10/CCNE1/CCNE2/UBC/CCNA1/CCND1/PSMB9/CDKN1A
REACTOME_TRNA_PROCESSING	102	-0.353985	-1.41908	0.0105635	0.23654	0.223698	5468	tags=53%, list=33%, signal=36%	DDX1/NUP43/DUS2/NUP210/TRMT61B/RPP38/NUP58/NUP107/TPRKB/TRMT44/NUP50/TP53RK/NUP88/QTRT2/TSEN15/PUS7/QTRT1/THG1L/TRMT12/ELAC2/RPP25/AAAS/NUP155/NUP42/TSEN34/POP1/TRMT61A/RAE1/HSD17B10/TRMT10C/METTL1/LCMT2/NUP37/NUP85/SEH1L/NUP54/OSGEP/RTRAF/TRDMT1/NUP93/CLP1/TRMT1/PUS1/RTCB/TRMU/SEC13/CSTF2/RAN/NSUN2/POP4/TSEN2/POP7/NUP35/WDR4
REACTOME_PROCESSING_OF_CAPPED_INTRON_CONTAINING_PRE_MRNA	220	-0.292802	-1.30641	0.0103804	0.23654	0.223698	5779	tags=52%, list=35%, signal=34%	LSM5/HNRNPA2B1/PPIL6/PLRG1/GCFC2/PRPF40A/HNRNPK/GLE1/THOC5/HNRNPD/DHX9/SF3A3/HNRNPH2/PDCD7/NUP43/PTBP1/ALYREF/BCAS2/SLU7/DDX23/NUP210/CHTOP/NCBP1/CSTF1/SNRNP35/SF3B3/NUP58/NUP107/GPKOW/SNRNP40/SYMPK/SRRT/DDX5/NUP50/SF3B2/SNRPB2/SRSF6/SF1/NUP88/ELAVL1/SRSF9/CPSF3/HNRNPC/CTNNBL1/POLR2G/POLR2E/ZMAT5/SF3B5/GTF2F2/THOC1/CWC15/CPSF2/POLR2H/RBM17/DHX15/YBX1/PRPF6/SNRNP70/SRSF10/SNU13/SART1/HNRNPM/ZRSR2/…
REACTOME_TRANSPORT_OF_MATURE_MRNAS_DERIVED_FROM_INTRONLESS_TRANSCRIPTS	41	-0.503237	-1.72237	0.0112957	0.24339	0.230176	5458	tags=63%, list=33%, signal=43%	NUP43/ALYREF/NUP210/NCBP1/NUP58/NUP107/SYMPK/NUP50/NUP88/CPSF3/CPSF2/AAAS/NUP155/NUP42/RAE1/NUP37/NUP85/SEH1L/NUP54/NUP93/EIF4E/SEC13/NCBP2/SLBP/NUP35/FIP1L1
REACTOME_RESOLUTION_OF_AP_SITES_VIA_THE_MULTIPLE_NUCLEOTIDE_PATCH_REPLACEMENT_PATHWAY	24	-0.597386	-1.82521	0.0127264	0.252434	0.238729	5805	tags=75%, list=35%, signal=49%	RPA3/PARP2/POLD1/PARG/POLE2/RFC3/RPA2/LIG1/POLB/POLD2/ADPRS/RFC4/RFC5/POLE3/RFC2/APEX1/FEN1/PCNA
REACTOME_RHO_GTPASES_ACTIVATE_IQGAPS	24	-0.594379	-1.81602	0.0127264	0.252434	0.238729	2301	tags=42%, list=14%, signal=36%	CALM1/CTNNB1/TUBB6/TUBB4B/ACTB/TUBA8/TUBB2B/TUBB2A/ACTG1/TUBA1C
REACTOME_SIGNALING_BY_EGFR	47	-0.468926	-1.64594	0.0125184	0.252434	0.238729	1526	tags=21%, list=9%, signal=19%	ADAM12/UBB/UBA52/CSK/HRAS/UBC/HBEGF/TGFA/SPRY2/SPRY1
REACTOME_ABC_TRANSPORTER_DISORDERS	69	-0.410901	-1.55088	0.0128206	0.252434	0.238729	3341	tags=38%, list=20%, signal=30%	ABCA3/PSMA7/PSMC1/ABCA12/PSMD2/PSMC6/VCP/PSMC2/KCNJ11/PSMD11/ERLIN1/PSME3/PSMD7/PSMC5/PSMA8/ERLIN2/PSMC3/UBB/ABCC8/UBA52/PSMD13/PSMD10/UBC/ABCC9/PSMB9/APOA1
